# Supplementary material for: SAD-1 kinase controls presynaptic phase separation by relieving SYD-2/Liprin-α autoinhibition
Source: PLoS Biol. 2023 Dec 4;21(12):e3002421. doi: 10.1371/journal.pbio.3002421 (PMC10695385; doi:10.1371/journal.pbio.3002421)
Supplement: S1 Data — (XLSX) [file pbio.3002421.s007.xlsx]

## Sheet: Fig 1D & S2B
Fig 1D & S2B			Graphs depict mean with 95% confidence interval error bars at each timepoint.
mScar-SYD-2
Time	Intensity	Corrected Intensity	Normalized Intensity		Time	Intensity	Corrected Intensity	Normalized Intensity		Time	Intensity	Corrected Intensity	Normalized Intensity		Time	Intensity	Corrected Intensity	Normalized Intensity		Time	Intensity	Corrected Intensity	Normalized Intensity		Time	Intensity	Corrected Intensity	Normalized Intensity		Time	Intensity	Corrected Intensity	Normalized Intensity		Time	Intensity	Corrected Intensity	Normalized Intensity		Time	Intensity	Corrected Intensity	Normalized Intensity		Time	Intensity	Corrected Intensity	Normalized Intensity
-10	47210.8	24323.8	102.218		-10	64.5698	36.7093	101.855		-10	21730.3	8804.24	96.885		-10	40.2174	14.0435	65.5838		-10	36024.7	19461	106.393		-10	52.7179	34.9294	113.793		-10	56.7623	34.8689	120.766		-10	46.0656	30.7131	116.439		-10	19341.3	10737.5	99.0532		-10	54.8522	40.7739	119.025
-5	46155.3	23268.4	97.7823		-5	63.2326	35.3721	98.1449		-5	22296.4	9370.37	103.115		-5	54.9565	28.7826	134.416		-5	33685.9	17122.2	93.6069		-5	44.25	26.4615	86.2066		-5	44.7705	22.8771	79.2335		-5	37.3934	22.0409	83.5611		-5	19546.5	10942.7	100.947		-5	41.8174	27.7391	80.9747
0	22886.9	0	0		0	27.8605	0	0		0	12926.1	0	0		0	26.1739	0	0		0	16563.7	0	0		0	17.7885	0	0		0	21.8934	0	0		0	15.3525	0	0		0	8603.8	0	0		0	14.0783	0	0
5	26019.8	3132.9	13.1656		5	32.564	4.7035	13.0505		5	15172.8	2246.75	24.7241		5	28.0087	1.8348	8.56861		5	19379.9	2816.25	15.3964		5	22.5705	4.782	15.5789		5	24.2787	2.3853	8.26135		5	16.5082	1.1557	4.38147		5	12463.6	3859.76	35.6063		5	23.9565	9.8782	28.836
10	23763.7	876.805	3.68466		10	23.8605	-4	-11.0986		10	13517.9	591.874	6.5132		10	20.1913	-5.9826	-27.939		10	25034.6	8470.91	46.3103		10	27.1731	9.3846	30.5733		10	28.623	6.7296	23.3076		10	21.5164	6.1639	23.3685		10	13735.2	5131.43	47.3375		10	27.2696	13.1913	38.5074
15	28373.6	5486.61	23.0568		15	33.2733	5.4128	15.0186		15	15120.6	2194.55	24.1496		15	27.1565	0.9826	4.58879		15	20213.7	3650.06	19.9548		15	20.4359	2.6474	8.62473		15	30.2541	8.3607	28.9568		15	17.7459	2.3934	9.07381		15	11887.7	3283.86	30.2937		15	28.7217	14.6434	42.7463
20	27304	4417.09	18.5623		20	25.7326	-2.1279	-5.90416		20	15989.5	3063.45	33.7114		20	19.913	-6.2609	-29.2387		20	23435.9	6872.23	37.5704		20	23.8462	6.0577	19.7348		20	30.3607	8.4673	29.326		20	16.377	1.0245	3.88407		20	11909.4	3305.58	30.494		20	26.6348	12.5565	36.6544
25	28467.5	5580.6	23.4517		25	36.2907	8.4302	23.3908		25	14414.3	1488.23	16.377		25	29.0609	2.887	13.4824		25	21424.3	4860.59	26.5728		25	22.5833	4.7948	15.6206		25	27.0738	5.1804	17.942		25	24.9918	9.6393	36.5443		25	12192.8	3588.98	33.1084		25	25.8087	11.7304	34.2428
30	26337.3	3450.39	14.4998		30	32.564	4.7035	13.0505		30	16373.7	3447.62	37.9388		30	26.6174	0.4435	2.07117		30	24270	7706.37	42.1306		30	23.0897	5.3012	17.2703		30	27.6557	5.7623	19.9574		30	18.6885	3.336	12.6474		30	13741.1	5137.29	47.3916		30	23.5913	9.513	27.7699
35	28411.3	5524.38	23.2155		35	36.5872	8.7267	24.2135		35	14924.7	1998.63	21.9937		35	24.6957	-1.4782	-6.90327		35	25149.8	8586.16	46.9404		35	26.2372	8.4487	27.5243		35	21.7377	-0.1557	-0.539258		35	22.4836	7.1311	27.0353		35	13456.4	4852.64	44.7656		35	25.1043	11.026	32.1866
40	29226.7	6339.75	26.642		40	36.314	8.4535	23.4554		40	17073.5	4147.42	45.6397		40	24.1391	-2.0348	-9.50262		40	21169.4	4605.76	25.1796		40	19.1346	1.3461	4.38534		40	24.0902	2.1968	7.60849		40	15.8197	0.4672	1.77124		40	13564.7	4960.94	45.7647		40	28.0435	13.9652	40.7666
45	27719.8	4832.83	20.3093		45	34.9593	7.0988	19.6966		45	15821.4	2895.37	31.8617		45	25.2435	-0.9304	-4.34501		45	27073.1	10509.5	57.455		45	27.1538	9.3653	30.5104		45	30.5492	8.6558	29.9789		45	23.1311	7.7786	29.4901		45	13180.5	4576.72	42.2202		45	31.5652	17.4869	51.047
50	29327.4	6440.46	27.0652		50	36.4767	8.6162	23.9069		50	14987.4	2061.37	22.684		50	29.8174	3.6435	17.0153		50	27214.6	10651	58.2286		50	23.4038	5.6153	18.2936		50	35.8443	13.9509	48.3182		50	19.082	3.7295	14.1392		50	12968.4	4364.6	40.2634		50	26.8	12.7217	37.1366
55	28081.6	5194.64	21.8298		55	32.4128	4.5523	12.631		55	16551.5	3625.44	39.8957		55	29.5739	3.4	15.8782		55	25379	8815.35	48.1934		55	27.2885	9.5	30.9492		55	28.5492	6.6558	23.052		55	21.7869	6.4344	24.394		55	13347.7	4743.88	43.7623		55	29.1304	15.0521	43.9394
60	29453.9	6566.94	27.5967		60	35.5581	7.6976	21.3581		60	17568.4	4642.31	51.0856		60	29.6348	3.4609	16.1626		60	29178.6	12614.9	68.9656		60	29.0256	11.2371	36.6084		60	27.5574	5.664	19.6169		60	22.4836	7.1311	27.0353		60	13559.9	4956.05	45.7196		60	31.4174	17.3391	50.6155
65	31465.5	8578.51	36.0501		65	37.0698	9.2093	25.5525		65	14058.7	1132.62	12.4638		65	29.5652	3.3913	15.8375		65	22657.6	6093.93	33.3154		65	30.9808	13.1923	42.978		65	39.8525	17.9591	62.2003		65	23.6803	8.3278	31.5722		65	12006.9	3403.08	31.3934		65	39.5043	25.426	74.2224
70	31835.3	8948.36	37.6043		70	36.4651	8.6046	23.8747		70	16786	3859.95	42.4763		70	31.4	5.2261	24.4061		70	25709.1	9145.4	49.9978		70	28.0192	10.2307	33.3297		70	30.9754	9.082	31.455		70	28.7705	13.418	50.8701		70	14074.3	5470.52	50.4656		70	30.3652	16.2869	47.544
75	30458.3	7571.34	31.8176		75	32.0291	4.1686	11.5664		75	15997.3	3071.25	33.7972		75	35.487	9.3131	43.4926		75	26039.6	9475.95	51.8049		75	30.5577	12.7692	41.5997		75	30.8361	8.9427	30.9725		75	20.4262	5.0737	19.2353		75	13168.7	4564.87	42.111		75	33.4522	19.3739	56.5554
80	32661.4	9774.45	41.0758		80	34.1279	6.2674	17.3898		80	18068.7	5142.61	56.5911		80	37.3043	11.1304	51.9795		80	25371.1	8807.47	48.1503		80	28.3269	10.5384	34.3321		80	32.7377	10.8443	37.5586		80	20.8689	5.5164	20.9137		80	13753.6	5149.76	47.5066		80	35.5913	21.513	62.7998
85	31496.4	8609.42	36.18		85	38.0233	10.1628	28.1981		85	16614.1	3687.99	40.5839		85	32.8435	6.6696	31.1474		85	26714.6	10150.9	55.495		85	27.5641	9.7756	31.8471		85	34.623	12.7296	44.0882		85	26.7705	11.418	43.2877		85	13733.7	5129.89	47.3233		85	32.3739	18.2956	53.4077
90	32681.5	9794.59	41.1605		90	34.3779	6.5174	18.0834		90	16537.8	3611.72	39.7447		90	27.0261	0.8522	3.97982		90	23440.7	6877.05	37.5967		90	26.0769	8.2884	27.002		90	35.9344	14.041	48.6302		90	24.6066	9.2541	35.084		90	12058	3454.16	31.8646		90	45.4957	31.4174	91.7122
95	29245.3	6358.32	26.72		95	33.1163	5.2558	14.583		95	15178.8	2252.77	24.7903		95	48.7217	22.5478	105.299		95	26542.7	9979.07	54.5554		95	32.0064	14.2179	46.3192		95	33.3443	11.4509	39.6595		95	26.8279	11.4754	43.5053		95	14176.8	5573.03	51.4112		95	43.4261	29.3478	85.6707
100	28650.9	5763.97	24.2223		100	32.8953	5.0348	13.9698		100	15318.3	2392.27	26.3254		100	44.6783	18.5044	86.4165		100	27751.3	11187.6	61.1625		100	26.6667	8.8782	28.9235		100	47.2705	25.3771	87.8921		100	30.0984	14.7459	55.9044		100	13013.9	4410.14	40.6835		100	31.0609	16.9826	49.5748
105	32210.6	9323.67	39.1815		105	38.2791	10.4186	28.9079		105	17947.9	5021.79	55.2616		105	37.4	11.2261	52.4264		105	25891.1	9327.4	50.9928		105	27.4744	9.6859	31.5548		105	37.1885	15.2951	52.9737		105	23.7541	8.4016	31.852		105	13312.6	4708.78	43.4386		105	31.5478	17.4695	50.9962
110	31255.5	8368.54	35.1677		110	39.3605	11.5	31.9084		110	15763.9	2837.86	31.2288		110	46.3565	20.1826	94.2537		110	26966.4	10402.7	56.8714		110	25.0128	7.2243	23.5354		110	34.7951	12.9017	44.6843		110	24.5656	9.2131	34.9285		110	13852.8	5249.03	48.4223		110	36.4174	22.3391	65.2113
115	29911.1	7024.16	29.5181		115	36.9593	9.0988	25.2459		115	16120.9	3194.82	35.157		115	42.0435	15.8696	74.1118		115	25498.6	8934.97	48.8473		115	22.4295	4.641	15.1195		115	29.0656	7.1722	24.8405		115	22.8443	7.4918	28.4028		115	12813.8	4209.98	38.8371		115	37.0696	22.9913	67.1151
120	32235.8	9348.84	39.2873		120	38.7907	10.9302	30.3274		120	16365.8	3439.77	37.8525		120	30.5391	4.3652	20.3857		120	28795.9	12232.2	66.8733		120	30.9744	13.1859	42.9572		120	29.1803	7.2869	25.2378		120	27.8852	12.5327	47.5137		120	13015.5	4411.75	40.6984		120	33.113	19.0347	55.5652
125	29338	6451.04	27.1096		125	34.5756	6.7151	18.632		125	16722.3	3796.22	41.775		125	34.0696	7.8957	36.8733		125	26911.4	10347.7	56.5707		125	35.609	17.8205	58.0558		125	27.1885	5.2951	18.3393		125	26.6967	11.3442	43.0079		125	12650.9	4047.08	37.3343		125	33.9826	19.9043	58.1037
130	31065.4	8178.46	34.3689		130	38.1919	10.3314	28.6659		130	17054.2	4128.08	45.4269		130	38.8348	12.6609	59.127		130	24983	8419.31	46.0282		130	34.0833	16.2948	53.0854		130	32.6967	10.8033	37.4166		130	25.4426	10.0901	38.2534		130	11846.6	3242.81	29.915		130	39.2783	25.2	73.5627
135	32699.5	9812.54	41.2359		135	37.064	9.2035	25.5364		135	18148	5221.93	57.464		135	45.8609	19.687	91.9393		135	24568.5	8004.83	43.7623		135	34.6282	16.8397	54.8606		135	36.9672	15.0738	52.2073		135	22.8607	7.5082	28.465		135	14445.3	5841.46	53.8875		135	37.3043	23.226	67.8003
140	31430.4	8543.48	35.9028		140	36.6744	8.8139	24.4554		140	15876.8	2950.68	32.4704		140	41.5826	15.4087	71.9594		140	27006.1	10442.4	57.0884		140	32.0577	14.2692	46.4864		140	40.2869	18.3935	63.7048		140	25.4426	10.0901	38.2534		140	11868.1	3264.26	30.1129		140	36.913	22.8347	66.658
145	29843	6956.07	29.232		145	35.75	7.8895	21.8905		145	16388.4	3462.3	38.1004		145	39.7913	13.6174	63.5939		145	29147.6	12583.9	68.7961		145	35.6026	17.8141	58.035		145	34.0492	12.1558	42.1009		145	27.1393	11.7868	44.6859		145	13353.6	4749.83	43.8172		145	29.4261	15.3478	44.8026
150	29246.3	6359.32	26.7242		150	39.75	11.8895	32.9891		150	16843.6	3917.55	43.1101		150	40.687	14.5131	67.7769		150	26177.7	9614.04	52.5598		150	29.4679	11.6794	38.0493		150	37.2705	15.3771	53.2577		150	40.7951	25.4426	96.4575		150	12902.9	4299.06	39.6588		150	42.2	28.1217	82.0916
155	30836.3	7949.4	33.4063		155	37.064	9.2035	25.5364		155	16778.3	3852.18	42.3908		155	36.6957	10.5218	49.1373		155	27201.6	10637.9	58.1573		155	26.3077	8.5192	27.754		155	35.0902	13.1968	45.7064		155	20.6148	5.2623	19.9503		155	14672	6068.16	55.9788		155	30.8435	16.7652	48.9402
160	34459.9	11573	48.6339		160	33.7035	5.843	16.2122		160	17389.3	4463.26	49.1154		160	37.3565	11.1826	52.2233		160	24770.1	8206.43	44.8644		160	32.3462	14.5577	47.4262		160	33.7459	11.8525	41.0505		160	27.6639	12.3114	46.6748		160	13344.4	4740.62	43.7322		160	38.4348	24.3565	71.1004
165	31037.2	8150.26	34.2504		165	40.593	12.7325	35.3281		165	16260.3	3334.18	36.6905		165	35.513	9.3391	43.6141		165	22964.4	6400.77	34.9929		165	31.4103	13.6218	44.3773		165	38.4344	16.541	57.2888		165	26.2623	10.9098	41.361		165	13649.4	5045.55	46.5452		165	42.287	28.2087	82.3455
170	32220.9	9333.94	39.2246		170	38.1337	10.2732	28.5044		170	16830.8	3904.68	42.9685		170	41.0522	14.8783	69.4824		170	26441.6	9877.91	54.0024		170	39.1474	21.3589	69.5833		170	43.2049	21.3115	73.8112		170	26.0656	10.7131	40.6153		170	12646.8	4043	37.2967		170	33.9652	19.8869	58.0529
175	33574.4	10687.5	44.9127		175	40.686	12.8255	35.5862		175	17590.8	4664.68	51.3318		175	38.2348	12.0609	56.325		175	23825.9	7262.25	39.7026		175	35.8205	18.032	58.7449		175	38.4016	16.5082	57.1752		175	25.4426	10.0901	38.2534		175	12387	3783.22	34.9002		175	41.0435	26.9652	78.7156
180	33066.1	10179.1	42.7765		180	41.0058	13.1453	36.4735		180	15442.9	2516.8	27.6958		180	37.3478	11.1739	52.1827		180	24758.1	8194.43	44.7988		180	44.2436	26.4551	86.1857		180	48.6148	26.7214	92.5481		180	21.8607	6.5082	24.6738		180	12189.1	3585.27	33.0742		180	31.0696	16.9913	49.6002
185	29542.1	6655.17	27.9675		185	41.5233	13.6628	37.9094		185	18271.1	5345	58.8183		185	40.2696	14.0957	65.8276		185	25879	9315.34	50.9268		185	33.9423	16.1538	52.626		185	47.7623	25.8689	89.5955		185	27.3852	12.0327	45.6182		185	14576	5972.15	55.0931		185	41.8783	27.8	81.1525
190	34062.6	11175.7	46.9643		190	43.9012	16.0407	44.5072		190	17902.8	4976.76	54.7661		190	35.9217	9.7478	45.5227		190	27447.8	10884.1	59.5031		190	34.7308	16.9423	55.1948		190	34.8689	12.9755	44.9399		190	24.5984	9.2459	35.0529		190	12555	3951.23	36.4501		190	37.4522	23.3739	68.232
195	32517.7	9630.73	40.4719		195	45.2035	17.343	48.1206		195	16957.1	4031.06	44.3593		195	33.4261	7.2522	33.8681		195	29453	12889.4	70.466		195	39.6731	21.8846	71.2959		195	41.3852	19.4918	67.5087		195	28.3525	13	49.2854		195	14094.9	5491.09	50.6553		195	29.6522	15.5739	45.4626
200	32101.1	9214.13	38.7212		200	45.7674	17.9069	49.6852		200	17345.5	4419.45	48.6333		200	28.7913	2.6174	12.2234		200	26095.8	9532.16	52.1122		200	29.641	11.8525	38.6132		200	46.1885	24.2951	84.1447		200	26.8525	11.5	43.5986		200	14650.3	6046.52	55.7792		200	36.6609	22.5826	65.9221
205	35416.2	12529.3	52.6527		205	33.8081	5.9476	16.5025		205	18849.2	5923.09	65.1798		205	41.3652	15.1913	70.9441		205	27581.4	11017.7	60.2337		205	37.1987	19.4102	63.2348		205	39.2869	17.3935	60.2414		205	28.2869	12.9344	49.0367		205	14233.4	5629.62	51.9333		205	30.6609	16.5826	48.4072
210	32701	9814.03	41.2422		210	36.6512	8.7907	24.391		210	18544.2	5618.09	61.8235		210	41.3565	15.1826	70.9035		210	26762.6	10198.9	55.7572		210	48.4872	30.6987	100.011		210	44.9836	23.0902	79.9716		210	26.0902	10.7377	40.7086		210	13493.8	4890.02	45.1104		210	37.3217	23.2434	67.8511
215	33368.8	10481.9	44.0487		215	43.0116	15.1511	42.0389		215	19167	6240.9	68.6771		215	37.2609	11.087	51.7768		215	25428.3	8864.64	48.4629		215	36.9167	19.1282	62.3161		215	45.9754	24.082	83.4066		215	23.582	8.2295	31.1995		215	13478.7	4874.85	44.9705		215	38.9304	24.8521	72.5471
220	34200.3	11313.3	47.5427		220	48.3256	20.4651	56.7833		220	17775.1	4849.07	53.3609		220	40.4522	14.2783	66.6804		220	25007.1	8443.39	46.1599		220	31.9423	14.1538	46.1104		220	45.2869	23.3935	81.0221		220	33.8033	18.4508	69.9503		220	15891.8	7287.99	67.2317		220	40.7652	26.6869	77.9032
225	34276.4	11389.4	47.8626		225	42.6105	14.75	40.926		225	18063.8	5137.68	56.5369		225	42.8609	16.687	77.9291		225	24489	7925.36	43.3278		225	35.1603	17.3718	56.5941		225	38.2869	16.3935	56.778		225	25.9672	10.6147	40.2423		225	14644.7	6040.93	55.7276		225	41.3739	27.2956	79.6801
230	31700.5	8813.53	37.0377		230	52.9244	25.0639	69.5433		230	18367.9	5441.87	59.8843		230	47.0957	20.9218	97.7058		230	23410	6846.32	37.4287		230	34.3526	16.5641	53.9627		230	42.5328	20.6394	71.4834		230	26.8197	11.4672	43.4742		230	13763.7	5159.85	47.5997		230	44.7565	30.6782	89.5544
235	32140.9	9253.95	38.8885		235	50.0814	22.2209	61.655		235	19035.4	6109.33	67.2293		235	35.8957	9.7218	45.4013		235	26051.5	9487.84	51.8699		235	32	14.2115	46.2984		235	38.6393	16.7459	57.9985		235	30.9426	15.5901	59.1049		235	13188.8	4584.99	42.2966		235	40.3913	26.313	76.8117
240	30632.6	7745.63	32.55		240	51.0756	23.2151	64.4136		240	18510.4	5584.32	61.4519		240	31.1565	4.9826	23.269		240	23975.8	7412.13	40.522		240	40.2244	22.4359	73.0919		240	32.0738	10.1804	35.2592		240	25.4508	10.0983	38.2845		240	13239.3	4635.52	42.7627		240	39.2087	25.1304	73.3595
245	31947.1	9060.16	38.0741		245	40.5581	12.6976	35.2313		245	19464.5	6538.4	71.9509		245	42.5043	16.3304	76.2638		245	23535.1	6971.41	38.1126		245	33.2051	15.4166	50.2244		245	41.6475	19.7541	68.4172		245	31.9016	16.5491	62.7406		245	15449.1	6845.3	63.148		245	37.1565	23.0782	67.3688
250	33545.4	10658.5	44.7909		250	56.3837	28.5232	79.1416		250	20289.8	7363.77	81.0336		250	43.6261	17.4522	81.5026		250	25315.3	8751.68	47.8453		250	36.3526	18.5641	60.4783		250	42.3279	20.4345	70.7737		250	21.5	6.1475	23.3063		250	13401.2	4797.39	44.256		250	28.487	14.4087	42.0612
255	29525.6	6638.7	27.8983		255	57.6802	29.8197	82.739		255	17720.1	4794.06	52.7555		255	50.0957	23.9218	111.716		255	21685.9	5122.24	28.0032		255	39.2756	21.4871	70.0009		255	38.7049	16.8115	58.2257		255	21.3361	5.9836	22.6849		255	13687.7	5083.87	46.8988		255	28.2174	14.1391	41.2742
260	32496	9609.07	40.3808		260	51.6279	23.7674	65.946		260	18923.5	5997.42	65.9978		260	53.2174	27.0435	126.294		260	21658.6	5094.89	27.8537		260	29.7756	11.9871	39.0517		260	41.5656	19.6722	68.1336		260	24.0574	8.7049	33.0019		260	15024.9	6421.13	59.2349		260	25.8609	11.7826	34.3952
265	30711.9	7824.92	32.8832		265	46.7791	18.9186	52.4923		265	19050	6123.88	67.3894		265	51.8087	25.6348	119.716		265	20780.1	4216.41	23.051		265	37.8654	20.0769	65.4068		265	35.7787	13.8853	48.091		265	25.8033	10.4508	39.6209		265	14037.2	5433.35	50.1227		265	31.4087	17.3304	50.5901
270	33405.8	10518.9	44.2043		270	55.2442	27.3837	75.9799		270	19096.3	6170.24	67.8995		270	44.0609	17.887	83.5332		270	21934	5370.35	29.3596		270	35.2885	17.5	57.0117		270	45.459	23.5656	81.6181		270	24.0246	8.6721	32.8775		270	14673.4	6069.64	55.9924		270	34.7043	20.626	60.2105
275	33236.9	10350	43.4945		275	51.0814	23.2209	64.4297		275	19591.2	6665.17	73.346		275	39.0348	12.8609	60.061		275	20482.4	3918.75	21.4237		275	32.0385	14.25	46.4238		275	37.2049	15.3115	53.0305		275	26.5082	11.1557	42.2933		275	13615.4	5011.6	46.232		275	31.3304	17.2521	50.3615
280	33217.5	10330.6	43.4128		280	47.4244	19.5639	54.2828		280	20651.3	7725.26	85.0116		280	34.9913	8.8174	41.1777		280	19645.3	3081.61	16.8471		280	37.5321	19.7436	64.3209		280	34.7869	12.8935	44.6559		280	25.8607	10.5082	39.8385		280	14500.2	5896.35	54.3939		280	30.9565	16.8782	49.2701
285	31003.1	8116.2	34.1073		285	59.5814	31.7209	88.0141		285	20573.1	7646.98	84.1501		285	48.5652	22.3913	104.568		285	25154.6	8590.96	46.9666		285	37.3974	19.6089	63.8821		285	39.1639	17.2705	59.8154		285	26.7951	11.4426	43.381		285	14431.4	5827.62	53.7598		285	36.7391	22.6608	66.1504
290	34071	11184.1	46.9997		290	47.2035	19.343	53.6699		290	19523.8	6597.71	72.6036		290	44.1913	18.0174	84.1421		290	20725.7	4161.98	22.7535		290	34.1282	16.3397	53.2317		290	48.959	27.0656	93.7402		290	29.2869	13.9344	52.8278		290	15169.6	6565.82	60.5698		290	36.4522	22.3739	65.3129
295	31962.8	9075.87	38.1402		295	53.4302	25.5697	70.9467		295	21070.8	8144.73	89.6275		295	39.2261	13.0522	60.9544		295	19524.1	2960.46	16.1848		295	35.5897	17.8012	57.993		295	46.9672	25.0738	86.8417		295			0		295	13702.5	5098.66	47.0351		295			0
mScar-SYD-2-λpptase
Time	Intensity	Corrected Intensity	Normalized Intensity		Time	Intensity	Corrected Intensity	Normalized Intensity		Time	Intensity	Corrected Intensity	Normalized Intensity		Time	Intensity	Corrected Intensity	Normalized Intensity		Time	Intensity	Corrected Intensity	Normalized Intensity		Time	Intensity	Corrected Intensity	Normalized Intensity		Time	Intensity	Corrected Intensity	Normalized Intensity		Time	Intensity	Corrected Intensity	Normalized Intensity		Time	Intensity	Corrected Intensity	Normalized Intensity		Time	Intensity	Corrected Intensity	Normalized Intensity
-10	102.323	57.7742	95.2216		-10	58.2969	32.7422	110.058		-10	124.917	89.4524	100.724		-10	82.9762	61.2143	104.413		-10	87.6835	47.2151	96.3451		-10	31.3709	21.6888	120.56		-10	34.4633	23.1413	98.5564		-10	43.9474	24.3202	89.2412		-10	73.8958	51.0937	94.2997		-10	40.6231	27.5	108.613
-5	108.121	63.5726	104.778		-5	52.3125	26.7578	89.9422		-5	123.631	88.1667	99.2761		-5	77.8016	56.0397	95.5868		-5	91.2658	50.7974	103.655		-5	23.9735	14.2914	79.4404		-5	35.1412	23.8192	101.444		-5	49.8114	30.1842	110.759		-5	80.0729	57.2708	105.7		-5	36.2615	23.1384	91.3868
0	44.5484	0	0		0	25.5547	0	0		0	35.4643	0	0		0	21.7619	0	0		0	40.4684	0	0		0	9.6821	0	0		0	11.322	0	0		0	19.6272	0	0		0	22.8021	0	0		0	13.1231	0	0
5	40.879	-3.6694	-6.04779		5	21.4141	-4.1406	-13.918		5	40.9762	5.5119	6.20643		5	27.2857	5.5238	9.42194		5	37.3797	-3.0887	-6.30267		5	8.4437	-1.2384	-6.88379		5	13.4859	2.1639	9.21583		5	20.5395	0.9123	3.34762		5	28.5833	5.7812	10.6699		5	15.7462	2.6231	10.3601
10	45.3306	0.7822	1.2892		10	17.8828	-7.6719	-25.7879		10	40.6071	5.1428	5.79082		10	27.5873	5.8254	9.93638		10	34.519	-5.9494	-12.1401		10	9.2185	-0.4636	-2.57697		10	18.209	6.887	29.331		10	24.9298	5.3026	19.4575		10	20.9167	-1.8854	-3.47974		10	16.3692	3.2461	12.8207
15	45.9758	1.4274	2.3526		15	21.0391	-4.5156	-15.1785		15	48.8333	13.369	15.0536		15	23.3413	1.5794	2.69398		15	44.2152	3.7468	7.64556		15	7.7086	-1.9735	-10.9699		15	17.1243	5.8023	24.7114		15	20.9254	1.2982	4.76365		15	25.1875	2.3854	4.40255		15	15.8692	2.7461	10.8459
20	45.8306	1.2822	2.11328		20	22.6719	-2.8828	-9.69008		20	45.3333	9.869	11.1125		20	26.7222	4.9603	8.46078		20	47.6582	7.1898	14.6712		20	14.5629	4.8808	27.1305		20	15.1977	3.8757	16.5062		20	24.1184	4.4912	16.4801		20	19.4896	-3.3125	-6.11363		20	14.2	1.0769	4.25329
25	41.8387	-2.7097	-4.46604		25	19.5	-6.0547	-20.3519		25	47.2738	11.8095	13.2976		25	33.373	11.6111	19.805		25	31.1772	-9.2912	-18.9592		25	10.1391	0.457	2.54029		25	13.7458	2.4238	10.3227		25	22.1886	2.5614	9.39887		25	27.5208	4.7187	8.70894		25	18.0769	4.9538	19.5654
30	43.4919	-1.0565	-1.74129		30	23.7969	-1.7578	-5.90857		30	49.4405	13.9762	15.7373		30	30.5476	8.7857	14.9858		30	41.2025	0.7341	1.49797		30	11.8808	2.1987	12.2217		30	13.9322	2.6102	11.1166		30	20.1404	0.5132	1.88315		30	27.8333	5.0312	9.2857		30	17.9769	4.8538	19.1704
35	47.3064	2.758	4.54565		35	19.4922	-6.0625	-20.3782		35	34.5357	-0.9286	-1.04561		35	31.9286	10.1667	17.3413		35	47.8608	7.3924	15.0846		35	11.3113	1.6292	9.05609		35	16.226	4.904	20.8856		35	25.9211	6.2939	23.095		35	33.0104	10.2083	18.8407		35	17.0462	3.9231	15.4946
40	54.6774	10.129	16.6943		40	22.7891	-2.7656	-9.29613		40	45.2262	9.7619	10.9919		40	24.8333	3.0714	5.23888		40	47.3544	6.886	14.0513		40	12.9868	3.3047	18.3695		40	21.4407	10.1187	43.0945		40	19.6711	0.0439	0.161088		40	25.7083	2.9062	5.36375		40	17.4385	4.3154	17.044
45	44.129	-0.4194	-0.691242		45	24.1172	-1.4375	-4.83193		45	52.4762	17.0119	19.1555		45	22.8889	1.127	1.92232		45	43.6709	3.2025	6.53488		45	10.6755	0.9934	5.52193		45	16.678	5.356	22.8107		45	22.2237	2.5965	9.52767		45	30.9271	8.125	14.9957		45	21.1769	8.0538	31.8091
50	54.2742	9.7258	16.0298		50	20.7969	-4.7578	-15.9926		50	47.8929	12.4286	13.9947		50	30.3254	8.5635	14.6068		50	44.6329	4.1645	8.4979		50	12.9669	3.2848	18.2589		50	14.1638	2.8418	12.1029		50	17.9167	-1.7105	-6.27656		50	29.4062	6.6041	12.1887		50	17.3077	4.1846	16.5274
55	42.3629	-2.1855	-3.60207		55	21.5781	-3.9766	-13.3667		55	47.8929	12.4286	13.9947		55	25.9841	4.2222	7.2018		55	36.9367	-3.5317	-7.20663		55	10.5762	0.8941	4.96996		55	17.5763	6.2543	26.6364		55	21.0921	1.4649	5.37535		55	31.7188	8.9167	16.4569		55	16.1769	3.0538	12.0612
60	40.5726	-3.9758	-6.55279		60	21.8594	-3.6953	-12.4212		60	56.131	20.6667	23.2708		60	29.7857	8.0238	13.6862		60	43.8101	3.3417	6.81893		60	11.6424	1.9603	10.8965		60	17.4011	6.0791	25.8903		60	22.6754	3.0482	11.1852		60	31.2292	8.4271	15.5532		60	17.8154	4.6923	18.5326
65	54.6613	10.1129	16.6678		65	21.5703	-3.9844	-13.3929		65	51.5714	16.1071	18.1367		65	30.6032	8.8413	15.0806		65	35.6962	-4.7722	-9.73794		65	14.1589	4.4768	24.8848		65	16.3955	5.0735	21.6075		65	23.3772	3.75	13.7604		65	27.625	4.8229	8.90125		65	20.6846	7.5615	29.8647
70	44.8306	0.2822	0.465113		70	22.5078	-3.0469	-10.2417		70	60.9167	25.4524	28.6595		70	34.8492	13.0873	22.323		70	38.5063	-1.9621	-4.00378		70	13.7152	4.0331	22.4184		70	15.8249	4.5029	19.1774		70	20.4211	0.7939	2.91316		70	31.6771	8.875	16.3799		70	18	4.8769	19.2617
75	48.6048	4.0564	6.68563		75	23.6797	-1.875	-6.30252		75	56.2857	20.8214	23.445		75	38.4365	16.6746	28.4418		75	36.8734	-3.595	-7.3358		75	13.755	4.0729	22.6397		75	15.1695	3.8475	16.3861		75	23.6754	4.0482	14.8546		75	36.5104	13.7083	25.3004		75	18.8769	5.7538	22.725
80	43.0484	-1.5	-2.47225		80	25.1094	-0.4453	-1.49681		80	54.1548	18.6905	21.0456		80	42.2698	20.5079	34.9803		80	46.9873	6.5189	13.3022		80	15.4768	5.7947	32.2105		80	17.9492	6.6272	28.2246		80	19.614	-0.0132	-0.0484365		80	32.6771	9.875	18.2255		80	20.9692	7.8461	30.9887
85	50.4597	5.9113	9.74282		85	28.4453	2.8906	9.7163		85	50.1548	14.6905	16.5416		85	27.0238	5.2619	8.97522		85	40.6582	0.1898	0.387298		85	19.1258	9.4437	52.4939		85	19.1695	7.8475	33.4217		85	22.1096	2.4824	9.10899		85	34.3438	11.5417	21.3016		85	19.2231	6.1	24.0924
90	57.0323	12.4839	20.5756		90	22.0391	-3.5156	-11.8171		90	50.8929	15.4286	17.3727		90	32.881	11.1191	18.9658		90	33.1772	-7.2912	-14.8781		90	9.2781	-0.404	-2.24568		90	19.5763	8.2543	35.1542		90	22.8246	3.1974	11.7326		90	29.5208	6.7187	12.4002		90	19.3077	6.1846	24.4265
95	60.8064	16.258	26.7959		95	30.2812	4.7265	15.8874		95	54.7024	19.2381	21.6622		95	32.0159	10.254	17.4902		95	37.4557	-3.0127	-6.14758		95	13.1325	3.4504	19.1794		95	17.4011	6.0791	25.8903		95	26.0088	6.3816	23.4168		95	34.6458	11.8437	21.859		95	18.1154	4.9923	19.7174
100	42.6048	-1.9436	-3.20338		100	25.3984	-0.1563	-0.525378		100	56.8333	21.369	24.0616		100	34.7937	13.0318	22.2283		100	35.7468	-4.7216	-9.63469		100	12.4106	2.7285	15.1667		100	17.0847	5.7627	24.5428		100	23.4912	3.864	14.1787		100	36.1771	13.375	24.6852		100	17.0154	3.8923	15.3729
105	45.7903	1.2419	2.04686		105	17.9453	-7.6094	-25.5778		105	54.75	19.2857	21.7158		105	29.1984	7.4365	12.6844		105	42.6835	2.2151	4.52004		105	14.1722	4.4901	24.9587		105	13.6271	2.3051	9.81719		105	27.8333	8.2061	30.1117		105	30.7708	7.9687	14.7072		105	18.5846	5.4615	21.5706
110	50.5242	5.9758	9.84913		110	20.1484	-5.4063	-18.1724		110	50.5714	15.1071	17.0107		110	25.3571	3.5952	6.13233		110	39.519	-0.9494	-1.9373		110	15.8477	6.1656	34.2722		110	20.9887	9.6667	41.1695		110	24.0921	4.4649	16.3836		110	37.3125	14.5104	26.7807		110	21.0154	7.8923	31.1712
115	34.3306	-10.2178	-16.8407		115	20.1172	-5.4375	-18.2773		115	43.3571	7.8928	8.88733		115	29.619	7.8571	13.4018		115	41.8228	1.3544	2.76373		115	12.1192	2.4371	13.5469		115	18.9718	7.6498	32.5797		115	25.6974	6.0702	22.2742		115	32.125	9.3229	17.2066		115	13.1462	0.0231	0.0912351
120	49	4.4516	7.33699		120	28.4453	2.8906	9.7163		120	58.5357	23.0714	25.9785		120	22.2302	0.4683	0.798779		120	44.4304	3.962	8.08468		120	14.894	5.2119	28.9709		120	18.435	7.113	30.2935		120	22.8596	3.2324	11.8611		120	31.8958	9.0937	16.7835		120	15.1923	2.0692	8.17245
125	43.9758	-0.5726	-0.943741		125	23.6641	-1.8906	-6.35496		125	53.131	17.6667	19.8928		125	23.4127	1.6508	2.81577		125	49.8481	9.3797	19.1398		125	16.1987	6.5166	36.2233		125	17.7232	6.4012	27.2621		125	25.0044	5.3772	19.7313		125	34.0417	11.2396	20.7441		125	13.9923	0.8692	3.43297
130	49.7984	5.25	8.65289		130	17.9922	-7.5625	-25.4202		130	43.8214	8.3571	9.41014		130	29.7302	7.9683	13.5915		130	33.4937	-6.9747	-14.2323		130	15.2781	5.596	31.106		130	19.5537	8.2317	35.058		130	25.693	6.0658	22.258		130	27.3646	4.5625	8.42065		130	20	6.8769	27.1608
135	43.6452	-0.9032	-1.48863		135	26.5547	1	3.36134		135	59.0238	23.5595	26.5281		135	25.7143	3.9524	6.7416		135	37.6076	-2.8608	-5.83762		135	14.0199	4.3378	24.1122		135	19.4407	8.1187	34.5767		135	22.2719	2.6447	9.70454		135	37.8333	15.0312	27.7419		135	14.0846	0.9615	3.79751
140	44.7177	0.1693	0.279035		140	24.8672	-0.6875	-2.31092		140	61.0357	25.5714	28.7935		140	26.2222	4.4603	7.60793		140	32.5443	-7.9241	-16.1696		140	14.7947	5.1126	28.419		140	16.7345	5.4125	23.0513		140	26.6447	7.0175	25.7502		140	37.9896	15.1875	28.0304		140	18.0462	4.9231	19.4441
145	49.9274	5.379	8.8655		145	24.2734	-1.2813	-4.30689		145	60.131	24.6667	27.7748		145	25.2937	3.5318	6.02419		145	38.9873	-1.4811	-3.02227		145	13.2848	3.6027	20.026		145	17.2486	5.9266	25.2408		145	22.7851	3.1579	11.5877		145	33.5938	10.7917	19.9174		145	17.7077	4.5846	18.1072
150	56.1048	11.5564	19.0469		150	25.0859	-0.4688	-1.5758		150	62.3452	26.8809	30.268		150	24.3175	2.5556	4.35908		150	39.8101	-0.6583	-1.3433		150	13.8344	4.1523	23.081		150	12.9209	1.5989	6.80955		150	23.9211	4.2939	15.7562		150	38	15.1979	28.0496		150	17.4538	4.3307	17.1044
155	44.5403	-0.0081	-0.0133502		155	21.2109	-4.3438	-14.601		155	48.1667	12.7024	14.303		155	26.119	4.3571	7.4319		155	43.5316	3.0632	6.25063		155	17.0331	7.351	40.8614		155	14.0395	2.7175	11.5736		155	20.1009	0.4737	1.73821		155	32.6562	9.8541	18.187		155	18.8692	5.7461	22.6946
160	53.8064	9.258	15.2587		160	20.0781	-5.4766	-18.4087		160	64.8214	29.3571	33.0562		160	32.6984	10.9365	18.6544		160	43.5443	3.0759	6.27655		160	13.2914	3.6093	20.0627		160	17.0678	5.7458	24.4708		160	24.2763	4.6491	17.0595		160	39.8958	17.0937	31.5485		160	21.5	8.3769	33.0852
165	50.7661	6.2177	10.2478		165	21.75	-3.8047	-12.7889		165	61.6905	26.2262	29.5308		165	33.627	11.8651	20.2383		165	44.557	4.0886	8.34302		165	16.7351	7.053	39.2049		165	15.8927	4.5707	19.4661		165	21.557	1.9298	7.08126		165	31.5938	8.7917	16.2262		165	18.7154	5.5923	22.0872
170	49.9839	5.4355	8.95862		170	28.2734	2.7187	9.13849		170	66.369	30.9047	34.7988		170	29.3968	7.6349	13.0228		170	42.2785	1.8101	3.69361		170	14.4238	4.7417	26.3573		170	15.8588	4.5368	19.3218		170	22.7807	3.1535	11.5715		170	33.0521	10.25	18.9176		170	18.4154	5.2923	20.9023
175	52.7339	8.1855	13.4911		175	23.8125	-1.7422	-5.85613		175	64.119	28.6547	32.2653		175	31.5317	9.7698	16.6643		175	40.0886	-0.3798	-0.775003		175	11.6755	1.9934	11.0805		175	18.887	7.565	32.2186		175	20.7807	1.1535	4.23269		175	31.1771	8.375	15.4571		175	18.2154	5.0923	20.1124
180	48.2016	3.6532	6.02109		180	22.375	-3.1797	-10.6881		180	62.9524	27.4881	30.9517		180	29.5794	7.8175	13.3343		180	46.2658	5.7974	11.8299		180	14.4437	4.7616	26.4679		180	19.3164	7.9944	34.0473		180	23.9693	4.3421	15.933		180	39.6354	16.8333	31.0679		180	20.3462	7.2231	28.5282
185	38.8145	-5.7339	-9.45043		185	28.4531	2.8984	9.74252		185	61.6905	26.2262	29.5308		185	25.5952	3.8333	6.53845		185	46.6329	6.1645	12.579		185	15.2517	5.5696	30.9592		185	20.3672	9.0452	38.5226		185	22.2588	2.6316	9.65647		185	29.8021	7	12.9194		185	19.4231	6.3	24.8823
190	52.4113	7.8629	12.9594		190	24.5859	-0.9688	-3.25647		190	59.6429	24.1786	27.2252		190	28.2302	6.4683	11.033		190	35.3038	-5.1646	-10.5387		190	13.2914	3.6093	20.0627		190	17.5141	6.1921	26.3715		190	24.9781	5.3509	19.6347		190	33.875	11.0729	20.4364		190	18.4231	5.3	20.9327
195	56.0968	11.5484	19.0337		195	28.2031	2.6484	8.90218		195	66.4762	31.0119	34.9196		195	19.4524	-2.3095	-3.93931		195	38.7722	-1.6962	-3.46119		195	9.5033	-0.1788	-0.99388		195	14.9492	3.6272	15.4479		195	22.6404	3.0132	11.0567		195	32.3125	9.5104	17.5526		195	21.4	8.2769	32.6902
200	50.6855	6.1371	10.115		200	20.0391	-5.5156	-18.5398		200	63.9405	28.4762	32.0643		200	22.5556	0.7937	1.35381		200	44.7595	4.2911	8.75623		200	16.9007	7.2186	40.1254		200	14.2881	2.9661	12.6323		200	23.5965	3.9693	14.5651		200	40.4583	17.6562	32.5867		200	21.6923	8.5692	33.8447
205	48.2016	3.6532	6.02109		205	26.6797	1.125	3.78151		205	64.2857	28.8214	32.453		205	23.8413	2.0794	3.54683		205	43.4051	2.9367	5.9925		205	9.9404	0.2583	1.43579		205	17.1695	5.8475	24.9039		205	22.75	3.1228	11.4589		205	35.5417	12.7396	23.5125		205	18.7846	5.6615	22.3605
210	52.5887	8.0403	13.2518		210	31.0312	5.4765	18.4084		210	62.3095	26.8452	30.2278		210	21.6667	-0.0952	-0.162383		210	39.9747	-0.4937	-1.00742		210	11.3642	1.6821	9.35014		210	14.4407	3.1187	13.2822		210	21.1184	1.4912	5.47185		210	30.9167	8.1146	14.9765		210	20.2846	7.1615	28.2849
215	53.1855	8.6371	14.2354		215	25.2578	-0.2969	-0.997983		215	60.9524	25.4881	28.6997		215	28.127	6.3651	10.8569		215	35.9114	-4.557	-9.29881		215	12.6159	2.9338	16.3079		215	16.8757	5.5537	23.6526		215	21.7807	2.1535	7.90211		215	39.8229	17.0208	31.414		215	17.2385	4.1154	16.2541
220	47.2823	2.7339	4.50593		220	25.0156	-0.5391	-1.8121		220	65.5833	30.119	33.9141		220	23.2778	1.5159	2.58567		220	43.3924	2.924	5.96659		220	10.9272	1.2451	6.92103		220	14.2655	2.9435	12.5361		220	21.2325	1.6053	5.89053		220	32.8333	10.0312	18.5138		220	17.2615	4.1384	16.3449
225	53.9516	9.4032	15.4981		225	23.25	-2.3047	-7.74689		225	65.6071	30.1428	33.9409		225	27.9444	6.1825	10.5455		225	44.1519	3.6835	7.51639		225	11.7881	2.106	11.7064		225	16.2147	4.8927	20.8375		225	24.2149	4.5877	16.8342		225	36.1667	13.3646	24.666		225	18.7538	5.6307	22.2389
230	43.9355	-0.6129	-1.01016		230	33.0312	7.4765	25.1311		230	47.0833	11.619	13.0831		230	22.873	1.1111	1.8952		230	37.0633	-3.4051	-6.9483		230	13.3179	3.6358	20.21		230	14.113	2.791	11.8866		230	22.4956	2.8684	10.5254		230	28.3854	5.5833	10.3047		230	15.1615	2.0384	8.05081
235	49.5726	5.0242	8.28073		235	23.6328	-1.9219	-6.46017		235	66.2857	30.8214	34.7051		235	33.9127	12.1508	20.7256		235	40.4684	0	0		235	13.649	3.9669	22.0505		235	15.9718	4.6498	19.803		235	25.25	5.6228	20.6325		235	41.1667	18.3646	33.8941		235	21.3154	8.1923	32.3561
240	53.8306	9.2822	15.2986		240	24.8594	-0.6953	-2.33714		240	53.1786	17.7143	19.9464		240	28.7222	6.9603	11.8722		240	40.0253	-0.4431	-0.90417		240	17.053	7.3709	40.972		240	14.774	3.452	14.7017		240	23.5088	3.8816	14.2433		240	45.5104	22.7083	41.911		240	18.5846	5.4615	21.5706
245	55.0887	10.5403	17.3722		245	23.9375	-1.6172	-5.43597		245	55.2143	19.75	22.2386		245	29.873	8.1111	13.8351		245	60.1772	19.7088	40.2169		245	15.2185	5.5364	30.7747		245	15.6893	4.3673	18.5999		245	20.1623	0.5351	1.96351		245	39.125	16.3229	30.1259		245	15.7538	2.6307	10.3901
250	58.379	13.8306	22.7952		250	27.6094	2.0547	6.90655		250	55.0238	19.5595	22.0241		250	32.4603	10.6984	18.2482		250	45.2025	4.7341	9.6602		250	14.5497	4.8676	27.0571		250	13.5028	2.1808	9.28781		250	24.8377	5.2105	19.1196		250	42.4167	19.6146	36.2012		250	20.5923	7.4692	29.5001
255	55.2984	10.75	17.7178		255	21.5781	-3.9766	-13.3667		255	47.7024	12.2381	13.7802		255	22.6905	0.9286	1.58391		255	41.7089	1.2405	2.53131		255	16.9669	7.2848	40.4934		255	14.7062	3.3842	14.413		255	19.4868	-0.1404	-0.515188		255	39.3646	16.5625	30.5681		255	23.5077	10.3846	41.0147
260	58.8468	14.2984	23.5662		260	27.7188	2.1641	7.27429		260	49.0357	13.5714	15.2815		260	36.3968	14.6349	24.9627		260	40.8354	0.367	0.748884		260	16.596	6.9139	38.4317		260	15.3559	4.0339	17.18		260	20.6667	1.0395	3.81437		260	37.4271	14.625	26.9922		260	22.3615	9.2384	36.4877
265	53.6613	9.1129	15.0196		265	31.5312	5.9765	20.0891		265	50.4405	14.9762	16.8633		265	18.9921	-2.7698	-4.72444		265	48.3418	7.8734	16.0661		265	16.5695	6.8874	38.2844		265	13.1186	1.7966	7.65154		265	21.9211	2.2939	8.4173		265	40.4167	17.6146	32.5099		265	22.8538	9.7307	38.4321
270	53.8145	9.2661	15.2721		270	19.3594	-6.1953	-20.8245		270	52.5357	17.0714	19.2225		270	25.7698	4.0079	6.83627		270	52.6076	12.1392	24.7707		270	16.9007	7.2186	40.1254		270	13.6328	2.3108	9.84146		270	20.9737	1.3465	4.94089		270	33.8542	11.0521	20.398		270	18.5692	5.4461	21.5098
275	55.7177	11.1693	18.4089		275	27.9766	2.4219	8.14084		275	61.5238	26.0595	29.3431		275	26.9365	5.1746	8.82631		275	48.8481	8.3797	17.0992		275	14.0596	4.3775	24.3328		275	16.3842	5.0622	21.5594		275	21.9693	2.3421	8.59417		275	34.0104	11.2083	20.6863		275	18.2231	5.1	20.1428
280	50.6371	6.0887	10.0352		280	23.7031	-1.8516	-6.22387		280	51.2262	15.7619	17.748		280	20.6111	-1.1508	-1.96292		280	45.2785	4.8101	9.81528		280	14.543	4.8609	27.0199		280	14.0565	2.7345	11.646		280	25.7105	6.0833	22.3222		280	36.5938	13.7917	25.4543		280	19.4692	6.3461	25.0644
285	57.4597	12.9113	21.28		285	31.0781	5.5234	18.5661		285	54.0595	18.5952	20.9383		285	23.5794	1.8175	3.10011		285	40.2532	-0.2152	-0.439128		285	15.2583	5.5762	30.9959		285	13.5254	2.2034	9.38406		285	25.614	5.9868	21.9681		285	38.8333	16.0312	29.5875		285	18.8308	5.7077	22.543
290	58.4597	13.9113	22.9282		290	25.1328	-0.4219	-1.41815		290	57.2262	21.7619	24.504		290	28.8254	7.0635	12.0482		290	41.6582	1.1898	2.42785		290	16.2384	6.5563	36.4439		290	14.5537	3.2317	13.7635		290	24.5614	4.9342	18.1057		290	39.3542	16.5521	30.5489		290	22.4615	9.3384	36.8827
295	52.3145	7.7661	12.7998		295	25.3828	-0.1719	-0.577815		295	58.4167	22.9524	25.8445		295	27.7698	6.0079	10.2477		295	53.3924	12.924	26.3721		295	13.0861	3.404	18.9215		295	16.6836	5.3616	22.8345		295	20.0702	0.443	1.62556		295	34.1042	11.3021	20.8594		295	23.0231	9.9	39.1008
mScar-SYD-2(IDRΔ)
Time	Intensity	Corrected Intensity	Normalized Intensity		Time	Intensity	Corrected Intensity	Normalized Intensity		Time	Intensity	Corrected Intensity	Normalized Intensity		Time	Intensity	Corrected Intensity	Normalized Intensity		Time	Intensity	Corrected Intensity	Normalized Intensity		Time	Intensity	Corrected Intensity	Normalized Intensity		Time	Intensity	Corrected Intensity	Normalized Intensity		Time	Intensity	Corrected Intensity	Normalized Intensity		Time	Intensity	Corrected Intensity	Normalized Intensity		Time	Intensity	Corrected Intensity	Normalized Intensity
-10	61.5875	13.2312	83.7256		-10	30.7273	15.9546	105.843		-10	21.2639	9.7546	125.156		-10	84.8719	38.9146	101.908		-10	128.588	63.3704	94.8909		-10	74.319	33.4714	115.466		-10	150.157	73.6389	111.227		-10	73.262	26.1703	112.863		-10	224.5	131.674	101.182		-10	27.8411	7.6755	80.7386
-5	66.7312	18.3749	116.274		-5	28.9659	14.1932	94.1575		-5	17.3426	5.8333	74.8439		-5	83.4146	37.4573	98.0918		-5	135.412	70.1944	105.109		-5	65.3524	24.5048	84.534		-5	135.292	58.7732	88.7732		-5	67.2969	20.2052	87.1374		-5	221.424	128.598	98.8182		-5	31.5033	11.3377	119.261
0	48.3563	0	0		0	14.7727	0	0		0	11.5093	0	0		0	45.9573	0	0		0	65.2176	0	0		0	40.8476	0	0		0	76.5185	0	0		0	47.0917	0	0		0	92.826	0	0		0	20.1656	0	0
5	49.4125	1.0562	6.68352		5	18.7216	3.9489	26.1969		5	11.1111	-0.3982	-5.10909		5	46.939	0.9817	2.57084		5	76.0694	10.8518	16.2495		5	38.3381	-2.5095	-8.657		5	84.1481	7.6296	11.524		5	48.3886	1.2969	5.59304		5	109.598	16.772	12.8881		5	18.9669	-1.1987	-12.6091
10	48.2125	-0.1438	-0.909951		10	18.267	3.4943	23.1811		10	11.6528	0.1435	1.84117		10	57.122	11.1647	29.2377		10	79.1435	13.9259	20.8526		10	38.4952	-2.3524	-8.11505		10	82.0556	5.5371	8.36344		10	54.4105	7.3188	31.5632		10	114.033	21.207	16.296		10	16.9338	-3.2318	-33.9953
15	48.2125	-0.1438	-0.909951		15	20.0852	5.3125	35.243		15	11.4398	-0.0695	-0.891717		15	52.0305	6.0732	15.9043		15	92.9491	27.7315	41.5252		15	46.419	5.5714	19.2196		15	85.0278	8.5093	12.8528		15	53.5109	6.4192	27.6836		15	113.989	21.163	16.2622		15	16.2119	-3.9537	-41.589
20	47.9562	-0.4001	-2.53179		20	17.8352	3.0625	20.3166		20	12.1019	0.5926	7.60333		20	47.4878	1.5305	4.00802		20	79.2546	14.037	21.019		20	46.9429	6.0953	21.0269		20	82.037	5.5185	8.33534		20	51.6856	4.5939	19.8118		20	117.859	25.033	19.236		20	18.755	-1.4106	-14.8381
25	43.6688	-4.6875	-29.662		25	20.0455	5.2728	34.9797		25	15.713	4.2037	53.9354		25	59.8902	13.9329	36.487		25	86.8519	21.6343	32.3952		25	33.4381	-7.4095	-25.5605		25	88.8009	12.2824	18.5518		25	48.9913	1.8996	8.19226		25	113.076	20.25	15.5606		25	17.2781	-2.8875	-30.3736
30	46.6437	-1.7126	-10.8371		30	15.9148	1.1421	7.57667		30	14.1944	2.6851	34.4511		30	46.1524	0.1951	0.510921		30	89.8056	24.588	36.8181		30	40.0524	-0.7952	-2.74319		30	90.4352	13.9167	21.0203		30	46.0655	-1.0262	-4.42561		30	123.772	30.946	23.7797		30	20.6689	0.5033	5.29422
35	47.2562	-1.1001	-6.96131		35	15.483	0.7103	4.71212		35	14.4259	2.9166	37.4213		35	52.561	6.6037	17.2935		35	78.2639	13.0463	19.5355		35	36.0762	-4.7714	-16.4599		35	97.4028	20.8843	31.5444		35	49.2533	2.1616	9.32216		35	114.565	21.739	16.7048		35	16.1523	-4.0133	-42.2159
40	48.9688	0.6125	3.87583		40	17.2045	2.4318	16.1325		40	12.1019	0.5926	7.60333		40	57.8293	11.872	31.09		40	80.3056	15.088	22.5928		40	39.5619	-1.2857	-4.43527		40	87.4907	10.9722	16.5728		40	58.4629	11.3712	49.0397		40	126.315	33.489	25.7338		40	20.1391	-0.0265	-0.278754
45	50.325	1.9687	12.4577		45	22.9545	8.1818	54.2779		45	14.0694	2.5601	32.8473		45	51.811	5.8537	15.3295		45	85.1065	19.8889	29.7816		45	39.5762	-1.2714	-4.38594		45	84.8796	8.3611	12.6289		45	50.8472	3.7555	16.1961		45	123.402	30.576	23.4954		45	20.5033	0.3377	3.55227
50	47.9813	-0.375	-2.37296		50	16.125	1.3523	8.97114		50	10.7778	-0.7315	-9.38548		50	54.5244	8.5671	22.4352		50	83.2083	17.9907	26.9393		50	46.7143	5.8667	20.2383		50	92.9907	16.4722	24.8802		50	49.7293	2.6376	11.375		50	123.457	30.631	23.5377		50	19.404	-0.7616	-8.01128
55	46.0625	-2.2938	-14.5149		55	18.0455	3.2728	21.7117		55	16.5231	5.0138	64.3294		55	53.7012	7.7439	20.2794		55	90.7917	25.5741	38.2947		55	49.1429	8.2953	28.6162		55	87.037	10.5185	15.8875		55	51.6026	4.5109	19.4538		55	126.457	33.631	25.843		55	18.4371	-1.7285	-18.1821
60	49.0563	0.7	4.42952		60	16.608	1.8353	12.1753		60	14.8843	3.375	43.3028		60	59.4756	13.5183	35.4012		60	74.2361	9.0185	13.5043		60	40.4714	-0.3762	-1.29777		60	92.8611	16.3426	24.6845		60	55.2707	8.179	35.2729		60	137.946	45.12	34.6714		60	24.6093	4.4437	46.7433
65	51.6688	3.3125	20.9611		65	15.733	0.9603	6.37061		65	11.5231	0.0138	0.17706		65	49.7622	3.8049	9.96414		65	80.6944	15.4768	23.175		65	44.4667	3.6191	12.4848		65	92.963	16.4445	24.8384		65	50.917	3.8253	16.4971		65	121.63	28.804	22.1338		65	20.5894	0.4238	4.45796
70	50.4	2.0437	12.9323		70	16.5227	1.75	11.6095		70	10.5602	-0.9491	-12.1774		70	57.0915	11.1342	29.1578		70	89.5556	24.338	36.4437		70	41.8143	0.9667	3.33482		70	92.6481	16.1296	24.3627		70	52.5983	5.5066	23.7479		70	127.043	34.217	26.2933		70	21.8675	1.7019	17.9023
75	53.3438	4.9875	31.5604		75	16.5227	1.75	11.6095		75	13.0139	1.5046	19.3047		75	63.2927	17.3354	45.3973		75	89.0833	23.8657	35.7365		75	44.5143	3.6667	12.649		75	91.2083	14.6898	22.188		75	55.0611	7.9694	34.369		75	119.098	26.272	20.1881		75	21.6954	1.5298	16.092
80	56.1437	7.7874	49.2778		80	21.1932	6.4205	42.5935		80	13.4167	1.9074	24.4728		80	58.8537	12.8964	33.7726		80	89.1898	23.9722	35.896		80	36.5762	-4.2714	-14.735		80	91.9306	15.4121	23.279		80	52.2183	5.1266	22.1091		80	136.022	43.196	33.193		80	16.0596	-4.106	-43.191
85	55.625	7.2687	45.9956		85	18.9091	4.1364	27.4408		85	10.4815	-1.0278	-13.1872		85	61.061	15.1037	39.553		85	94.0093	28.7917	43.1127		85	44.5	3.6524	12.5997		85	88.7917	12.2732	18.5379		85	57.9563	10.8646	46.8549		85	128.109	35.283	27.1124		85	19.9073	-0.2583	-2.71706
90	40.5875	-7.7688	-49.1601		90	18.7443	3.9716	26.3475		90	12.2037	0.6944	8.90947		90	64.0183	18.061	47.2975		90	86.8287	21.6111	32.3605		90	43.3333	2.4857	8.5749		90	89.6204	13.1019	19.7896		90	45.1528	-1.9389	-8.36174		90	121.696	28.87	22.1845		90	20.298	0.1324	1.39272
95	49.05	0.6937	4.38966		95	13.8864	-0.8863	-5.8797		95	10.9167	-0.5926	-7.60333		95	54.6098	8.6525	22.6589		95	88.4722	23.2546	34.8214		95	46.481	5.6334	19.4335		95	96.4583	19.9398	30.1178		95	58.7686	11.6769	50.3581		95	134.457	41.631	31.9904		95	16.7947	-3.3709	-35.4585
100	48.7562	0.3999	2.53052		100	19.8011	5.0284	33.3583		100	15.2824	3.7731	48.4106		100	56.6951	10.7378	28.1198		100	83.1204	17.9028	26.8077		100	44.4762	3.6286	12.5176		100	93.787	17.2685	26.083		100	57.6201	10.5284	45.405		100	117.467	24.641	18.9348		100	21.9669	1.8013	18.9479
105	53.5312	5.1749	32.7462		105	19.8068	5.0341	33.3961		105	14.3796	2.8703	36.8273		105	63.2195	17.2622	45.2056		105	85.3009	20.0833	30.0727		105	47.4	6.5524	22.6038		105	93.7639	17.2454	26.0481		105	56.0087	8.917	38.4557		105	122.804	29.978	23.0359		105	22.7351	2.5695	27.0286
110	49.2938	0.9375	5.9324		110	16.8068	2.0341	13.4942		110	12.9954	1.4861	19.0674		110	51.4146	5.4573	14.2914		110	86.2639	21.0463	31.5147		110	46.3857	5.5381	19.1047		110	96.1389	19.6204	29.6354		110	59.7555	12.6638	54.6142		110	115.054	22.228	17.0806		110	19.5828	-0.5828	-6.13048
115	47.0438	-1.3125	-8.30536		115	19.4545	4.6818	31.059		115	13.125	1.6157	20.7302		115	53.1768	7.2195	18.9062		115	90.4583	25.2407	37.7954		115	40.581	-0.2666	-0.919688		115	87.125	10.6065	16.0204		115	58.1834	11.0917	47.8343		115	105.283	12.457	9.57229		115	24.9603	4.7947	50.4355
120	50.1063	1.75	11.0738		120	17.7727	3	19.9019		120	13.0231	1.5138	19.4228		120	52.8354	6.8781	18.0121		120	86.0324	20.8148	31.1681		120	46.6952	5.8476	20.1724		120	93.3889	16.8704	25.4817		120	56.1921	9.1004	39.2466		120	126.489	33.663	25.8676		120	18.6093	-1.5563	-16.3707
125	43.0062	-5.3501	-33.8549		125	17.1875	2.4148	16.0197		125	14.5139	3.0046	38.5504		125	55.3049	9.3476	24.4792		125	90.4213	25.2037	37.74		125	40.5	-0.3476	-1.19911		125	88.2269	11.7084	17.6848		125	52.7162	5.6245	24.2563		125	131.978	39.152	30.0854		125	20.1589	-0.0067	-0.0704774
130	48.4938	0.1375	0.870085		130	18.4602	3.6875	24.4628		130	13.912	2.4027	30.8278		130	57.4329	11.4756	30.0519		130	90.1343	24.9167	37.3103		130	42.0238	1.1762	4.05753		130	88.3472	11.8287	17.8665		130	55.5546	8.4629	36.4973		130	118.88	26.054	20.0206		130	21.4901	1.3245	13.9324
135	49.9562	1.5999	10.124		135	21.6534	6.8807	45.6464		135	13.3241	1.8148	23.2847		135	55.3293	9.372	24.5431		135	90.8981	25.6805	38.454		135	42.9381	2.0905	7.21158		135	92.4722	15.9537	24.097		135	48.2183	1.1266	4.8586		135	135.674	42.848	32.9256		135	23.9073	3.7417	39.359
140	46.675	-1.6813	-10.6391		140	17.4943	2.7216	18.055		140	11.1481	-0.3612	-4.63436		140	63.8537	17.8964	46.8665		140	83.0741	17.8565	26.7383		140	38.5143	-2.3333	-8.04917		140	96.6806	20.1621	30.4536		140	56.262	9.1703	39.548		140	131.859	39.033	29.994		140	17.3113	-2.8543	-30.0244
145	45.55	-2.8063	-17.758		145	19.3807	4.608	30.5694		145	12.5139	1.0046	12.8895		145	60.2561	14.2988	37.4452		145	92.3796	27.162	40.6724		145	36.1952	-4.6524	-16.0493		145	87.1019	10.5834	15.9855		145	63.2052	16.1135	69.4914		145	134.587	41.761	32.0903		145	22.351	2.1854	22.9882
150	42.7375	-5.6188	-35.5552		150	16.2784	1.5057	9.98879		150	11.3935	-0.1158	-1.48577		150	59.561	13.6037	35.6249		150	93.3194	28.1018	42.0796		150	38.8524	-1.9952	-6.88282		150	87.125	10.6065	16.0204		150	55.2314	8.1397	35.1034		150	140.609	47.783	36.7177		150	20.9536	0.788	8.28898
155	46.1688	-2.1875	-13.8423		155	17.0795	2.3068	15.3033		155	13.8565	2.3472	30.1157		155	51.2866	5.3293	13.9562		155	85.4444	20.2268	30.2876		155	41.4571	0.6095	2.10259		155	97.625	21.1065	31.88		155	49.6507	2.559	11.036		155	124.717	31.891	24.5059		155	24.7815	4.6159	48.5547
160	47.2687	-1.0876	-6.88222		160	20.767	5.9943	39.7661		160	12.338	0.8287	10.6326		160	53.3232	7.3659	19.2896		160	82.6065	17.3889	26.0381		160	41.9429	1.0953	3.77845		160	87.9861	11.4676	17.3211		160	60.3188	13.2271	57.0435		160	123.674	30.848	23.7044		160	21.5563	1.3907	14.6288
165	43.0062	-5.3501	-33.8549		165	19.4205	4.6478	30.8334		165	14.9028	3.3935	43.5402		165	56.4085	10.4512	27.3692		165	85.8843	20.6667	30.9463		165	44.8286	3.981	13.7332		165	87.9306	11.4121	17.2372		165	49.0568	1.9651	8.47473		165	124.196	31.37	24.1056		165	19.5828	-0.5828	-6.13048
170	49.5438	1.1875	7.51437		170	17.0114	2.2387	14.8515		170	10.7037	-0.8056	-10.3362		170	59.4756	13.5183	35.4012		170	75.2963	10.0787	15.0919		170	44.5619	3.7143	12.8132		170	94.1065	17.588	26.5655		170	53.476	6.3843	27.5331		170	132.228	39.402	30.2776		170	23.7219	3.5563	37.4087
175	50.1188	1.7625	11.1529		175	19.1875	4.4148	29.2877		175	12.2269	0.7176	9.20714		175	58.5061	12.5488	32.8623		175	88.2407	23.0231	34.4748		175	45.4571	4.6095	15.9014		175	98.3287	21.8102	32.9429		175	56.1266	9.0349	38.9641		175	132.12	39.294	30.1946		175	23.1656	3	31.557
180	44.2875	-4.0688	-25.7469		180	18.2614	3.4887	23.144		180	13.4074	1.8981	24.3535		180	58.4268	12.4695	32.6547		180	82.0417	16.8241	25.1924		180	41.1286	0.281	0.969363		180	91.5556	15.0371	22.7126		180	59.1092	12.0175	51.8269		180	148.696	55.87	42.932		180	22.7483	2.5827	27.1674
185	51.725	3.3687	21.3168		185	18.0057	3.233	21.4477		185	11.1806	-0.3287	-4.21737		185	60.75	14.7927	38.7386		185	84.8241	19.6065	29.3588		185	42.3143	1.4667	5.05966		185	83.4444	6.9259	10.4611		185	54.3057	7.214	31.1113		185	131.848	39.022	29.9856		185	19.5033	-0.6623	-6.96674
190	50.7687	2.4124	15.2654		190	13.6477	-1.125	-7.46323		190	14.463	2.9537	37.8973		190	56.872	10.9147	28.583		190	87.7824	22.5648	33.7885		190	41.1905	0.3429	1.1829		190	95.4167	18.8982	28.5445		190	52.083	4.9913	21.5256		190	128.891	36.065	27.7133		190	23.0265	2.8609	30.0938
195	44.5687	-3.7876	-23.9675		195	18.0284	3.2557	21.5983		195	10.4306	-1.0787	-13.8402		195	62.061	16.1037	42.1718		195	88.6481	23.4305	35.0848		195	41.5762	0.7286	2.51345		195	93.9167	17.3982	26.2789		195	51.2314	4.1397	17.853		195	135.25	42.424	32.5997		195	21.3841	1.2185	12.8174
200	47.4	-0.9563	-6.05136		200	17.5739	2.8012	18.5831		200	9.5046	-2.0047	-25.7212		200	53.5915	7.6342	19.9922		200	81.5278	16.3102	24.4229		200	42.9286	2.081	7.17881		200	92.3796	15.8611	23.9572		200	52.8908	5.7991	25.0093		200	128.989	36.163	27.7886		200	23.5033	3.3377	35.1093
205	46.1937	-2.1626	-13.6847		205	16.8409	2.0682	13.7204		205	14.4907	2.9814	38.2527		205	63.8841	17.9268	46.9461		205	84.6296	19.412	29.0675		205	46.8714	6.0238	20.7803		205	86.6111	10.0926	15.2442		205	62.2271	15.1354	65.2733		205	141.141	48.315	37.1265		205	21.0331	0.8675	9.12524
210	53.8625	5.5062	34.8426		210	21	6.2273	41.3118		210	14.6296	3.1203	40.0349		210	66.3963	20.439	53.5249		210	86.088	20.8704	31.2513		210	41.3905	0.5429	1.87284		210	87.8704	11.3519	17.1463		210	60.2489	13.1572	56.742		210	127.065	34.239	26.3102		210	21.6159	1.4503	15.2557
215	48.0375	-0.3188	-2.01733		215	20.6875	5.9148	39.2387		215	12.8935	1.3842	17.7599		215	60.4451	14.4878	37.9401		215	93.2639	28.0463	41.9965		215	45.0095	4.1619	14.3573		215	88.7454	12.2269	18.4679		215	52.048	4.9563	21.3746		215	123.12	30.294	23.2787		215	17.6887	-2.4769	-26.0545
220	53.4313	5.075	32.1141		220	18	3.2273	21.4099		220	11.6296	0.1203	1.5435		220	59.0305	13.0732	34.2356		220	90.1389	24.9213	37.3172		220	40.6095	-0.2381	-0.821372		220	88.1019	11.5834	17.496		220	52.8341	5.7424	24.7648		220	133.163	40.337	30.996		220	19.0596	-1.106	-11.634
225	54.4188	6.0625	38.3628		225	20.9489	6.1762	40.9728		225	14.1481	2.6388	33.857		225	60.4329	14.4756	37.9082		225	85.1574	19.9398	29.8579		225	44.8143	3.9667	13.6839		225	91.7269	15.2084	22.9713		225	48.0131	0.9214	3.97365		225	117.815	24.989	19.2022		225	23.3576	3.192	33.5767
230	51.3312	2.9749	18.8248		230	16.5795	1.8068	11.9863		230	10.5463	-0.963	-12.3557		230	61.3049	15.3476	40.1917		230	79.5463	14.3287	21.4558		230	47.3333	6.4857	22.3737		230	84.9491	8.4306	12.7339		230	55.8646	8.7729	37.8342		230	117.511	24.685	18.9686		230	24.1457	3.9801	41.8667
235	45.2938	-3.0625	-19.3792		235	18.6761	3.9034	25.8951		235	15.4491	3.9398	50.5495		235	63.2622	17.3049	45.3175		235	81.5648	16.3472	24.4783		235	39.5333	-1.3143	-4.53393		235	93.7731	17.2546	26.062		235	52.6201	5.5284	23.8419		235	124.315	31.489	24.197		235	22.8477	2.6821	28.213
240	55.7938	7.4375	47.0637		240	17.3182	2.5455	16.8868		240	13.2407	1.7314	22.2147		240	60.6829	14.7256	38.5629		240	83.4769	18.2593	27.3415		240	38.7476	-2.1	-7.24435		240	90.9491	14.4306	21.7965		240	49.3755	2.2838	9.84917		240	129.087	36.261	27.8639		240	18.0861	-2.0795	-21.8743
245	49.4813	1.125	7.11888		245	19.3011	4.5284	30.0413		245	14.3148	2.8055	35.9959		245	61.6402	15.6829	41.0698		245	78.2824	13.0648	19.5632		245	50.1429	9.2953	32.0659		245	88.1667	11.6482	17.5939		245	50.4716	3.3799	14.5762		245	128.935	36.109	27.7471		245	18.8742	-1.2914	-13.5842
250	59.175	10.8187	68.4596		250	15.2102	0.4375	2.90237		250	13.2407	1.7314	22.2147		250	55.0793	9.122	23.8884		250	80.9907	15.7731	23.6186		250	44.4429	3.5953	12.4027		250	88.5833	12.0648	18.2231		250	47.8253	0.7336	3.16374		250	122.38	29.554	22.7101		250	21.5099	1.3443	14.1407
255	44.9437	-3.4126	-21.5946		255	20.2614	5.4887	36.4119		255	13.5787	2.0694	26.5514		255	65.8537	19.8964	52.104		255	84.2778	19.0602	28.5408		255	38.3381	-2.5095	-8.657		255	83.4167	6.8982	10.4193		255	45.0131	-2.0786	-8.96422		255	134.652	41.826	32.1402		255	18.5828	-1.5828	-16.6495
260	47.9813	-0.375	-2.37296		260	17.7386	2.9659	19.6757		260	15.7037	4.1944	53.8161		260	57.9634	12.0061	31.4411		260	83.1528	17.9352	26.8562		260	40.5952	-0.2524	-0.870702		260	89.9491	13.4306	20.2861		260	53.0786	5.9869	25.8192		260	130.283	37.457	28.783		260	21.0861	0.9205	9.68275
265	43.9	-4.4563	-28.199		265	14.9148	0.1421	0.942689		265	13.1528	1.6435	21.0869		265	57.8537	11.8964	31.1539		265	95.4954	30.2778	45.338		265	47.7095	6.8619	23.6714		265	87.463	10.9445	16.531		265	53.9607	6.869	29.6234		265	132.196	39.37	30.253		265	21.2384	1.0728	11.2848
270	49.4813	1.125	7.11888		270	17.1023	2.3296	15.4545		270	11.6481	0.1388	1.78087		270	62.7561	16.7988	43.9921		270	88.8796	23.662	35.4315		270	43.2714	2.4238	8.36136		270	87.0185	10.5	15.8596		270	54.7162	7.6245	32.8816		270	118.924	26.098	20.0544		270	19.5166	-0.649	-6.82684
275	59.3312	10.9749	69.448		275	17.6818	2.9091	19.2989		275	14.713	3.2037	41.105		275	67.0976	21.1403	55.3615		275	81.0556	15.838	23.7158		275	46.4476	5.6	19.3183		275	91.1806	14.6621	22.1462		275	47.5808	0.4891	2.1093		275	129.293	36.467	28.0222		275	18.1192	-2.0464	-21.5261
280	42.175	-6.1813	-39.1146		280	15.1534	0.3807	2.52556		280	13.7824	2.2731	29.1649		280	67.1768	21.2195	55.5689		280	76.5926	11.375	17.0329		280	43.5476	2.7	9.31417		280	100.38	23.8611	36.0407		280	50.1223	3.0306	13.0698		280	108.141	15.315	11.7685		280	20.8543	0.6887	7.24444
285	45.1813	-3.175	-20.0911		285	17.1648	2.3921	15.8692		285	13.7454	2.2361	28.6902		285	57.5244	11.5671	30.2915		285	73.9074	8.6898	13.0121		285	38.6476	-2.2	-7.58932		285	94.787	18.2685	27.5934		285	48.131	1.0393	4.48211		285	131.891	39.065	30.0186		285	17.7748	-2.3908	-25.1488
290	49.225	0.8687	5.49704		290	13.6648	-1.1079	-7.34979		290	13.7454	2.2361	28.6902		290	60.8293	14.872	38.9463		290	84.75	19.5324	29.2478		290	46.3619	5.5143	19.0226		290	88.0417	11.5232	17.4051		290	53.8079	6.7162	28.9644		290	122.489	29.663	22.7938		290	19.543	-0.6226	-6.54913
295	50.2625	1.9062	12.0622		295	15.7045	0.9318	6.18155		295	11.1759	-0.3334	-4.27768		295	65.6281	19.6708	51.5132		295	74.2917	9.0741	13.5876		295	42.181	1.3334	4.59982		295	85.6991	9.1806	13.8667		295	53.1616	6.0699	26.1772		295	130.717	37.891	29.1165		295	16.8675	-3.2981	-34.6927
mScar-SYD-2-λpptase(H76N)
Time	Intensity	Corrected Intensity	Normalized Intensity		Time	Intensity	Corrected Intensity	Normalized Intensity		Time	Intensity	Corrected Intensity	Normalized Intensity		Time	Intensity	Corrected Intensity	Normalized Intensity		Time	Intensity	Corrected Intensity	Normalized Intensity		Time	Intensity	Corrected Intensity	Normalized Intensity		Time	Intensity	Corrected Intensity	Normalized Intensity		Time	Intensity	Corrected Intensity	Normalized Intensity		Time	Intensity	Corrected Intensity	Normalized Intensity		Time	Intensity	Corrected Intensity	Normalized Intensity
-10	25357.2	8444.31	102.281		-10	16694.2	2730.65	148.256		-10	125.894	28.8125	97.2021		-10	90.3605	18.5233	103.543		-10	44.3765	28.1412	115.779		-10	50.1929	16.4358	92.6143		-10	25459.5	10536.9	102.006		-10	25036.5	10823.8	106.154		-10	22587	10076.9	102.78		-10	32.0735	14.522	79.1107
-5	24980.6	8067.69	97.7191		-5	14916.6	953.041	51.7439		-5	127.553	30.4712	102.798		-5	89.093	17.2558	96.4574		-5	36.7059	20.4706	84.2207		-5	52.8143	19.0572	107.386		-5	25045	10122.5	97.994		-5	23781.6	9568.89	93.8461		-5	22041.9	9531.8	97.2203		-5	39.7426	22.1911	120.889
0	16912.9	0	0		0	13963.5	0	0		0	97.0817	0	0		0	71.8372	0	0		0	16.2353	0	0		0	33.7571	0	0		0	14922.6	0	0		0	14212.7	0	0		0	12510.1	0	0		0	17.5515	0	0
5	18196	1283.04	15.5407		5	13351.6	-611.981	-33.2265		5	93.851	-3.2307	-10.8991		5	72.5233	0.6861	3.8352		5	26.2941	10.0588	41.3842		5	32.9714	-0.7857	-4.42735		5	15119.5	196.968	1.90681		5	13395.7	-816.987	-8.01254		5	13846	1335.88	13.6254		5	17.25	-0.3015	-1.64247
10	18009	1096.1	13.2764		10	13864.6	-98.946	-5.37212		10	93.8365	-3.2452	-10.948		10	62.0581	-9.7791	-54.6638		10	31.0706	14.8353	61.0358		10	34.0286	0.2715	1.52988		10	16784.2	1861.65	18.0224		10	15013.9	801.201	7.85772		10	13830.2	1320.06	13.4641		10	22.5	4.9485	26.9577
15	20124.1	3211.2	38.8954		15	14063.6	100.048	5.43195		15	101.346	4.2645	14.3868		15	68.907	-2.9302	-16.3794		15	26.4824	10.2471	42.1589		15	34.3571	0.6	3.38095		15	16983.1	2060.53	19.9476		15	16326.9	2114.26	20.7354		15	13975	1464.89	14.9412		15	21.9632	4.4117	24.0334
20	21576.8	4663.83	56.4902		20	13313.8	-649.701	-35.2745		20	96.9279	-0.1538	-0.518861		20	70.593	-1.2442	-6.9549		20	23.4118	7.1765	29.5258		20	44.2286	10.4715	59.006		20	16747.8	1825.19	17.6693		20	14607.1	394.381	3.86786		20	13876.4	1366.29	13.9356		20	22.7353	5.1838	28.2395
25	21293.3	4380.42	53.0574		25	14247.3	283.733	15.4048		25	113.144	16.0625	54.1886		25	72.3953	0.5581	3.1197		25	21.6118	5.3765	22.1201		25	44.9429	11.1858	63.031		25	18406	3483.47	33.7229		25	19806.7	5594.05	54.8632		25	15138	2627.88	26.8032		25	27.7059	10.1544	55.3176
30	21153.6	4240.66	51.3646		30	14389.4	425.829	23.1197		30	107.846	10.7645	36.3152		30	71.8256	-0.0116	-0.0648423		30	25.1059	8.8706	36.4957		30	37.4143	3.6572	20.608		30	18758.1	3835.55	37.1313		30	17582.9	3370.21	33.053		30	14413.1	1902.99	19.4097		30	22.7059	5.1544	28.0794
35	18734.9	1821.94	22.068		35	12826.7	-1136.84	-61.7228		35	101.101	4.0193	13.5595		35	62.1977	-9.6395	-53.8834		35	29.3294	13.0941	53.8721		35	34.5571	0.8	4.50793		35	21268.4	6345.82	61.4328		35	18880.4	4667.74	45.7784		35	16808.8	4298.72	43.8451		35	28.1985	10.647	58.0011
40	21766.3	4853.38	58.7861		40	13167.5	-796.064	-43.221		40	102.591	5.5096	18.5872		40	59.2791	-12.5581	-70.198		40	20.7882	4.5529	18.7317		40	27.85	-5.9071	-33.286		40	19287.5	4364.89	42.2557		40	16761.3	2548.65	24.9956		40	14666	2155.9	21.9892		40	29.6324	12.0809	65.8125
45	20692.1	3779.19	45.775		45	13193.5	-770.041	-41.8082		45	109.519	12.4375	41.9593		45	59.2093	-12.6279	-70.5881		45	24.6118	8.3765	34.4628		45	39.3714	5.6143	31.6361		45	20695.5	5772.96	55.887		45	17954.9	3742.22	36.7015		45	14045	1534.91	15.6554		45	25.3824	7.8309	42.66
50	21745.4	4832.5	58.5332		50	13585.9	-377.604	-20.5014		50	112.442	15.3606	51.8207		50	76.2209	4.3837	24.5042		50	24.2471	8.0118	32.9624		50	36.2571	2.5	14.0873		50	20396	5473.38	52.9868		50	16312.7	2100.02	20.5958		50	15312.8	2802.69	28.5862		50	27.8382	10.2867	56.0383
55	22925.8	6012.9	72.8306		55	14204.4	240.895	13.079		55	110.375	13.2933	44.8464		55	68.6977	-3.1395	-17.5494		55	27.6588	11.4235	46.9989		55	38.5571	4.8	27.0476		55	19625.2	4702.61	45.5251		55	17276.3	3063.58	30.0458		55	15077.9	2567.76	26.1901		55	31.3971	13.8456	75.4259
60	22075.9	5162.97	62.536		60	13970.3	6.705	0.364037		60	117.692	20.6106	69.5321		60	69.0581	-2.7791	-15.5348		60	27.0588	10.8235	44.5303		60	31.8857	-1.8714	-10.5452		60	19299	4376.42	42.3674		60	16197.4	1984.71	19.4649		60	14726.7	2216.58	22.6082		60	28.2279	10.6764	58.1613
65	21424.2	4511.3	54.6427		65	13758.2	-205.387	-11.1512		65	121.99	24.9087	84.0322		65	73.2326	1.3954	7.80008		65	27.7647	11.5294	47.4346		65	37.9429	4.1858	23.5866		65	18619.3	3696.69	35.787		65	16480.1	2267.44	22.2378		65	13800.1	1289.95	13.1569		65	30.3309	12.7794	69.6177
70	19165.5	2252.55	27.2838		70	13379.4	-584.184	-31.7173		70	126.721	29.6395	99.9921		70	69.4419	-2.3953	-13.3894		70	29.1059	12.8706	52.9526		70	33.6286	-0.1285	-0.724086		70	20471.5	5548.88	53.7177		70	17724.3	3511.58	34.4395		70	15178.6	2668.47	27.2172		70	29.4706	11.9191	64.931
75	21955.1	5042.14	61.0725		75	13666	-297.521	-16.1534		75	128.986	31.9039	107.631		75	74.7326	2.8954	16.1849		75	32.5765	16.3412	67.2314		75	33.2429	-0.5142	-2.89747		75	17694.9	2772.36	26.8387		75	16819.3	2606.62	25.5643		75	15331.4	2821.27	28.7758		75	30.1544	12.6029	68.6561
80	22062.7	5149.81	62.3766		80	13352.2	-611.394	-33.1947		80	128.25	31.1683	105.15		80	77.3488	5.5116	30.809		80	35.7765	19.5412	80.3969		80	35.1857	1.4286	8.05004		80	20326.6	5404.03	52.3154		80	18203.4	3990.71	39.1386		80	17887.4	5377.33	54.8465		80	26.1103	8.5588	46.6253
85	24020.7	7107.76	86.0921		85	12430.1	-1533.42	-83.2544		85	129.01	31.9279	107.712		85	62.1047	-9.7325	-54.4033		85	33.4118	17.1765	70.668		85	30.5857	-3.1714	-17.8706		85	20503.1	5580.57	54.0246		85	18950.7	4738.01	46.4677		85	16186	3675.92	37.4928		85	31.2574	13.7059	74.6649
90	22012.8	5099.9	61.772		90	13085.2	-878.378	-47.6901		90	133.087	36.0048	121.466		90	71.6977	-0.1395	-0.779785		90	25.9176	9.6823	39.8352		90	37.1286	3.3715	18.9981		90	21297.9	6375.36	61.7188		90	18472.6	4259.92	41.7789		90	16040	3529.9	36.0034		90	28.8309	11.2794	61.4462
95	20714.5	3801.55	46.0459		95	14561.2	597.635	32.4476		95	116.644	19.5625	65.9962		95	79.5814	7.7442	43.289		95	28.7647	12.5294	51.5488		95	40.9143	7.1572	40.3302		95	21764.4	6841.82	66.2345		95	15789.5	1576.83	15.4646		95	16209.8	3699.72	37.7355		95	32.6985	15.147	82.5155
100	23421.9	6509	78.8396		100	13817.2	-146.327	-7.94459		100	119.466	22.3846	75.5169		100	62.8721	-8.9651	-50.1136		100	26.0824	9.8471	40.5132		100	40.7714	7.0143	39.525		100	20331.9	5409.33	52.3668		100	16947.1	2734.47	26.818		100	15692.8	3182.65	32.4616		100	27.7868	10.2353	55.7583
105	20734	3821.04	46.282		105	12569.8	-1393.76	-75.6721		105	119.423	22.3414	75.3711		105	73.8953	2.0581	11.5045		105	28.8706	12.6353	51.9845		105	37.95	4.1929	23.6266		105	19407.6	4485.01	43.4186		105	17517.5	3304.79	32.4115		105	13957.5	1447.42	14.763		105	27.3309	9.7794	53.2747
110	18630.6	1717.66	20.805		110	13985	21.495	1.16704		110	117	19.9183	67.1965		110	64.686	-7.1512	-39.9742		110	22.7412	6.5059	26.7668		110	35.0214	1.2643	7.12422		110	19890.8	4968.25	48.0968		110	17451.1	3238.42	31.7605		110	17732.7	5222.58	53.2681		110	28.1691	10.6176	57.8409
115	19161.6	2248.71	27.2373		115	12850.1	-1113.4	-60.4501		115	120.615	23.5337	79.3935		115	67.2093	-4.6279	-25.8693		115	23.9529	7.7176	31.752		115	36.45	2.6929	15.1743		115	22580.2	7657.59	74.1318		115	18882.2	4669.49	45.7956		115	15565.8	3055.65	31.1663		115	28.75	11.1985	61.0055
120	22817.3	5904.42	71.5167		120	13442.1	-521.444	-28.311		120	106.365	9.2837	31.3196		120	57.7093	-14.1279	-78.9729		120	31.8941	15.6588	64.4239		120	38.3857	4.6286	26.0818		120	18769.3	3846.69	37.2392		120	17758.9	3546.22	34.7793		120	16209.2	3699.14	37.7296		120	23.6324	6.0809	33.1266
125	21944.1	5031.23	60.9403		125	13465.8	-497.765	-27.0254		125	123.029	25.9471	87.5354		125	72.0465	0.2093	1.16996		125	26.8941	10.6588	43.8527		125	37.6857	3.9286	22.1373		125	20164.6	5242.02	50.7471		125	20738.2	6525.51	63.9985		125	14602.9	2092.82	21.3459		125	27.4926	9.9411	54.1556
130	24586.3	7673.34	92.9426		130	13383.3	-580.254	-31.504		130	113.014	15.9327	53.7507		130	75.7442	3.907	21.8396		130	25.9176	9.6823	39.8352		130	40.9286	7.1715	40.4108		130	18928.8	4006.26	38.7839		130	18928.1	4715.4	46.2459		130	14092.1	1581.97	16.1354		130	26.5809	9.0294	49.189
135	22309.6	5396.71	65.3671		135	13707.5	-256.006	-13.8994		135	112.899	15.8173	53.3614		135	75.7209	3.8837	21.7093		135	22.7529	6.5176	26.8149		135	38.9929	5.2358	29.5033		135	19757	4834.46	46.8016		135	18690.5	4477.87	43.9163		135	14276.6	1766.47	18.0172		135	28.9632	11.4117	62.1669
140	19858.6	2945.68	35.6793		140	13474.3	-489.267	-26.564		140	101.303	4.2212	14.2407		140	61.8953	-9.9419	-55.5738		140	29.0235	12.7882	52.6136		140	40.05	6.2929	35.4599		140	22817.3	7894.74	76.4276		140	15774.3	1561.63	15.3156		140	14862.7	2352.58	23.9953		140	25.4412	7.8897	42.9803
145	20575.9	3662.99	44.3676		145	13022.1	-941.442	-51.1141		145	113.933	16.851	56.8487		145	61.6512	-10.186	-56.9383		145	23.6118	7.3765	30.3486		145	32.1643	-1.5928	-8.97529		145	20380.6	5457.99	52.8379		145	15687.3	1474.64	14.4625		145	16737.2	4227.04	43.114		145	22.0441	4.4926	24.4741
150	22765	5852.1	70.883		150	13268.8	-694.731	-37.7193		150	116.058	18.976	64.0176		150	64.1163	-7.7209	-43.1587		150	34.9176	18.6823	76.8632		150	38.6	4.8429	27.2893		150	21514.1	6591.53	63.8115		150	17857.1	3644.47	35.7428		150	15522.2	3012.1	30.7222		150	32.4265	14.875	81.0337
155	24546.5	7633.62	92.4615		155	13497.6	-465.921	-25.2964		155	110.082	13	43.8569		155	68.1279	-3.7093	-20.7345		155	24.1765	7.9412	32.6719		155	45.9143	12.1572	68.5048		155	21884.7	6962.13	67.3992		155	16409.4	2196.76	21.5445		155	17655.7	5145.54	52.4823		155	41.3456	23.7941	129.622
160	21534.4	4621.46	55.977		160	13145.7	-817.832	-44.4029		160	109.062	11.9808	40.4185		160	54.0814	-17.7558	-99.2524		160	28.9882	12.7529	52.4683		160	42.1357	8.3786	47.2127		160	23114	8191.43	79.2998		160	16601.8	2389.12	23.4311		160	15762.4	3252.3	33.1721		160	33.1618	15.6103	85.0394
165	19403.3	2490.37	30.1644		165	13608.7	-354.838	-19.2654		165	115.135	18.0529	60.9034		165	68.9884	-2.8488	-15.9244		165	22.3647	6.1294	25.2177		165	47.8	14.0429	79.1305		165	20229.3	5306.71	51.3734		165	19469.6	5256.91	51.5567		165	17070.5	4560.34	46.5136		165	32.6985	15.147	82.5155
170	23249.3	6336.39	76.7489		170	13696.9	-266.616	-14.4755		170	111.784	14.702	49.5988		170	54.7558	-17.0814	-95.4826		170	28.8	12.5647	51.694		170	39.7286	5.9715	33.6489		170	18823	3900.42	37.7593		170	16900.3	2687.62	26.3587		170	17383.9	4873.82	49.7109		170	34.3897	16.8382	91.7286
175	24565.4	7652.52	92.6905		175	14038.9	75.375	4.09237		175	119.591	22.5096	75.9386		175	47.2442	-24.593	-137.471		175	23.0235	6.7882	27.9282		175	37.7071	3.95	22.2579		175	20569.4	5646.84	54.6661		175	18462.9	4250.19	41.6834		175	19823.1	7312.97	74.5892		175	32.1471	14.5956	79.5117
180	23562.6	6649.71	80.544		180	14752.5	788.921	42.8332		180	122.649	25.5673	86.2541		180	60.0581	-11.7791	-65.8435		180	29.8	13.5647	55.8083		180	40.0429	6.2858	35.4199		180	20048.6	5126	49.6239		180	16913.5	2700.87	26.4885		180	17439.5	4929.36	50.2773		180	27.1029	9.5514	52.0327
185	22508.1	5595.13	67.7705		185	14557.1	593.588	32.2279		185	109.591	12.5096	42.2025		185	62.9884	-8.8488	-49.4635		185	22.4	6.1647	25.363		185	44.05	10.2929	57.9996		185	20958.5	6035.97	58.4332		185	15591.8	1379.1	13.5255		185	16432.4	3922.31	40.0059		185	31.9559	14.4044	78.4701
190	23326.3	6413.37	77.6813		190	13197.8	-765.721	-41.5736		190	124.865	27.7837	93.7313		190	61.5465	-10.2907	-57.5235		190	32.5059	16.2706	66.9409		190	41.8929	8.1358	45.8445		190	21632.9	6710.36	64.9618		190	18358.1	4145.42	40.6558		190	16571.6	4061.45	41.425		190	35.5662	18.0147	98.1377
195	21681	4768.12	57.7534		195	13211.8	-751.714	-40.8131		195	110.558	13.476	45.4627		195	69.0814	-2.7558	-15.4045		195	26.2706	10.0353	41.2875		195	43.2214	9.4643	53.3305		195	19573.2	4650.58	45.0215		195	17552	3339.33	32.7502		195	16775.6	4265.48	43.5061		195	37.6103	20.0588	109.273
200	22213.2	5300.27	64.199		200	12968.9	-994.686	-54.0049		200	117.082	20	67.4722		200	78.0698	6.2326	34.8393		200	30.2235	13.9882	57.5506		200	44.15	10.3929	58.5631		200	19836.2	4913.62	47.5679		200	19123.9	4911.25	48.1667		200	15467.4	2957.29	30.1631		200	30.9779	13.4264	73.1423
205	21584.2	4671.33	56.581		205	13903.9	-59.642	-3.23817		205	117.712	20.6298	69.5969		205	65.9419	-5.8953	-32.9539		205	26.8588	10.6235	43.7075		205	47.8714	14.1143	79.5329		205	19982.4	5059.85	48.9835		205	18291	4078.3	39.9976		205	16978.5	4468.34	45.5752		205	24.1029	6.5514	35.6897
210	18905.1	1992.13	24.1295		210	14757.7	794.159	43.1176		210	104.933	7.851	26.4862		210	71.1744	-0.6628	-3.70496		210	25.1647	8.9294	36.7376		210	49.0143	15.2572	85.973		210	20455	5532.4	53.5582		210	15981.2	1768.49	17.3444		210	18336.3	5826.23	59.425		210	35.7794	18.2279	99.2992
215	24016.6	7103.67	86.0425		215	14426.6	463.054	25.1408		215	118.582	21.5	72.5326		215	69.2326	-2.6046	-14.5593		215	25.3529	9.1176	37.5119		215	55.4786	21.7215	122.399		215	18255.3	3332.78	32.264		215	17467.1	3254.47	31.9179		215	16259.1	3749.02	38.2384		215	24.9779	7.4264	40.4564
220	21392.4	4479.5	54.2576		220	15631.4	1667.86	90.5537		220	112.803	15.7212	53.0372		220	66.6512	-5.186	-28.989		220	27.6941	11.4588	47.1441		220	43.1429	9.3858	52.8882		220	19044.2	4121.66	39.9011		220	18530.8	4318.15	42.3499		220	15994.8	3484.64	35.5418		220	34.7059	17.1544	93.4511
225	23102.5	6189.53	74.9702		225	14011.7	48.168	2.61521		225	121.481	24.3991	82.313		225	75.0698	3.2326	18.0698		225	24.4706	8.2353	33.8819		225	49.4786	15.7215	88.5893		225	19577.2	4654.65	45.0609		225	20007.6	5794.89	56.8329		225	15956.2	3446.1	35.1488		225	28.4926	10.9411	59.6032
230	25225.7	8312.76	100.688		230	15367.7	1404.11	76.234		230	115.481	18.3991	62.0714		230	63.3023	-8.5349	-47.7089		230	31.9529	15.7176	64.6658		230	54.6286	20.8715	117.609		230	19573.3	4650.73	45.0229		230	19672.6	5459.93	53.5478		230	14845.7	2335.57	23.8219		230	39.4485	21.897	119.287
235	22172.5	5259.57	63.706		235	14450.6	487.083	26.4454		235	117.163	20.0818	67.7481		235	79.4535	7.6163	42.574		235	23.0353	6.8	27.9767		235	50.65	16.8929	95.19		235	21344.6	6422.02	62.1704		235	19108.3	4895.59	48.0131		235	15724.2	3214.08	32.7823		235	27.2868	9.7353	53.0345
240	21567.6	4654.66	56.3791		240	15131.2	1167.64	63.3949		240	112.12	15.0385	50.734		240	80.5349	8.6977	48.6189		240	23.2	6.9647	28.6544		240	45.4071	11.65	65.6467		240	19747.9	4825.36	46.7135		240	17765.2	3552.56	34.8414		240	14764.9	2254.79	22.9979		240	37.9412	20.3897	111.076
245	24207.7	7294.73	88.3567		245	14973.3	1009.76	54.8234		245	111.942	14.8606	50.1338		245	91.8488	20.0116	111.862		245	32.2706	16.0353	65.9729		245	47.5357	13.7786	77.6412		245	16421.5	1498.94	14.511		245	16999.5	2786.78	27.3311		245	14338.5	1828.41	18.649		245	27.1324	9.5809	52.1934
250	22824.1	5911.18	71.5986		250	14821.9	858.311	46.6006		250	117.433	20.351	68.6563		250	99.4535	27.6163	154.371		250	21.1882	4.9529	20.3774		250	47.2143	13.4572	75.8302		250	18089.5	3166.96	30.6588		250	21050.2	6837.51	67.0584		250	12042.2	-467.885	-4.77223		250	31.4926	13.9411	75.9462
255	25898.3	8985.38	108.835		255	15509.3	1545.76	83.9244		255	107.726	10.6443	35.9097		255	100.605	28.7675	160.806		255	21.6353	5.4	22.2168		255	53.9929	20.2358	114.027		255	19074	4151.39	40.1889		255	17747.5	3534.86	34.6679		255	14783.2	2273.14	23.185		255	31.3162	13.7647	74.9852
260	25010.4	8097.45	98.0796		260	16838.5	2874.94	156.09		260	111.317	14.2356	48.0253		260	90.9186	19.0814	106.662		260	20.7529	4.5176	18.5864		260	47.8	14.0429	79.1305		260	18795.5	3872.91	37.493		260	16056.2	1843.53	18.0802		260	15266.6	2756.51	28.1152		260	33.7353	16.1838	88.1636
265	23741.4	6828.5	82.7096		265	15503.1	1539.57	83.5886		265	120.538	23.4568	79.1341		265	96.9767	25.1395	140.526		265	23.7412	7.5059	30.881		265	46.8857	13.1286	73.9785		265	17521.7	2599.15	25.162		265	17800.2	3587.51	35.1843		265	15457.7	2947.62	30.0645		265	19.2279	1.6764	9.13244
270	23607.1	6694.19	81.0828		270	14588.9	625.365	33.9532		270	116.356	19.2741	65.0233		270	86.9186	15.0814	84.3028		270	27.2706	11.0353	45.4017		270	56.0214	22.2643	125.457		270	18126.5	3203.92	31.0166		270	20013.1	5800.39	56.8869		270	13355.3	845.188	8.62056		270	25.4926	7.9411	43.2603
275	23925.9	7013.03	84.9447		275	15480.3	1516.76	82.35		275	109.221	12.1395	40.9539		275	69.7674	-2.0698	-11.5699		275	25.4353	9.2	37.8509		275	45.8929	12.1358	68.3842		275	19030.4	4107.78	39.7667		275	19530.5	5317.86	52.1545		275	13855.7	1345.61	13.7247		275	19.6176	2.0661	11.2554
280	21445.1	4532.22	54.896		280	15137.5	1174	63.7406		280	104.558	7.476	25.2211		280	100.151	28.314	158.271		280	27.7412	11.5059	47.3379		280	51.9429	18.1858	102.475		280	17999.5	3076.92	29.7871		280	20502.7	6290.01	61.6887		280	14675.3	2165.17	22.0838		280	27.7132	10.1617	55.3574
285	24974.8	8061.91	97.6491		285	15436.5	1472.93	79.9705		285	108.933	11.851	39.9806		285	82.7209	10.8837	60.8383		285	30.9412	14.7059	60.5034		285	49.9071	16.15	91.0039		285	17461	2538.44	24.5742		285	20121.8	5909.09	57.9529		285	14127.3	1617.22	16.4949		285	28.8235	11.272	61.4059
290	23456.2	6543.24	79.2543		290	13508.7	-454.866	-24.6962		290	113.034	15.952	53.8158		290	83.8372	12	67.0783		290	32.7294	16.4941	67.8605		290	46.3071	12.55	70.7182		290	17547.8	2625.26	25.4147		290	19364	5151.33	50.5213		290	12425.1	-85	-0.866964		290	18.4412	0.8897	4.84677
295	21982.6	5069.65	61.4056		295	13470.8	-492.746	-26.7529		295	125.096	28.0145	94.51		295	80.814	8.9768	50.179		295	24.1059	7.8706	32.3814		295	48.7714	15.0143	84.6043		295	19565.7	4643.08	44.9489		295	20272.6	6059.9	59.4319		295	13029.2	519.063	5.29422		295	27.4412	9.8897	53.8756
[truncated: 24 more columns]

## Sheet: Fig 1G
Fig 1G		Graphs depict means and 95% confidence interval error bars.
mScar-FLPon-SYD-2								UNC-10-FLPon-GFP								GFP-FLPon-RAB-3
Wildtype		SYD-2-λpptase		SYD-2-λpptase(H76N)		SYD-2(IDRΔ)		Wildtype		SYD-2-λpptase		SYD-2-λpptase(H76N)		SYD-2(IDRΔ)		Wildtype		SYD-2-λpptase		SYD-2-λpptase(H76N)		SYD-2(IDRΔ)
Intensity	Normalized	Intensity	Normalized	Intensity	Normalized	Intensity	Normalized	Intensity	Normalized	Intensity	Normalized	Intensity	Normalized	Intensity	Normalized	Intensity	Normalized	Intensity	Normalized	Intensity	Normalized	Intensity	Normalized
1309466	0.274509	4455096	1.00789	6938020	1.45445	5043713	1.05734	9206777	0.578001	1278121	0.0802404	21434821	1.34568	695444	0.0436599	233919002	0.293683	355490376	0.446315	668356124	0.839115	320844685	0.402817
602491	0.126303	3042782	0.688376	3387042	0.710041	3053795	0.640181	7834429	0.491845	5969834	0.374786	15700593	0.985683	648956	0.0407414	11523703	0.0144679	93812570	0.117781	834911728	1.04822	100418503	0.126074
7534842	1.57956	7671688	1.73559	4334770	0.908718	1589929	0.333304	17560904	1.10247	10535600	0.661425	16791941	1.0542	405467	0.0254552	71607098	0.089902	126664620	0.159026	1123294626	1.41029	105249864	0.13214
2124087	0.445282	2004715	0.453532	3513538	0.736559	3230412	0.677206	10951602	0.687541	15733708	0.987762	11510225	0.722611	522994	0.0328335	216127798	0.271346	113119762	0.142021	537111007	0.674338	246017248	0.308872
6178925	1.29532	1799618	0.407132	4645598	0.973878	4281851	0.897624	11983234	0.752307	3883675	0.243817	19613062	1.23131	2656669	0.166786	901221950	1.13148	125250103	0.15725	616085454	0.77349	190769610	0.239509
4618406	0.968178	4181455	0.945981	3592235	0.753057	3793096	0.795164	15422048	0.968196	11002731	0.690751	22572041	1.41707	72677	0.00456266	412965678	0.518475	85729645	0.107633	656230306	0.823891	181268900	0.227581
455299	0.0954464	2297749	0.519826	2191184	0.459348	1214735	0.254651	33263129	2.08826	7125221	0.447321	8824108	0.553977	1331849	0.0836134	165596007	0.207904	53847006	0.0676044	1844190656	2.31536	91717531	0.115151
7845494	1.64469	5047490	1.14191	3564231	0.747186	2495667	0.523178	13995027	0.878607	6110667	0.383627	19925562	1.25093	5684425	0.356868	1296352318	1.62756	17050442	0.0214067	883419696	1.10913	100556252	0.126247
7081609	1.48455	2701253	0.611111	6926925	1.45212	4024745	0.843726	14295833	0.897492	14014855	0.879852	15296758	0.96033	9379250	0.588829	1060710938	1.33171	29605127	0.037169	1125879958	1.41353	263891381	0.331313
5242391	1.09899	3150671	0.712784	3192154	0.669186	7439297	1.55953	6644074	0.417115	8813139	0.553289	18876518	1.18507	2553901	0.160334	607338638	0.762508	271727290	0.341151	236869183	0.297387	98379819	0.123515
1721133	0.360809	1736542	0.392862	2515668	0.527371	6494414	1.36145	16907289	1.06144	10648136	0.66849	17549797	1.10178	5761984	0.361737	283728649	0.356219	302205381	0.379416	735885821	0.923898	312497941	0.392338
4769816	0.999919	3181062	0.71966	5780469	1.21179	4664383	0.977816	21475134	1.34821	11815971	0.741806	25340104	1.59085	7499356	0.470809	554755462	0.69649	79876587	0.100284	737398907	0.925797	274981318	0.345236
3650332	0.765236	1794641	0.406006	2134354	0.447434	3170904	0.664731	14014028	0.8798	2284032	0.143391	25574030	1.60554	3451159	0.216664	1168088929	1.46652	61162740	0.0767892	306757256	0.385131	202329009	0.254022
6111247	1.28113	6797274	1.53776	7137503	1.49627	5772363	1.21009	13528298	0.849306	4156786	0.260963	24480590	1.53689	1361546	0.0854778	638993421	0.80225	308654166	0.387512	1099653845	1.38061	354746026	0.44538
5973474	1.25225	1876338	0.424489	6868986	1.43998	3587184	0.751998	12734086	0.799445	5281174	0.331552	19101406	1.19919	7048243	0.442488	870120936	1.09243	97752336	0.122727	1079426058	1.35521	170318824	0.213834
5099874	1.06911	4947059	1.11919	5718268	1.19875	5719914	1.19909	12443990	0.781233	4693951	0.294686	14158044	0.888841	1774140	0.11138	744504542	0.934718	49627506	0.0623069	586749212	0.736658	176664005	0.2218
945855	0.198284	4000406	0.905022	3701148	0.775889	6494192	1.36141	22094113	1.38707	5993816	0.376292	18471359	1.15963	8225293	0.516384	434395958	0.54538	215934258	0.271103	863205498	1.08375	226298011	0.284115
439978	0.0922346	2789189	0.631005	9198696	1.92837	3710939	0.777941	10266252	0.644515	3578153	0.224636	24454027	1.53522	9190849	0.577001	319370720	0.400967	195271325	0.245161	1041517704	1.30762	163254960	0.204965
2769700	0.580625	4594671	1.03946	8125412	1.70337	2793541	0.585623	14056807	0.882486	9614233	0.603581	17501017	1.09871	7226159	0.453658	811018115	1.01823	75633896	0.0949576	788785266	0.990313	133024740	0.167011
6215613	1.30301	2671374	0.604352	6751188	1.41528	5272234	1.10524	10568842	0.663511	11971191	0.751551	15936353	1.00048	10631400	0.667439	853323919	1.07134	23172403	0.0290927	1091710349	1.37063	147754710	0.185505
2966576	0.621897	4754971	1.07573	2640567	0.553554	2276578	0.47725	12792960	0.803142	4931180	0.309579	20369011	1.27877	11913589	0.747935	411791784	0.517001	120100295	0.150785	548725550	0.68892	219600047	0.275706
7243895	1.51857	3982903	0.901062	1142620	0.239533	4312787	0.904109	16230566	1.01895	12585699	0.79013	27179828	1.70635	7343676	0.461036	953938618	1.19766	105993498	0.133074	579477067	0.727528	144341263	0.181219
5231146	1.09663	2051955	0.464219	5131035	1.07564	2546380	0.533809	12752623	0.800609	12352654	0.775499	20909160	1.31268	7108700	0.446284	1079925820	1.35584	27146543	0.0340822	975805936	1.22512	256302011	0.321785
4104760	0.8605	3085553	0.698053	2284883	0.478991	3596675	0.753988	20458013	1.28435			14570098	0.91471	3795785	0.238299	994736836	1.24888	161038275	0.202182	512095970	0.642932	155804307	0.195611
4169250	0.874019	7701472	1.74232			5942215	1.24569	23742975	1.49058			21956261	1.37841	1480215	0.0929278	874970828	1.09852	71068066	0.0892253			127683887	0.160306
3573712	0.749174	5768989	1.30513			2583928	0.541681	13278188	0.833604			17423744	1.09386	10929466	0.686151	582501305	0.731325	123162471	0.154629			149540991	0.187747
10935624	2.29249	2933088	0.66356					18635113	1.16991			12862241	0.807491	7013740	0.440322	1546680432	1.94184	349242662	0.438471
3054336	0.640295							23090883	1.44964			13697012	0.859898	2387497	0.149887	706157582	0.886574
2780493	0.582888							29048290	1.82365			12802274	0.803726	10393837	0.652525	948595416	1.19095
2897210	0.607356							18445144	1.15799			5584958	0.350623	4523691	0.283997	667872812	0.838508
6590425	1.38158							22602644	1.41899			6553901	0.411454	6188073	0.388487	1239492946	1.55617
2939609	0.616244							9393498	0.589723			10028086	0.629563	6661573	0.418213	840527859	1.05527
8690516	1.82183													8017899	0.503363	966985656	1.21404
2729586	0.572216													1608716	0.100995	460447818	0.578088
4248439	0.89062															1033051724	1.29699
3256107	0.682593															1093011284	1.37227
5409170	1.13395															1093128599	1.37241
8460568	1.77363															1163971722	1.46136
4019514	0.842629															631568830	0.792929
6024928	1.26303															555844915	0.697858
4418075	0.926181															1037300248	1.30232
3097086	0.649256															301606433	0.378664
6179842	1.29551															736599856	0.924794
7784313	1.63186															1032838432	1.29672
4494178	0.942135															662374351	0.831605
7085207	1.4853															1024340304	1.28605
7548122	1.58235															1146403720	1.4393
5275508	1.10593															1608871533	2.01992
3454301	0.724141															583163243	0.732156
8307026	1.74144															1165811518	1.46367
7422985	1.55611															1001069600	1.25683
3541622	0.742447															1025337351	1.2873
3805671	0.7978															563005831	0.706849
7325108	1.5356															1369361331	1.71922
2590415	0.543041															497582735	0.62471
2560151	0.536696															446482427	0.560555
7759359	1.62663															1203470245	1.51095
5480420	1.14889															704936611	0.885041
5395275	1.13104															953918812	1.19764
2922248	0.612604															682321084	0.856648
4859992	1.01882															914216281	1.14779
4429875	0.928655															1221205666	1.53321

## Sheet: Fig 2B
Fig 2B		Graphs depict means and 95% confidence interval error bars.
mScar-FLPon-SYD-2						UNC-10-FLPon-GFP						GFP-FLPon-RAB-3
Wildtype (from Fig1G)		sad-1Δ		Pegl-6::SAD-1(T202E)		Wildtype (from Fig1G)		sad-1Δ		Pegl-6::SAD-1(T202E)		Wildtype (from Fig1G)		sad-1Δ		Pegl-6::SAD-1(T202E)
Intensity	Normalized	Intensity	Normalized	Intensity	Normalized	Intensity	Normalized	Intensity	Normalized	Intensity	Normalized	Intensity	Normalized	Intensity	Normalized	Intensity	Normalized
1309466	0.274509	2296146	0.481352	6982972	1.46387	9206777	0.578001	3566001	0.223873	34750528	2.18164	233919002	0.293683	31139065	0.0390948	1219751634	1.53139
602491	0.126303	4373749	0.916889	2537826	0.532016	7834429	0.491845	6413113	0.402615	38162034	2.39581	11523703	0.0144679	316719487	0.397638	1057032489	1.32709
7534842	1.57956	1437458	0.301341	7017525	1.47112	17560904	1.10247	7408975	0.465135	36098810	2.26628	71607098	0.089902	100947785	0.126739	480363672	0.603092
2124087	0.445282	4478148	0.938775	8011251	1.67944	10951602	0.687541	11244235	0.705913	57504771	3.61015	216127798	0.271346	238827868	0.299846	667569906	0.838128
6178925	1.29532	2355505	0.493795	10762362	2.25616	11983234	0.752307	9883137	0.620463	49703656	3.12039	901221950	1.13148	236907971	0.297436	1738445427	2.1826
4618406	0.968178	7014876	1.47056	10279516	2.15494	15422048	0.968196	2716315	0.17053	31705547	1.99047	412965678	0.518475	328558656	0.412502	1523951068	1.91331
455299	0.0954464	4958318	1.03944	6371653	1.33572	33263129	2.08826	8646171	0.542806	33026998	2.07343	165596007	0.207904	206069898	0.258719	1458704917	1.83139
7845494	1.64469	7681100	1.61022	7185993	1.50643	13995027	0.878607	5689342	0.357177	19475811	1.22269	1296352318	1.62756	817009047	1.02575	1016971599	1.2768
7081609	1.48455	5099271	1.06898	9459053	1.98294	14295833	0.897492	11008187	0.691094	29547329	1.85498	1060710938	1.33171	171898773	0.215817	1468667739	1.8439
5242391	1.09899	1240596	0.260072	12552463	2.63143	6644074	0.417115	9023707	0.566508	22658496	1.4225	607338638	0.762508	126896499	0.159317	1751466252	2.19895
1721133	0.360809	2782289	0.583264	8120715	1.70238	16907289	1.06144	9276697	0.582391	33829636	2.12382	283728649	0.356219	342134739	0.429547	1028697153	1.29152
4769816	0.999919	7371636	1.54535	5984096	1.25447	21475134	1.34821	8045756	0.505112	32040980	2.01153	554755462	0.69649	421505215	0.529196	1120334812	1.40657
3650332	0.765236	2613416	0.547862	12285377	2.57544	14014028	0.8798	5102099	0.32031	29994789	1.88307	1168088929	1.46652	82760244	0.103905	1254862219	1.57547
6111247	1.28113	7912409	1.65871	5273339	1.10547	13528298	0.849306	9422438	0.59154	17589211	1.10425	638993421	0.80225	367052580	0.460831	966191242	1.21304
5973474	1.25225	8647206	1.81275	5133990	1.07626	12734086	0.799445	9297797	0.583715	15633432	0.981466	870120936	1.09243	806931201	1.01309	1045856142	1.31306
5099874	1.06911	5656081	1.18571	10981345	2.30207	12443990	0.781233	10632336	0.667498	20631005	1.29521	744504542	0.934718	123686616	0.155287	1616187522	2.02911
945855	0.198284	7198748	1.50911	4020756	0.84289	22094113	1.38707	3153074	0.19795	37268923	2.33974	434395958	0.54538	553830277	0.695329	1297683322	1.62923
439978	0.0922346	7600257	1.59328	10335495	2.16668	10266252	0.644515	5087075	0.319366	21101388	1.32474	319370720	0.400967	208466282	0.261727	1859637558	2.33476
2769700	0.580625	7246856	1.51919	9704714	2.03444	14056807	0.882486	6270345	0.393652	35752636	2.24455	811018115	1.01823	581346318	0.729875	433867299	0.544716
6215613	1.30301	2916420	0.611383	7843680	1.64431	10568842	0.663511	5346970	0.335683	34432794	2.16169	853323919	1.07134	219141150	0.27513	1399668136	1.75727
2966576	0.621897	5795910	1.21502	6089253	1.27652	12792960	0.803142	4732030	0.297077	22190945	1.39315	411791784	0.517001	294491269	0.369731	1607366386	2.01803
7243895	1.51857	8070044	1.69176	9880718	2.07134	16230566	1.01895	10675647	0.670217	29744591	1.86736	953938618	1.19766	893911962	1.1223	1198402824	1.50458
5231146	1.09663	2996585	0.628188	7444201	1.56056	12752623	0.800609	12487156	0.783943	18558439	1.1651	1079925820	1.35584	204389224	0.256609	1989858127	2.49825
4104760	0.8605	1478951	0.310039	4938992	1.03538	20458013	1.28435	8783359	0.551419	31622734	1.98527	994736836	1.24888	144183996	0.181022	1783884802	2.23965
4169250	0.874019	6017755	1.26153	10370720	2.17406	23742975	1.49058	5957047	0.373983	30070660	1.88783	874970828	1.09852	518640826	0.651149	1324444275	1.66283
3573712	0.749174	3764667	0.789205	7027654	1.47324	13278188	0.833604	5559854	0.349047	19267755	1.20963	582501305	0.731325	354090797	0.444558	1990301421	2.4988
10935624	2.29249	2725424	0.571343	7496686	1.57156	18635113	1.16991	12327380	0.773912	23197785	1.45636	1546680432	1.94184	126845201	0.159253	901374879	1.13167
3054336	0.640295	2055837	0.430975	10748920	2.25335	23090883	1.44964	9887248	0.620721	23746812	1.49082	706157582	0.886574	428393013	0.537843	2007693660	2.52064
2780493	0.582888	7524214	1.57734			29048290	1.82365	2053514	0.12892			948595416	1.19095	519192219	0.651841	1444483663	1.81354
2897210	0.607356	3303287	0.692483			18445144	1.15799	2839942	0.178291			667872812	0.838508	203420225	0.255392	1237270507	1.55338
6590425	1.38158	3607876	0.756336			22602644	1.41899	2691209	0.168954			1239492946	1.55617	631398821	0.792715
2939609	0.616244	5803091	1.21653			9393498	0.589723	9256608	0.581129			840527859	1.05527	115193785	0.144625
8690516	1.82183	3559261	0.746144					5771748	0.36235			966985656	1.21404	128020805	0.160729
2729586	0.572216	2805768	0.588186									460447818	0.578088	244291361	0.306706
4248439	0.89062											1033051724	1.29699
3256107	0.682593											1093011284	1.37227
5409170	1.13395											1093128599	1.37241
8460568	1.77363											1163971722	1.46136
4019514	0.842629											631568830	0.792929
6024928	1.26303											555844915	0.697858
4418075	0.926181											1037300248	1.30232
3097086	0.649256											301606433	0.378664
6179842	1.29551											736599856	0.924794
7784313	1.63186											1032838432	1.29672
4494178	0.942135											662374351	0.831605
7085207	1.4853											1024340304	1.28605
7548122	1.58235											1146403720	1.4393
5275508	1.10593											1608871533	2.01992
3454301	0.724141											583163243	0.732156
8307026	1.74144											1165811518	1.46367
7422985	1.55611											1001069600	1.25683
3541622	0.742447											1025337351	1.2873
3805671	0.7978											563005831	0.706849
7325108	1.5356											1369361331	1.71922
2590415	0.543041											497582735	0.62471
2560151	0.536696											446482427	0.560555
7759359	1.62663											1203470245	1.51095
5480420	1.14889											704936611	0.885041
5395275	1.13104											953918812	1.19764
2922248	0.612604											682321084	0.856648
4859992	1.01882											914216281	1.14779
4429875	0.928655											1221205666	1.53321

## Sheet: Fig 2D
Fig 2D			Graphs depict mean with 95% confidence interval error bars at each timepoint.
mScar-SYD-2 (From Fig 1D)
Time	Intensity	Corrected Intensity	Normalized Intensity		Time	Intensity	Corrected Intensity	Normalized Intensity		Time	Intensity	Corrected Intensity	Normalized Intensity		Time	Intensity	Corrected Intensity	Normalized Intensity		Time	Intensity	Corrected Intensity	Normalized Intensity		Time	Intensity	Corrected Intensity	Normalized Intensity		Time	Intensity	Corrected Intensity	Normalized Intensity		Time	Intensity	Corrected Intensity	Normalized Intensity		Time	Intensity	Corrected Intensity	Normalized Intensity		Time	Intensity	Corrected Intensity	Normalized Intensity
-10	47210.8	24323.8	102.218		-10	64.5698	36.7093	101.855		-10	21730.3	8804.24	96.885		-10	40.2174	14.0435	65.5838		-10	36024.7	19461	106.393		-10	52.7179	34.9294	113.793		-10	56.7623	34.8689	120.766		-10	46.0656	30.7131	116.439		-10	19341.3	10737.5	99.0532		-10	54.8522	40.7739	119.025
-5	46155.3	23268.4	97.7823		-5	63.2326	35.3721	98.1449		-5	22296.4	9370.37	103.115		-5	54.9565	28.7826	134.416		-5	33685.9	17122.2	93.6069		-5	44.25	26.4615	86.2066		-5	44.7705	22.8771	79.2335		-5	37.3934	22.0409	83.5611		-5	19546.5	10942.7	100.947		-5	41.8174	27.7391	80.9747
0	22886.9	0	0		0	27.8605	0	0		0	12926.1	0	0		0	26.1739	0	0		0	16563.7	0	0		0	17.7885	0	0		0	21.8934	0	0		0	15.3525	0	0		0	8603.8	0	0		0	14.0783	0	0
5	26019.8	3132.9	13.1656		5	32.564	4.7035	13.0505		5	15172.8	2246.75	24.7241		5	28.0087	1.8348	8.56861		5	19379.9	2816.25	15.3964		5	22.5705	4.782	15.5789		5	24.2787	2.3853	8.26135		5	16.5082	1.1557	4.38147		5	12463.6	3859.76	35.6063		5	23.9565	9.8782	28.836
10	23763.7	876.805	3.68466		10	23.8605	-4	-11.0986		10	13517.9	591.874	6.5132		10	20.1913	-5.9826	-27.939		10	25034.6	8470.91	46.3103		10	27.1731	9.3846	30.5733		10	28.623	6.7296	23.3076		10	21.5164	6.1639	23.3685		10	13735.2	5131.43	47.3375		10	27.2696	13.1913	38.5074
15	28373.6	5486.61	23.0568		15	33.2733	5.4128	15.0186		15	15120.6	2194.55	24.1496		15	27.1565	0.9826	4.58879		15	20213.7	3650.06	19.9548		15	20.4359	2.6474	8.62473		15	30.2541	8.3607	28.9568		15	17.7459	2.3934	9.07381		15	11887.7	3283.86	30.2937		15	28.7217	14.6434	42.7463
20	27304	4417.09	18.5623		20	25.7326	-2.1279	-5.90416		20	15989.5	3063.45	33.7114		20	19.913	-6.2609	-29.2387		20	23435.9	6872.23	37.5704		20	23.8462	6.0577	19.7348		20	30.3607	8.4673	29.326		20	16.377	1.0245	3.88407		20	11909.4	3305.58	30.494		20	26.6348	12.5565	36.6544
25	28467.5	5580.6	23.4517		25	36.2907	8.4302	23.3908		25	14414.3	1488.23	16.377		25	29.0609	2.887	13.4824		25	21424.3	4860.59	26.5728		25	22.5833	4.7948	15.6206		25	27.0738	5.1804	17.942		25	24.9918	9.6393	36.5443		25	12192.8	3588.98	33.1084		25	25.8087	11.7304	34.2428
30	26337.3	3450.39	14.4998		30	32.564	4.7035	13.0505		30	16373.7	3447.62	37.9388		30	26.6174	0.4435	2.07117		30	24270	7706.37	42.1306		30	23.0897	5.3012	17.2703		30	27.6557	5.7623	19.9574		30	18.6885	3.336	12.6474		30	13741.1	5137.29	47.3916		30	23.5913	9.513	27.7699
35	28411.3	5524.38	23.2155		35	36.5872	8.7267	24.2135		35	14924.7	1998.63	21.9937		35	24.6957	-1.4782	-6.90327		35	25149.8	8586.16	46.9404		35	26.2372	8.4487	27.5243		35	21.7377	-0.1557	-0.539258		35	22.4836	7.1311	27.0353		35	13456.4	4852.64	44.7656		35	25.1043	11.026	32.1866
40	29226.7	6339.75	26.642		40	36.314	8.4535	23.4554		40	17073.5	4147.42	45.6397		40	24.1391	-2.0348	-9.50262		40	21169.4	4605.76	25.1796		40	19.1346	1.3461	4.38534		40	24.0902	2.1968	7.60849		40	15.8197	0.4672	1.77124		40	13564.7	4960.94	45.7647		40	28.0435	13.9652	40.7666
45	27719.8	4832.83	20.3093		45	34.9593	7.0988	19.6966		45	15821.4	2895.37	31.8617		45	25.2435	-0.9304	-4.34501		45	27073.1	10509.5	57.455		45	27.1538	9.3653	30.5104		45	30.5492	8.6558	29.9789		45	23.1311	7.7786	29.4901		45	13180.5	4576.72	42.2202		45	31.5652	17.4869	51.047
50	29327.4	6440.46	27.0652		50	36.4767	8.6162	23.9069		50	14987.4	2061.37	22.684		50	29.8174	3.6435	17.0153		50	27214.6	10651	58.2286		50	23.4038	5.6153	18.2936		50	35.8443	13.9509	48.3182		50	19.082	3.7295	14.1392		50	12968.4	4364.6	40.2634		50	26.8	12.7217	37.1366
55	28081.6	5194.64	21.8298		55	32.4128	4.5523	12.631		55	16551.5	3625.44	39.8957		55	29.5739	3.4	15.8782		55	25379	8815.35	48.1934		55	27.2885	9.5	30.9492		55	28.5492	6.6558	23.052		55	21.7869	6.4344	24.394		55	13347.7	4743.88	43.7623		55	29.1304	15.0521	43.9394
60	29453.9	6566.94	27.5967		60	35.5581	7.6976	21.3581		60	17568.4	4642.31	51.0856		60	29.6348	3.4609	16.1626		60	29178.6	12614.9	68.9656		60	29.0256	11.2371	36.6084		60	27.5574	5.664	19.6169		60	22.4836	7.1311	27.0353		60	13559.9	4956.05	45.7196		60	31.4174	17.3391	50.6155
65	31465.5	8578.51	36.0501		65	37.0698	9.2093	25.5525		65	14058.7	1132.62	12.4638		65	29.5652	3.3913	15.8375		65	22657.6	6093.93	33.3154		65	30.9808	13.1923	42.978		65	39.8525	17.9591	62.2003		65	23.6803	8.3278	31.5722		65	12006.9	3403.08	31.3934		65	39.5043	25.426	74.2224
70	31835.3	8948.36	37.6043		70	36.4651	8.6046	23.8747		70	16786	3859.95	42.4763		70	31.4	5.2261	24.4061		70	25709.1	9145.4	49.9978		70	28.0192	10.2307	33.3297		70	30.9754	9.082	31.455		70	28.7705	13.418	50.8701		70	14074.3	5470.52	50.4656		70	30.3652	16.2869	47.544
75	30458.3	7571.34	31.8176		75	32.0291	4.1686	11.5664		75	15997.3	3071.25	33.7972		75	35.487	9.3131	43.4926		75	26039.6	9475.95	51.8049		75	30.5577	12.7692	41.5997		75	30.8361	8.9427	30.9725		75	20.4262	5.0737	19.2353		75	13168.7	4564.87	42.111		75	33.4522	19.3739	56.5554
80	32661.4	9774.45	41.0758		80	34.1279	6.2674	17.3898		80	18068.7	5142.61	56.5911		80	37.3043	11.1304	51.9795		80	25371.1	8807.47	48.1503		80	28.3269	10.5384	34.3321		80	32.7377	10.8443	37.5586		80	20.8689	5.5164	20.9137		80	13753.6	5149.76	47.5066		80	35.5913	21.513	62.7998
85	31496.4	8609.42	36.18		85	38.0233	10.1628	28.1981		85	16614.1	3687.99	40.5839		85	32.8435	6.6696	31.1474		85	26714.6	10150.9	55.495		85	27.5641	9.7756	31.8471		85	34.623	12.7296	44.0882		85	26.7705	11.418	43.2877		85	13733.7	5129.89	47.3233		85	32.3739	18.2956	53.4077
90	32681.5	9794.59	41.1605		90	34.3779	6.5174	18.0834		90	16537.8	3611.72	39.7447		90	27.0261	0.8522	3.97982		90	23440.7	6877.05	37.5967		90	26.0769	8.2884	27.002		90	35.9344	14.041	48.6302		90	24.6066	9.2541	35.084		90	12058	3454.16	31.8646		90	45.4957	31.4174	91.7122
95	29245.3	6358.32	26.72		95	33.1163	5.2558	14.583		95	15178.8	2252.77	24.7903		95	48.7217	22.5478	105.299		95	26542.7	9979.07	54.5554		95	32.0064	14.2179	46.3192		95	33.3443	11.4509	39.6595		95	26.8279	11.4754	43.5053		95	14176.8	5573.03	51.4112		95	43.4261	29.3478	85.6707
100	28650.9	5763.97	24.2223		100	32.8953	5.0348	13.9698		100	15318.3	2392.27	26.3254		100	44.6783	18.5044	86.4165		100	27751.3	11187.6	61.1625		100	26.6667	8.8782	28.9235		100	47.2705	25.3771	87.8921		100	30.0984	14.7459	55.9044		100	13013.9	4410.14	40.6835		100	31.0609	16.9826	49.5748
105	32210.6	9323.67	39.1815		105	38.2791	10.4186	28.9079		105	17947.9	5021.79	55.2616		105	37.4	11.2261	52.4264		105	25891.1	9327.4	50.9928		105	27.4744	9.6859	31.5548		105	37.1885	15.2951	52.9737		105	23.7541	8.4016	31.852		105	13312.6	4708.78	43.4386		105	31.5478	17.4695	50.9962
110	31255.5	8368.54	35.1677		110	39.3605	11.5	31.9084		110	15763.9	2837.86	31.2288		110	46.3565	20.1826	94.2537		110	26966.4	10402.7	56.8714		110	25.0128	7.2243	23.5354		110	34.7951	12.9017	44.6843		110	24.5656	9.2131	34.9285		110	13852.8	5249.03	48.4223		110	36.4174	22.3391	65.2113
115	29911.1	7024.16	29.5181		115	36.9593	9.0988	25.2459		115	16120.9	3194.82	35.157		115	42.0435	15.8696	74.1118		115	25498.6	8934.97	48.8473		115	22.4295	4.641	15.1195		115	29.0656	7.1722	24.8405		115	22.8443	7.4918	28.4028		115	12813.8	4209.98	38.8371		115	37.0696	22.9913	67.1151
120	32235.8	9348.84	39.2873		120	38.7907	10.9302	30.3274		120	16365.8	3439.77	37.8525		120	30.5391	4.3652	20.3857		120	28795.9	12232.2	66.8733		120	30.9744	13.1859	42.9572		120	29.1803	7.2869	25.2378		120	27.8852	12.5327	47.5137		120	13015.5	4411.75	40.6984		120	33.113	19.0347	55.5652
125	29338	6451.04	27.1096		125	34.5756	6.7151	18.632		125	16722.3	3796.22	41.775		125	34.0696	7.8957	36.8733		125	26911.4	10347.7	56.5707		125	35.609	17.8205	58.0558		125	27.1885	5.2951	18.3393		125	26.6967	11.3442	43.0079		125	12650.9	4047.08	37.3343		125	33.9826	19.9043	58.1037
130	31065.4	8178.46	34.3689		130	38.1919	10.3314	28.6659		130	17054.2	4128.08	45.4269		130	38.8348	12.6609	59.127		130	24983	8419.31	46.0282		130	34.0833	16.2948	53.0854		130	32.6967	10.8033	37.4166		130	25.4426	10.0901	38.2534		130	11846.6	3242.81	29.915		130	39.2783	25.2	73.5627
135	32699.5	9812.54	41.2359		135	37.064	9.2035	25.5364		135	18148	5221.93	57.464		135	45.8609	19.687	91.9393		135	24568.5	8004.83	43.7623		135	34.6282	16.8397	54.8606		135	36.9672	15.0738	52.2073		135	22.8607	7.5082	28.465		135	14445.3	5841.46	53.8875		135	37.3043	23.226	67.8003
140	31430.4	8543.48	35.9028		140	36.6744	8.8139	24.4554		140	15876.8	2950.68	32.4704		140	41.5826	15.4087	71.9594		140	27006.1	10442.4	57.0884		140	32.0577	14.2692	46.4864		140	40.2869	18.3935	63.7048		140	25.4426	10.0901	38.2534		140	11868.1	3264.26	30.1129		140	36.913	22.8347	66.658
145	29843	6956.07	29.232		145	35.75	7.8895	21.8905		145	16388.4	3462.3	38.1004		145	39.7913	13.6174	63.5939		145	29147.6	12583.9	68.7961		145	35.6026	17.8141	58.035		145	34.0492	12.1558	42.1009		145	27.1393	11.7868	44.6859		145	13353.6	4749.83	43.8172		145	29.4261	15.3478	44.8026
150	29246.3	6359.32	26.7242		150	39.75	11.8895	32.9891		150	16843.6	3917.55	43.1101		150	40.687	14.5131	67.7769		150	26177.7	9614.04	52.5598		150	29.4679	11.6794	38.0493		150	37.2705	15.3771	53.2577		150	40.7951	25.4426	96.4575		150	12902.9	4299.06	39.6588		150	42.2	28.1217	82.0916
155	30836.3	7949.4	33.4063		155	37.064	9.2035	25.5364		155	16778.3	3852.18	42.3908		155	36.6957	10.5218	49.1373		155	27201.6	10637.9	58.1573		155	26.3077	8.5192	27.754		155	35.0902	13.1968	45.7064		155	20.6148	5.2623	19.9503		155	14672	6068.16	55.9788		155	30.8435	16.7652	48.9402
160	34459.9	11573	48.6339		160	33.7035	5.843	16.2122		160	17389.3	4463.26	49.1154		160	37.3565	11.1826	52.2233		160	24770.1	8206.43	44.8644		160	32.3462	14.5577	47.4262		160	33.7459	11.8525	41.0505		160	27.6639	12.3114	46.6748		160	13344.4	4740.62	43.7322		160	38.4348	24.3565	71.1004
165	31037.2	8150.26	34.2504		165	40.593	12.7325	35.3281		165	16260.3	3334.18	36.6905		165	35.513	9.3391	43.6141		165	22964.4	6400.77	34.9929		165	31.4103	13.6218	44.3773		165	38.4344	16.541	57.2888		165	26.2623	10.9098	41.361		165	13649.4	5045.55	46.5452		165	42.287	28.2087	82.3455
170	32220.9	9333.94	39.2246		170	38.1337	10.2732	28.5044		170	16830.8	3904.68	42.9685		170	41.0522	14.8783	69.4824		170	26441.6	9877.91	54.0024		170	39.1474	21.3589	69.5833		170	43.2049	21.3115	73.8112		170	26.0656	10.7131	40.6153		170	12646.8	4043	37.2967		170	33.9652	19.8869	58.0529
175	33574.4	10687.5	44.9127		175	40.686	12.8255	35.5862		175	17590.8	4664.68	51.3318		175	38.2348	12.0609	56.325		175	23825.9	7262.25	39.7026		175	35.8205	18.032	58.7449		175	38.4016	16.5082	57.1752		175	25.4426	10.0901	38.2534		175	12387	3783.22	34.9002		175	41.0435	26.9652	78.7156
180	33066.1	10179.1	42.7765		180	41.0058	13.1453	36.4735		180	15442.9	2516.8	27.6958		180	37.3478	11.1739	52.1827		180	24758.1	8194.43	44.7988		180	44.2436	26.4551	86.1857		180	48.6148	26.7214	92.5481		180	21.8607	6.5082	24.6738		180	12189.1	3585.27	33.0742		180	31.0696	16.9913	49.6002
185	29542.1	6655.17	27.9675		185	41.5233	13.6628	37.9094		185	18271.1	5345	58.8183		185	40.2696	14.0957	65.8276		185	25879	9315.34	50.9268		185	33.9423	16.1538	52.626		185	47.7623	25.8689	89.5955		185	27.3852	12.0327	45.6182		185	14576	5972.15	55.0931		185	41.8783	27.8	81.1525
190	34062.6	11175.7	46.9643		190	43.9012	16.0407	44.5072		190	17902.8	4976.76	54.7661		190	35.9217	9.7478	45.5227		190	27447.8	10884.1	59.5031		190	34.7308	16.9423	55.1948		190	34.8689	12.9755	44.9399		190	24.5984	9.2459	35.0529		190	12555	3951.23	36.4501		190	37.4522	23.3739	68.232
195	32517.7	9630.73	40.4719		195	45.2035	17.343	48.1206		195	16957.1	4031.06	44.3593		195	33.4261	7.2522	33.8681		195	29453	12889.4	70.466		195	39.6731	21.8846	71.2959		195	41.3852	19.4918	67.5087		195	28.3525	13	49.2854		195	14094.9	5491.09	50.6553		195	29.6522	15.5739	45.4626
200	32101.1	9214.13	38.7212		200	45.7674	17.9069	49.6852		200	17345.5	4419.45	48.6333		200	28.7913	2.6174	12.2234		200	26095.8	9532.16	52.1122		200	29.641	11.8525	38.6132		200	46.1885	24.2951	84.1447		200	26.8525	11.5	43.5986		200	14650.3	6046.52	55.7792		200	36.6609	22.5826	65.9221
205	35416.2	12529.3	52.6527		205	33.8081	5.9476	16.5025		205	18849.2	5923.09	65.1798		205	41.3652	15.1913	70.9441		205	27581.4	11017.7	60.2337		205	37.1987	19.4102	63.2348		205	39.2869	17.3935	60.2414		205	28.2869	12.9344	49.0367		205	14233.4	5629.62	51.9333		205	30.6609	16.5826	48.4072
210	32701	9814.03	41.2422		210	36.6512	8.7907	24.391		210	18544.2	5618.09	61.8235		210	41.3565	15.1826	70.9035		210	26762.6	10198.9	55.7572		210	48.4872	30.6987	100.011		210	44.9836	23.0902	79.9716		210	26.0902	10.7377	40.7086		210	13493.8	4890.02	45.1104		210	37.3217	23.2434	67.8511
215	33368.8	10481.9	44.0487		215	43.0116	15.1511	42.0389		215	19167	6240.9	68.6771		215	37.2609	11.087	51.7768		215	25428.3	8864.64	48.4629		215	36.9167	19.1282	62.3161		215	45.9754	24.082	83.4066		215	23.582	8.2295	31.1995		215	13478.7	4874.85	44.9705		215	38.9304	24.8521	72.5471
220	34200.3	11313.3	47.5427		220	48.3256	20.4651	56.7833		220	17775.1	4849.07	53.3609		220	40.4522	14.2783	66.6804		220	25007.1	8443.39	46.1599		220	31.9423	14.1538	46.1104		220	45.2869	23.3935	81.0221		220	33.8033	18.4508	69.9503		220	15891.8	7287.99	67.2317		220	40.7652	26.6869	77.9032
225	34276.4	11389.4	47.8626		225	42.6105	14.75	40.926		225	18063.8	5137.68	56.5369		225	42.8609	16.687	77.9291		225	24489	7925.36	43.3278		225	35.1603	17.3718	56.5941		225	38.2869	16.3935	56.778		225	25.9672	10.6147	40.2423		225	14644.7	6040.93	55.7276		225	41.3739	27.2956	79.6801
230	31700.5	8813.53	37.0377		230	52.9244	25.0639	69.5433		230	18367.9	5441.87	59.8843		230	47.0957	20.9218	97.7058		230	23410	6846.32	37.4287		230	34.3526	16.5641	53.9627		230	42.5328	20.6394	71.4834		230	26.8197	11.4672	43.4742		230	13763.7	5159.85	47.5997		230	44.7565	30.6782	89.5544
235	32140.9	9253.95	38.8885		235	50.0814	22.2209	61.655		235	19035.4	6109.33	67.2293		235	35.8957	9.7218	45.4013		235	26051.5	9487.84	51.8699		235	32	14.2115	46.2984		235	38.6393	16.7459	57.9985		235	30.9426	15.5901	59.1049		235	13188.8	4584.99	42.2966		235	40.3913	26.313	76.8117
240	30632.6	7745.63	32.55		240	51.0756	23.2151	64.4136		240	18510.4	5584.32	61.4519		240	31.1565	4.9826	23.269		240	23975.8	7412.13	40.522		240	40.2244	22.4359	73.0919		240	32.0738	10.1804	35.2592		240	25.4508	10.0983	38.2845		240	13239.3	4635.52	42.7627		240	39.2087	25.1304	73.3595
245	31947.1	9060.16	38.0741		245	40.5581	12.6976	35.2313		245	19464.5	6538.4	71.9509		245	42.5043	16.3304	76.2638		245	23535.1	6971.41	38.1126		245	33.2051	15.4166	50.2244		245	41.6475	19.7541	68.4172		245	31.9016	16.5491	62.7406		245	15449.1	6845.3	63.148		245	37.1565	23.0782	67.3688
250	33545.4	10658.5	44.7909		250	56.3837	28.5232	79.1416		250	20289.8	7363.77	81.0336		250	43.6261	17.4522	81.5026		250	25315.3	8751.68	47.8453		250	36.3526	18.5641	60.4783		250	42.3279	20.4345	70.7737		250	21.5	6.1475	23.3063		250	13401.2	4797.39	44.256		250	28.487	14.4087	42.0612
255	29525.6	6638.7	27.8983		255	57.6802	29.8197	82.739		255	17720.1	4794.06	52.7555		255	50.0957	23.9218	111.716		255	21685.9	5122.24	28.0032		255	39.2756	21.4871	70.0009		255	38.7049	16.8115	58.2257		255	21.3361	5.9836	22.6849		255	13687.7	5083.87	46.8988		255	28.2174	14.1391	41.2742
260	32496	9609.07	40.3808		260	51.6279	23.7674	65.946		260	18923.5	5997.42	65.9978		260	53.2174	27.0435	126.294		260	21658.6	5094.89	27.8537		260	29.7756	11.9871	39.0517		260	41.5656	19.6722	68.1336		260	24.0574	8.7049	33.0019		260	15024.9	6421.13	59.2349		260	25.8609	11.7826	34.3952
265	30711.9	7824.92	32.8832		265	46.7791	18.9186	52.4923		265	19050	6123.88	67.3894		265	51.8087	25.6348	119.716		265	20780.1	4216.41	23.051		265	37.8654	20.0769	65.4068		265	35.7787	13.8853	48.091		265	25.8033	10.4508	39.6209		265	14037.2	5433.35	50.1227		265	31.4087	17.3304	50.5901
270	33405.8	10518.9	44.2043		270	55.2442	27.3837	75.9799		270	19096.3	6170.24	67.8995		270	44.0609	17.887	83.5332		270	21934	5370.35	29.3596		270	35.2885	17.5	57.0117		270	45.459	23.5656	81.6181		270	24.0246	8.6721	32.8775		270	14673.4	6069.64	55.9924		270	34.7043	20.626	60.2105
275	33236.9	10350	43.4945		275	51.0814	23.2209	64.4297		275	19591.2	6665.17	73.346		275	39.0348	12.8609	60.061		275	20482.4	3918.75	21.4237		275	32.0385	14.25	46.4238		275	37.2049	15.3115	53.0305		275	26.5082	11.1557	42.2933		275	13615.4	5011.6	46.232		275	31.3304	17.2521	50.3615
280	33217.5	10330.6	43.4128		280	47.4244	19.5639	54.2828		280	20651.3	7725.26	85.0116		280	34.9913	8.8174	41.1777		280	19645.3	3081.61	16.8471		280	37.5321	19.7436	64.3209		280	34.7869	12.8935	44.6559		280	25.8607	10.5082	39.8385		280	14500.2	5896.35	54.3939		280	30.9565	16.8782	49.2701
285	31003.1	8116.2	34.1073		285	59.5814	31.7209	88.0141		285	20573.1	7646.98	84.1501		285	48.5652	22.3913	104.568		285	25154.6	8590.96	46.9666		285	37.3974	19.6089	63.8821		285	39.1639	17.2705	59.8154		285	26.7951	11.4426	43.381		285	14431.4	5827.62	53.7598		285	36.7391	22.6608	66.1504
290	34071	11184.1	46.9997		290	47.2035	19.343	53.6699		290	19523.8	6597.71	72.6036		290	44.1913	18.0174	84.1421		290	20725.7	4161.98	22.7535		290	34.1282	16.3397	53.2317		290	48.959	27.0656	93.7402		290	29.2869	13.9344	52.8278		290	15169.6	6565.82	60.5698		290	36.4522	22.3739	65.3129
295	31962.8	9075.87	38.1402		295	53.4302	25.5697	70.9467		295	21070.8	8144.73	89.6275		295	39.2261	13.0522	60.9544		295	19524.1	2960.46	16.1848		295	35.5897	17.8012	57.993		295	46.9672	25.0738	86.8417		295			0		295	13702.5	5098.66	47.0351		295			0
mScar-SYD-2 sad-1Δ
Time	Intensity	Corrected Intensity	Normalized Intensity		Time	Intensity	Corrected Intensity	Normalized Intensity		Time	Intensity	Corrected Intensity	Normalized Intensity		Time	Intensity	Corrected Intensity	Normalized Intensity		Time	Intensity	Corrected Intensity	Normalized Intensity		Time	Intensity	Corrected Intensity	Normalized Intensity		Time	Intensity	Corrected Intensity	Normalized Intensity		Time	Intensity	Corrected Intensity	Normalized Intensity		Time	Intensity	Corrected Intensity	Normalized Intensity		Time	Intensity	Corrected Intensity	Normalized Intensity
0	72.3537	41.9796	88.9321		0	70.4531	36.4062	85.6224		0	45.6964	16.0446	74.3022		0	17963.2	9365.49	101.057		0	111.199	46.3202	104.169		0	10594	7208.17	100.33		0	138.098	74	96.3721		0	28998.2	14353.2	99.1038		0	72.9531	48.3125	105.746		0	48.2031	17.7109	81.9594
4.983	82.8027	52.4286	111.068		4.982	82.6797	48.6328	114.378		4.979	56.7946	27.1428	125.698		4.979	17767.2	9169.49	98.9425		4.981	107.492	42.6124	95.8308		4.985	10546.6	7160.75	99.67		4.984	143.67	79.5714	103.628		4.985	29257.8	14612.9	100.896		4.985	67.7031	43.0625	94.2544		4.979	56	25.5078	118.041
9.967	30.3741	0	0		9.963	34.0469	0	0		9.958	29.6518	0	0		9.959	8597.67	0	0		9.961	64.8792	0	0		9.97	3385.82	0	0		9.967	64.0982	0	0		9.97	14645	0	0		9.97	24.6406	0	0		9.958	30.4922	0	0
14.95	37.9796	7.6055	16.1119		14.945	46.2812	12.2343	28.7734		14.937	27.2054	-2.4464	-11.3292		14.938	11857.7	3260.08	35.1776		14.942	69.3315	4.4523	10.0128		14.955	5280.55	1894.73	26.3726		14.951	67.9196	3.8214	4.97671		14.955	14770.3	125.298	0.865135		14.955	25.0781	0.4375	0.957592		14.937	24.3359	-6.1563	-28.4891
19.933	37.9184	7.5443	15.9823		19.927	39.5938	5.5469	13.0455		19.915	31.125	1.4732	6.82236		19.917	12385.4	3787.75	40.8713		19.923	67.9551	3.0759	6.91737		19.94	4098.05	712.225	9.91341		19.934	74.2143	10.1161	13.1745		19.94	15247.9	602.959	4.1632		19.939	39.7812	15.1406	33.1395		19.915	34.1797	3.6875	17.0644
24.916	42.1769	11.8028	25.0038		24.909	35.0547	1.0078	2.37021		24.894	27.0536	-2.5982	-12.0322		24.897	10141.6	1543.96	16.66		24.903	70.7669	5.8877	13.2408		24.925	5031.27	1645.45	22.9029		24.918	74.7768	10.6786	13.907		24.925	16841.5	2196.54	15.1663		24.924	24.4062	-0.2344	-0.513051		24.894	32.3828	1.8906	8.74899
29.9	40.6259	10.2518	21.718		29.89	37.0781	3.0312	7.12896		29.873	34.7232	5.0714	23.4856		29.876	12192.9	3595.22	38.7939		29.884	66.3596	1.4804	3.32926		29.911	5202.53	1816.71	25.2866		29.901	64.3304	0.2322	0.3024		29.911	14513.3	-131.678	-0.909187		29.909	30.125	5.4844	12.0042		29.873	19.3281	-11.1641	-51.6633
34.883	42.7891	12.415	26.3007		34.872	37.3438	3.2969	7.75385		34.852	29.4554	-0.1964	-0.909525		34.856	11473.3	2875.61	31.029		34.865	63.0787	-1.8005	-4.04913		34.896	5178.23	1792.41	24.9484		34.885	79.0089	14.9107	19.4186		34.896	17779.2	3134.19	21.6404		34.894	33	8.3594	18.2969		34.852	25.9375	-4.5547	-21.0775
39.866	43.3129	12.9388	27.4103		39.854	35.4922	1.4453	3.39915		39.831	28.9375	-0.7143	-3.30791		39.835	12384.5	3786.84	40.8616		39.845	70.8371	5.9579	13.3987		39.881	4783.57	1397.75	19.4552		39.868	74.0804	9.9822	13.0001		39.881	14661.9	16.894	0.116647		39.879	30.8125	6.1719	13.5089		39.831	29.4141	-1.0781	-4.98904
44.85	38.9796	8.6055	18.2304		44.835	39.5234	5.4765	12.88		44.81	26.3036	-3.3482	-15.5054		44.814	12021.7	3424.02	36.9466		44.826	69.1236	4.2444	9.54521		44.866	5232.38	1846.56	25.7022		44.852	73.6607	9.5625	12.4535		44.866	18115.3	3470.37	23.9616		44.864	28.0156	3.375	7.38714		44.81	23.4297	-7.0625	-32.6826
49.833	46.1156	15.7415	33.3477		49.817	39.9531	5.9062	13.8906		49.789	25.9018	-3.75	-17.3662		49.794	12122.1	3524.41	38.0298		49.807	70.868	5.9888	13.4682		49.851	4083.57	697.753	9.71197		49.835	86.1518	22.0536	28.721		49.851	17247.7	2602.69	17.9706		49.849	42.0312	17.3906	38.0642		49.789	26.4766	-4.0156	-18.5827
54.816	42.1973	11.8232	25.047		54.799	45.8594	11.8125	27.7814		54.767	27.2411	-2.4107	-11.1639		54.773	10152	1554.37	16.7723		54.787	65.3455	0.4663	1.04866		54.836	6044.61	2658.79	37.0075		54.819	77.0089	12.9107	16.8139		54.836	16312.4	1667.44	11.513		54.833	30.3281	5.6875	12.4487		54.767	29.8047	-0.6875	-3.18149
59.799	45.4558	15.0817	31.95		59.781	42.4609	8.414	19.7886		59.746	22.25	-7.4018	-34.2776		59.752	10453.2	1855.57	20.0223		59.768	70.4944	5.6152	12.628		59.821	5699.6	2313.78	32.2053		59.802	83.9732	19.875	25.8837		59.821	18140.7	3495.73	24.1367		59.818	32.9531	8.3125	18.1943		59.746	33.1797	2.6875	12.4367
64.783	38.7415	8.3674	17.726		64.762	38.1016	4.0547	9.5361		64.725	17.3661	-12.2857	-56.8948		64.732	9025.59	427.921	4.61744		64.749	77.7472	12.868	28.9388		64.806	5367.67	1981.85	27.5853		64.786	72.3661	8.2679	10.7675		64.806	18090.8	3445.87	23.7924		64.803	33.2188	8.5782	18.7758		64.725	26.0078	-4.4844	-20.7521
69.766	43.7959	13.4218	28.4335		69.744	39.9141	5.8672	13.7988		69.704	19.4107	-10.2411	-47.4263		69.711	11573.8	2976.14	32.1137		69.729	78.073	13.1938	29.6715		69.791	5391.55	2005.73	27.9176		69.77	78.8214	14.7232	19.1744		69.791	17290.8	2645.89	18.2689		69.788	42.5	17.8594	39.0903		69.704	24	-6.4922	-30.0435
74.749	42.8707	12.4966	26.4735		74.726	41.8047	7.7578	18.2453		74.683	19.7946	-9.8572	-45.6485		74.69	12291.5	3693.82	39.8579		74.71	71.2781	6.3989	14.3904		74.776	6095.6	2709.78	37.7172		74.753	90.875	26.7768	34.8721		74.776	15031.8	386.798	2.67069		74.773	32.9531	8.3125	18.1943		74.683	25.1016	-5.3906	-24.9457
79.732	41.2857	10.9116	23.1158		79.708	35.5938	1.5469	3.6381		79.662	22.5982	-7.0536	-32.6651		79.67	11623.4	3025.77	32.6492		79.691	70.7051	5.8259	13.1018		79.762	6614.86	3229.04	44.9449		79.737	80.2857	16.1875	21.0814		79.762	18783.5	4138.55	28.5751		79.758	39.4688	14.8282	32.4557		79.662	30.6172	0.125	0.578453
84.716	43.6939	13.3198	28.2175		84.689	42.25	8.2031	19.2926		84.64	25.8214	-3.8304	-17.7385		84.649	11835.9	3238.22	34.9417		84.671	67.559	2.6798	6.02659		84.747	6174.38	2788.56	38.8138		84.72	87.9107	23.8125	31.0116		84.747	18510.7	3865.74	26.6915		84.742	42.2188	17.5782	38.4749		84.64	22.7344	-7.7578	-35.9002
89.699	39.1701	8.796	18.634		89.671	34.7969	0.75	1.7639		89.619	25.4018	-4.25	-19.6817		89.628	9797.49	1199.82	12.9466		89.652	73.2275	8.3483	18.7744		89.732	6272.9	2887.08	40.185		89.704	83.2232	19.125	24.907		89.732	17558	2913.01	20.1132		89.727	35.0156	10.375	22.7086		89.619	31.2578	0.7656	3.54291
94.682	48.3946	18.0205	38.1757		94.653	40.6094	6.5625	15.4341		94.598	25.5804	-4.0714	-18.8546		94.608	12867.7	4270.08	46.0759		94.633	80.573	15.6938	35.2937		94.717	6012.83	2627.01	36.5652		94.687	98.6875	34.5893	45.0465		94.717	16280.7	1635.77	11.2944		94.712	41.625	16.9844	37.1752		94.598	31.2891	0.7969	3.68776
99.666	37.9932	7.6191	16.1408		99.634	49.6641	15.6172	36.7295		99.577	25.3482	-4.3036	-19.9299		99.587	11515.6	2917.94	31.4858		99.613	79.7753	14.8961	33.4998		99.702	5931.52	2545.7	35.4334		99.671	75.3571	11.2589	14.6628		99.702	15938.4	1293.46	8.93085		99.697	36.6406	12	26.2654		99.577	34.4453	3.9531	18.2935
104.649	45.8639	15.4898	32.8145		104.616	36.1641	2.1172	4.97936		104.556	19.5446	-10.1072	-46.8062		104.567	13038.4	4440.7	47.917		104.594	70.9382	6.059	13.626		104.687	6075.1	2689.28	37.4319		104.654	78.1964	14.0982	18.3604		104.687	20407.9	5762.97	39.7911		104.682	42.7188	18.0782	39.5692		104.556	39.0938	8.6016	39.805
109.632	38.8571	8.483	17.9709		109.598	36.1719	2.125	4.99771		109.535	29.4464	-0.2054	-0.951203		109.546	11686.7	3089.08	33.3324		109.575	73.1096	8.2304	18.5093		109.672	6063.1	2677.28	37.2649		109.638	82.9554	18.8572	24.5582		109.672	19332.8	4687.86	32.3679		109.667	32.1875	7.5469	16.5185		109.535	38.5312	8.039	37.2015
114.615	43.3741	13	27.54		114.58	38.1641	4.1172	9.68309		114.514	39.4286	9.7768	45.2762		114.525	10821.6	2223.92	23.997		114.555	78.1489	13.2697	29.8422		114.657	5714.4	2328.58	32.4114		114.621	87.7589	23.6607	30.8139		114.657	17988.9	3343.94	23.0887		114.652	42.5938	17.9532	39.2956		114.514	40.0703	9.5781	44.3239
119.599	43.6463	13.2722	28.1166		119.561	41.5	7.4531	17.5287		119.492	36.9196	7.2678	33.657		119.505	12456.4	3858.69	41.6368		119.536	74.118	9.2388	20.7771		119.642	5317.21	1931.39	26.8829		119.605	91.9554	27.8572	36.2792		119.642	16391.8	1746.89	12.0616		119.636	34.4062	9.7656	21.3748		119.492	31.5547	1.0625	4.91685
124.582	40.0748	9.7007	20.5505		124.543	35.7031	1.6562	3.89515		124.471	26.7679	-2.8839	-13.3553		124.484	12447.5	3849.8	41.541		124.517	73	8.1208	18.2628		124.627	5159.83	1774.01	24.6923		124.589	88.2857	24.1875	31.5		124.627	17835	3190.02	22.0259		124.621	41.2031	16.5625	36.2517		124.471	26.0547	-4.4375	-20.5351
129.565	48.2177	17.8436	37.801		129.525	41.2422	7.1953	16.9224		129.45	26.4643	-3.1875	-14.7612		129.463	11289.8	2692.18	29.0497		129.497	75.132	10.2528	23.0575		129.613	5041.31	1655.49	23.0427		129.572	85.1071	21.0089	27.3604		129.613	18184.1	3539.15	24.4365		129.606	41.8125	17.1719	37.5856		129.45	23.3984	-7.0938	-32.8275
134.549	42.8503	12.4762	26.4303		134.506	31.5859	-2.461	-5.78793		134.429	36.0089	6.3571	29.4396		134.443	11225.6	2627.9	28.3561		134.478	76.3371	11.4579	25.7676		134.598	6162.57	2776.75	38.6494		134.556	89.1518	25.0536	32.628		134.598	16887.9	2242.9	15.4863		134.591	44.3125	19.6719	43.0575		134.429	27.7344	-2.7578	-12.7621
139.532	44.4218	14.0477	29.7595		139.488	43	8.9531	21.0565		139.408	38.0714	8.4196	38.991		139.422	11723.9	3126.19	33.7329		139.459	78.7022	13.823	31.0865		139.583	5645.71	2259.89	31.4552		139.539	90.2768	26.1786	34.0931		139.583	16780.1	2135.14	14.7423		139.576	39.4531	14.8125	32.4213		139.408	31.0391	0.5469	2.53085
144.515	48.4354	18.0613	38.2621		144.47	41.7578	7.7109	18.135		144.387	29.8661	0.2143	0.992419		144.401	11281.6	2683.96	28.961		144.439	72.2584	7.3792	16.595		144.568	4980.69	1594.87	22.1988		144.523	97.3571	33.2589	43.3139		144.568	17621.8	2976.88	20.5542		144.561	39.0156	14.375	31.4637		144.387	24.5391	-5.9531	-27.5487
149.498	48.1701	17.796	37.7001		149.452	46.1953	12.1484	28.5714		149.366	36	6.3482	29.3984		149.381	11414.2	2816.57	30.3919		149.42	75.2416	10.3624	23.3039		149.553	5557.62	2171.8	30.2291		149.506	82.7321	18.6339	24.2674		149.553	16907.7	2262.73	15.6233		149.546	39.2344	14.5938	31.9427		149.366	26.5391	-3.9531	-18.2935
154.482	46.4354	16.0613	34.0252		154.433	37.5469	3.5	8.23152		154.344	36.7946	7.1428	33.0782		154.36	10711.1	2113.39	22.8044		154.401	76.5927	11.7135	26.3424		154.538	6591.46	3205.64	44.6191		154.49	86.6518	22.5536	29.3721		154.538	19320.7	4675.77	32.2844		154.53	29.5469	4.9063	10.7388		154.344	28.2812	-2.211	-10.2317
159.465	49.0408	18.6667	39.5447		159.415	34.5781	0.5312	1.24931		159.323	25.3304	-4.3214	-20.0123		159.34	12094.7	3497.06	37.7347		159.382	75.2584	10.3792	23.3417		159.523	6025.46	2639.64	36.741		159.473	88.875	24.7768	32.2675		159.523	19223.3	4578.31	31.6115		159.515	34.5312	9.8906	21.6484		159.323	25.875	-4.6172	-21.3667
164.448	40.6327	10.2586	21.7324		164.397	38.3516	4.3047	10.1241		164.302	36.4554	6.8036	31.5073		164.319	13416.5	4818.88	51.9977		164.362	76.4438	11.5646	26.0076		164.508	5482.15	2096.33	29.1786		164.457	92.9375	28.8393	37.5582		164.508	17463.4	2818.41	19.4601		164.5	39.9219	15.2813	33.4474		164.302	30.0391	-0.4531	-2.09678
169.431	48.415	18.0409	38.2189		169.379	35.9922	1.9453	4.57508		169.281	36.5357	6.8839	31.8792		169.298	12491.4	3893.75	42.0151		169.343	74.8174	9.9382	22.35		169.493	5440.94	2055.12	28.6051		169.44	92.4018	28.3036	36.8605		169.493	18143.6	3498.65	24.1569		169.485	33.5469	8.9063	19.494		169.281	29.1172	-1.375	-6.36299
174.415	49.7347	19.3606	41.0147		174.36	31.3516	-2.6953	-6.33897		174.26	26.2232	-3.4286	-15.8778		174.278	13402.5	4804.86	51.8464		174.324	72.5449	7.6657	17.2393		174.478	6261.99	2876.17	40.0332		174.424	99.8482	35.75	46.5581		174.478	15958.2	1313.26	9.06755		174.47	34.9688	10.3282	22.6062		174.26	30.6484	0.1562	0.722835
179.398	48.2245	17.8504	37.8154		179.342	41.1328	7.0859	16.6651		179.239	22.3393	-7.3125	-33.864		179.257	15313.7	6716.02	72.4686		179.304	79.9045	15.0253	33.7903		179.464	5415.82	2030	28.2554		179.407	80.0446	15.9464	20.7674		179.464	18414.3	3769.35	26.0259		179.455	53.9531	29.3125	64.1587		179.239	36.1406	5.6484	26.1387
184.381	43.1565	12.7824	27.079		184.324	38.375	4.3281	10.1791		184.218	26.6607	-2.9911	-13.8517		184.236	10825.5	2227.86	24.0395		184.285	74.6826	9.8034	22.0468		184.449	5782.52	2396.7	33.3595		184.391	87.0357	22.9375	29.8721		184.449	19893.3	5248.3	36.2375		184.44	37.9688	13.3282	29.1725		184.218	31.8281	1.3359	6.18205
189.365	41.8435	11.4694	24.2975		189.305	37.1719	3.125	7.34957		189.196	34.0536	4.4018	20.3846		189.216	11980	3382.33	36.4968		189.266	78.2051	13.3259	29.9685		189.434	5941.74	2555.92	35.5757		189.375	93.3036	29.2054	38.0349		189.434	17733.6	3088.69	21.3262		189.424	42.2188	17.5782	38.4749		189.196	36.4844	5.9922	27.7297
194.348	43.0408	12.6667	26.8339		194.287	41.8594	7.8125	18.3739		194.175	32.0268	2.375	10.9986		194.195	12013.7	3416.06	36.8607		194.246	81.5871	16.7079	37.5743		194.419	6925.97	3540.15	49.275		194.358	95.2321	31.1339	40.5465		194.419	19220.3	4575.35	31.5911		194.409	44.375	19.7344	43.1943		194.175	39.875	9.3828	43.4201
199.331	46.1088	15.7347	33.3333		199.269	39.2422	5.1953	12.2186		199.154	26.4464	-3.2054	-14.8441		199.174	10713.8	2116.18	22.8344		199.227	78.132	13.2528	29.8041		199.404	5849.51	2463.69	34.2919		199.342	92.0268	27.9286	36.3721		199.404	19317.4	4672.42	32.2613		199.394	36.4688	11.8282	25.8894		199.154	33.4375	2.9453	13.6297
204.314	36.4014	6.0273	12.7686		204.251	30.4453	-3.6016	-8.47047		204.133	35.7143	6.0625	28.0753		204.154	12121.8	3524.14	38.0269		204.208	78.9607	14.0815	31.6678		204.389	6143.89	2758.07	38.3894		204.325	93.5357	29.4375	38.3372		204.389	16600	1955.07	13.499		204.379	32.375	7.7344	16.9289		204.133	37.4453	6.9531	32.1763
209.298	41.6735	11.2994	23.9373		209.232	41.0156	6.9687	16.3894		209.112	33.4196	3.7678	17.4486		209.133	17533.8	8936.12	96.4244		209.188	78.2051	13.3259	29.9685		209.374	5958.47	2572.65	35.8086		209.309	88.0625	23.9643	31.2093		209.374	18348	3703.04	25.5681		209.364	27.7969	3.1563	6.90845		209.112	38.2188	7.7266	35.7558
214.281	32.5374	2.1633	4.58286		214.214	36.2812	2.2343	5.25477		214.091	31.0536	1.4018	6.49171		214.113	13044.4	4446.73	47.982		214.169	81.3624	16.4832	37.069		214.359	5729.16	2343.34	32.6167		214.292	85	20.9018	27.221		214.359	19462.4	4817.45	33.2627		214.349	38.0938	13.4532	29.4461		214.091	41.0859	10.5937	49.0237
219.264	38.5102	8.1361	17.236		219.196	37.9062	3.8593	9.07654		219.07	39.2857	9.6339	44.6144		219.092	12607.1	4009.41	43.2632		219.15	81.9579	17.0787	38.4082		219.344	6192.54	2806.72	39.0665		219.276	85.0268	20.9286	27.2559		219.344	16206.1	1561.1	10.7788		219.333	42.7031	18.0625	39.5349		219.07	33.3672	2.875	13.3044
224.248	40.7687	10.3946	22.0205		224.177	30.6719	-3.375	-7.93753		224.048	31.6339	1.9821	9.17907		224.071	12996.1	4398.45	47.4611		224.13	82.2809	17.4017	39.1346		224.329	6504	3118.18	43.4017		224.259	85.2232	21.125	27.5116		224.329	17842.5	3197.59	22.0781		224.318	38.7969	14.1563	30.9851		224.048	36.4766	5.9844	27.6936
229.231	41.8435	11.4694	24.2975		229.159	34.375	0.3281	0.771646		229.027	27.2589	-2.3929	-11.0815		229.051	14166.9	5569.24	60.0943		229.111	79.3904	14.5112	32.6342		229.315	7121.55	3735.73	51.9974		229.243	87.9196	23.8214	31.0232		229.315	18857.2	4212.26	29.084		229.303	38.2812	13.6406	29.8563		229.027	28.7188	-1.7734	-8.20663
234.214	42.1973	11.8232	25.047		234.141	30.8281	-3.2188	-7.57017		234.006	30.5089	0.8571	3.96921		234.03	14240.8	5643.1	60.8913		234.092	77.6994	12.8202	28.8313		234.3	6522.92	3137.1	43.6651		234.226	83.5893	19.4911	25.3838		234.3	18683.9	4038.94	27.8874		234.288	28.625	3.9844	8.72098		234.006	32.2656	1.7734	8.20663
239.197	46.3265	15.9524	33.7945		239.123	40.4297	6.3828	15.0115		238.985	36.6964	7.0446	32.6234		239.009	13500.5	4902.88	52.9041		239.072	77.9775	13.0983	29.4567		239.285	6044.51	2658.69	37.0061		239.21	84.6339	20.5357	26.7442		239.285	17805.3	3160.33	21.8209		239.273	43.9844	19.3438	42.3394		238.985	30.0078	-0.4844	-2.24162
244.181	42.2653	11.8912	25.191		244.104	42.5781	8.5312	20.0642		243.964	32.9196	3.2678	15.1331		243.989	14436.5	5838.84	63.0035		244.053	76.927	12.0478	27.0942		244.27	6088.24	2702.42	37.6147		244.194	84.5357	20.4375	26.6163		244.27	17053.3	2408.34	16.6287		244.258	46.2656	21.625	47.3324		243.964	30.5469	0.0547	0.253131
249.164	40.5986	10.2245	21.6602		249.086	36.3906	2.3437	5.51206		248.943	37.8482	8.1964	37.9574		248.968	12413.7	3816.04	41.1766		249.034	77.6601	12.7809	28.7429		249.255	5000.36	1614.54	22.4727		249.177	86.1607	22.0625	28.7326		249.255	18513.5	3868.52	26.7106		249.243	31.9688	7.3282	16.0398		248.943	39.2969	8.8047	40.7449
254.147	33.6054	3.2313	6.84538		254.068	44.0469	10	23.5186		253.921	37.7411	8.0893	37.4614		253.947	15128.3	6530.59	70.4677		254.014	76.7163	11.8371	26.6204		254.24	6196.82	2811	39.1261		254.161	91.4911	27.3929	35.6745		254.24	17214.8	2569.79	17.7434		254.227	43.875	19.2344	42.0999		253.921	30.1328	-0.3594	-1.66317
259.13	43.5782	13.2041	27.9724		259.049	38.3047	4.2578	10.0138		258.9	36.4286	6.7768	31.3832		258.927	14200.8	5603.1	60.4597		258.995	85.5056	20.6264	46.3866		259.225	6149.56	2763.74	38.4683		259.144	96.5179	32.4197	42.221		259.225	21587.6	6942.61	47.9361		259.212	43.75	19.1094	41.8263		258.9	37.1875	6.6953	30.9833
264.114	43.7619	13.3878	28.3615		264.031	27	-7.0469	-16.5733		263.879	26.1607	-3.4911	-16.1672		263.906	12067.8	3470.16	37.4444		263.976	83.8567	18.9775	42.6784		264.21	6253.33	2867.51	39.9126		264.128	94.0089	29.9107	38.9535		264.21	17267.6	2622.61	18.1081		264.197	46.5781	21.9375	48.0164		263.879	34.7656	4.2734	19.7757
269.097	33.0136	2.6395	5.59168		269.013	29.8516	-4.1953	-9.86677		268.858	23.9286	-5.7232	-26.504		268.885	9217.98	620.313	6.69343		268.956	85.5843	20.7051	46.5636		269.195	5846.37	2460.55	34.2482		269.111	91.2946	27.1964	35.4186		269.195	20243.3	5598.36	38.6546		269.182	40.8125	16.1719	35.3968		268.858	32.1797	1.6875	7.80912
274.08	38.4422	8.0681	17.0919		273.995	29.7422	-4.3047	-10.1241		273.837	33.7589	4.1071	19.0199		273.865	12828.5	4230.88	45.6529		273.937	83.382	18.5028	41.6108		274.18	5025.9	1640.08	22.8281		274.095	100.991	36.8929	48.0466		274.18	17321.9	2676.9	18.483		274.167	48.125	23.4844	51.4022		273.837	36.4531	5.9609	27.5848
279.064	35.5102	5.1361	10.8806		278.976	34.9219	0.875	2.05788		278.816	24.1607	-5.4911	-25.4292		278.844	10811.6	2213.9	23.8889		278.918	83.309	18.4298	41.4467		279.165	6489.92	3104.1	43.2058		279.078	95.6786	31.5804	41.128		279.165	17115.2	2470.23	17.056		279.152	37.1406	12.5	27.3598		278.816	33.8984	3.4062	15.7626
284.047	44.4218	14.0477	29.7595		283.958	34.3359	0.289	0.679688		283.795	21.8393	-7.8125	-36.1795		283.824	9875.78	1278.12	13.7914		283.898	78.6067	13.7275	30.8717		284.151	6654.7	3268.88	45.4993		284.062	90.6786	26.5804	34.6163		284.151	18430.7	3785.75	26.1392		284.137	36.7344	12.0938	26.4707		283.795	32.4375	1.9453	9.00212
289.03	42.5646	12.1905	25.8251		288.94	32.1016	-1.9453	-4.57508		288.773	24.3304	-5.3214	-24.6433		288.803	12741.2	4143.53	44.7104		288.879	85.5843	20.7051	46.5636		289.136	6936.69	3550.87	49.4243		289.045	93.0268	28.9286	37.6745		289.136	18917.4	4272.46	29.4997		289.121	45.7812	21.1406	46.2722		288.773	27.9844	-2.5078	-11.6052
294.013	33.9116	3.5375	7.49405		293.922	35.7109	1.664	3.9135		293.752	28.1875	-1.4643	-6.78114		293.782	9789.63	1191.96	12.8617		293.86	81.7809	16.9017	38.0101		294.121	7138.94	3753.12	52.2395		294.029	80.0625	15.9643	20.7907		294.121	18475.2	3830.29	26.4467		294.106	31.5938	6.9532	15.219		293.752	27.9141	-2.5781	-11.9305
298.997	39.2313	8.8572	18.7636		298.903	36.6641	2.6172	6.15529		298.731	36.3036	6.6518	30.8044		298.762	11600.6	3002.92	32.4027		298.84	80.6629	15.7837	35.4959		299.106	5737.53	2351.71	32.7333		299.012	100.339	36.2411	47.1977		299.106	19268.1	4623.18	31.9213		299.091	43.3438	18.7032	40.9372		298.731	34.3828	3.8906	18.0042
303.98	36.3946	6.0205	12.7542		303.885	33.6719	-0.375	-0.881948		303.71	36.2143	6.5625	30.3908		303.741	11057	2459.31	26.537		303.821	77.7809	12.9017	29.0146		304.091	6153.02	2767.2	38.5165		303.996	92.6964	28.5982	37.2442		304.091	16651.7	2006.74	13.8558		304.076	25.0938	0.4532	0.991956		303.71	32.5156	2.0234	9.36354
[truncated: 20 more columns]

## Sheet: Fig 4B
Fig 4B		Graphs depict means and 95% confidence interval error bars.
mScar-FLPon-SYD-2										UNC-10-FLPon-GFP										GFP-FLPon-RAB-3
Wildtype (from Fig1G)		SYD-2(3A)		SYD-2(Bottom4A)		SYD-2(Tail3A)		SYD-2(10A)		Wildtype (from Fig1G)		SYD-2(3A)		SYD-2(Bottom4A)		SYD-2(Tail3A)		SYD-2(10A)		Wildtype (from Fig1G)		SYD-2(3A)		SYD-2(Bottom4A)		SYD-2(Tail3A)		SYD-2(10A)
Intensity	Normalized	Intensity	Normalized	Intensity	Normalized	Intensity	Normalized	Intensity	Normalized	Intensity	Normalized	Intensity	Normalized	Intensity	Normalized	Intensity	Normalized	Intensity	Normalized	Intensity	Normalized	Intensity	Normalized	Intensity	Normalized	Intensity	Normalized	Intensity	Normalized
1309466	0.274509	6167443	1.29291	2807882	0.588629	4934607	1.03446	282525	0.059227	9206777	0.578001	8259314	0.518519	13697061	0.859901	11347127	0.712372	6830013	0.428788	233919002	0.293683	103287696	0.129677	293389252	0.412523	1079646211	1.51805	66672001	0.0837061
602491	0.126303	4369948	0.916092	4734797	0.992577	4564606	0.956899	2185132	0.458079	7834429	0.491845	24282065	1.52443	16954128	1.06438	14040370	0.881454	576131	0.0361695	11523703	0.0144679	444314597	0.557833	689134882	0.968965	1286881350	1.80943	306192710	0.384422
7534842	1.57956	5305423	1.1122	3320642	0.696122	3234341	0.67803	1470398	0.308246	17560904	1.10247	7911814	0.496703	15022821	0.943132	27164253	1.70537	10565932	0.663329	71607098	0.089902	72656278	0.0912193	514751515	0.723771	1133163364	1.5933	120309342	0.151047
2124087	0.445282	2558812	0.536416	714525	0.149789	1634622	0.342673	1757319	0.368395	10951602	0.687541	5474309	0.343677	7961250	0.499807	14947781	0.938421	3389828	0.212813	216127798	0.271346	85790891	0.10771	622334971	0.87504	1057754203	1.48727	266214641	0.33423
6178925	1.29532	2801288	0.587247	2520550	0.528395	1738090	0.364364	274205	0.0574829	11983234	0.752307	3877452	0.243426	22445821	1.40915	15496005	0.972839	4734836	0.297253	901221950	1.13148	408570466	0.512956	272827525	0.383612	502194369	0.706115	10561425	0.0132598
4618406	0.968178	4566719	0.957342	5258154	1.10229	4092045	0.857834	2661519	0.557947	15422048	0.968196	8100841	0.50857	20408575	1.28125	17402153	1.09251	6682497	0.419527	412965678	0.518475	368834285	0.463068	714607448	1.00478	731489684	1.02852	163295634	0.205016
455299	0.0954464	4653470	0.975528	3817722	0.800327	6897008	1.44585	1253719	0.262823	33263129	2.08826	3708996	0.232851	9388031	0.58938	20037935	1.25798	11237955	0.705518	165596007	0.207904	129759306	0.162912	622863025	0.875783	837267953	1.17725	371393664	0.466281
7845494	1.64469	2884298	0.604649	3904205	0.818457	4101197	0.859753	2424289	0.508215	13995027	0.878607	5145718	0.323048	6272756	0.393803	9116564	0.572338	1872518	0.117557	1296352318	1.62756	134102707	0.168365	777021125	1.09254	1304219901	1.83381	361744144	0.454166
7081609	1.48455	4285310	0.898349	4037120	0.84632	2285623	0.479146	1805000	0.37839	14295833	0.897492	5022229	0.315295	15270043	0.958653	21042379	1.32104	14851889	0.932401	1060710938	1.33171	394463833	0.495246	1089509160	1.53191	1061957686	1.49318	199862640	0.250926
5242391	1.09899	3503077	0.734366	3481622	0.729869	4996948	1.04753	797126	0.167105	6644074	0.417115	10422172	0.654304	8795274	0.552167	18984342	1.19184	12647520	0.794011	607338638	0.762508	364467169	0.457585	698493767	0.982124	1410280212	1.98294	189111454	0.237428
1721133	0.360809	4984726	1.04497	4284324	0.898143	8298430	1.73964	944921	0.198088	16907289	1.06144	6805238	0.427233	6873021	0.431488	21899348	1.37484	2521592	0.158305	283728649	0.356219	526175632	0.660609	590500529	0.830279	728619512	1.02448	183141013	0.229932
4769816	0.999919	5261799	1.10306	6203103	1.30039	7324619	1.53549	4300070	0.901444	21475134	1.34821	7333326	0.460386	12525786	0.786368	15357897	0.964168	2813816	0.176651	554755462	0.69649	391716446	0.491796	938590663	1.31971	1125179672	1.58207	364868898	0.458089
3650332	0.765236	3099999	0.649867	4187183	0.877779	2087664	0.437647	4921786	1.03178	14014028	0.8798	8047844	0.505243	7384784	0.463616	10219962	0.641609	3887543	0.24406	1168088929	1.46652	177838054	0.223274	655946439	0.9223	849792304	1.19486	386949607	0.485812
6111247	1.28113	2795022	0.585933	3046962	0.638749	4596242	0.963531	1716076	0.359749	13528298	0.849306	15987290	1.00368	18254844	1.14604	19716141	1.23778	6373533	0.40013	638993421	0.80225	574792582	0.721647	364367768	0.512323	557380323	0.78371	180794469	0.226986
5973474	1.25225	5040314	1.05662	4825832	1.01166	3384831	0.709578	1572919	0.329738	12734086	0.799445	9093824	0.57091	14519482	0.911533	17932692	1.12581	4688476	0.294342	870120936	1.09243	671067124	0.842518	593277359	0.834183	459358978	0.645886	184153390	0.231203
5099874	1.06911	2505879	0.525319	2582548	0.541391	6271607	1.31475	2080877	0.436224	12443990	0.781233	9029794	0.56689	16718231	1.04957	27690232	1.73839	9324160	0.58537	744504542	0.934718	479297316	0.601753	693296263	0.974816	468627614	0.658918	156619527	0.196634
945855	0.198284	5288513	1.10866	4392287	0.920775	6287267	1.31803	3031288	0.635463	22094113	1.38707	6526050	0.409705	11145119	0.69969	20843438	1.30855	6419967	0.403045	434395958	0.54538	310331697	0.389619	579082670	0.814225	907263309	1.27567	329217223	0.413329
439978	0.0922346	4840128	1.01466	2539403	0.532347	5944528	1.24618	893714	0.187353	10266252	0.644515	15121976	0.949357	16000859	1.00453	16732485	1.05046	16794431	1.05435	319370720	0.400967	309316528	0.388344	525249218	0.738532	659711755	0.927594	123635664	0.155223
2769700	0.580625	1849878	0.387798	3303054	0.692434	4997864	1.04773	2983974	0.625544	14056807	0.882486	2063657	0.129556	14300365	0.897776	16836868	1.05702	2131488	0.133815	811018115	1.01823	241323722	0.30298	501501822	0.705142	704751972	0.990923	412883302	0.518371
6215613	1.30301	2791815	0.585261	3885942	0.814628	4182090	0.876711	2302211	0.482623	10568842	0.663511	5698643	0.357761	12843393	0.806308	12557465	0.788357	9902291	0.621665	853323919	1.07134	263458215	0.330769	451125935	0.63431	764325128	1.07469	339884065	0.426721
2966576	0.621897	1148119	0.240685	3144157	0.659124	5559023	1.16536	3455599	0.724413	12792960	0.803142	5711947	0.358596	15746994	0.988596	18865342	1.18437	3679819	0.231019	411791784	0.517001	297275924	0.373227	506651231	0.712382	1091410442	1.53459	235038374	0.295088
7243895	1.51857	4294488	0.900273	3216575	0.674305	7680800	1.61016	980932	0.205637	16230566	1.01895	5395867	0.338752	15613107	0.98019	24557275	1.5417	12696034	0.797057	953938618	1.19766	215271970	0.270272	521574602	0.733365	651304410	0.915773	171649788	0.215505
5231146	1.09663	3784727	0.79341	5322618	1.11581	2119214	0.444261	2635534	0.552499	12752623	0.800609	5615071	0.352514	17518569	1.09982	9382867	0.589056	6795546	0.426624	1079925820	1.35584	370480154	0.465134	761304625	1.07044	394075129	0.554093	308574724	0.387413
4104760	0.8605	3319522	0.695887	10098462	2.11699	9115047	1.91083	681922	0.142954	20458013	1.28435	6997980	0.439333	16606377	1.04255	24434871	1.53402	8632103	0.541923	994736836	1.24888	384886204	0.483221	1267550026	1.78225	1001608942	1.40832	420368557	0.527769
4169250	0.874019	4860513	1.01893	9446921	1.9804	4528442	0.949318	3947122	0.827453	23742975	1.49058	14060896	0.882742	20868070	1.3101	10566828	0.663385	14666209	0.920744	874970828	1.09852	574985259	0.721889	1203442646	1.69211	797716073	1.12164	275944843	0.346446
3573712	0.749174	7792054	1.63348	9637239	2.0203	2840406	0.595447	4283151	0.897897	13278188	0.833604	3349690	0.210293	15847981	0.994936	12473532	0.783088	13802579	0.866525	582501305	0.731325	457878428	0.574862	1367193230	1.92236	730826666	1.02759	674406251	0.846711
10935624	2.29249			1665951	0.349241	4243404	0.889564	571908	0.119892	18635113	1.16991	3254114	0.204293	8615181	0.540861	13326322	0.836626	5442631	0.341688	1546680432	1.94184	266977477	0.335188	448878894	0.631151	714780129	1.00502	125704317	0.157821
3054336	0.640295			2247040	0.471057	2167850	0.454456	790918	0.165804	23090883	1.44964	3817884	0.239687	9765989	0.613108	9434643	0.592307	1664516	0.104498	706157582	0.886574	394610718	0.49543	504855257	0.709857	919263297	1.29254	346714121	0.435296
2780493	0.582888			6018772	1.26174	3587669	0.7521	2418585	0.507019	29048290	1.82365	4624441	0.290322	16958361	1.06465	19675065	1.2352			948595416	1.19095	642790865	0.807018	981239435	1.37968	414168893	0.582346	309874978	0.389045
2897210	0.607356					5570177	1.1677	5217509	1.09377	18445144	1.15799	12170841	0.764085	19395374	1.21764	16634299	1.0443			667872812	0.838508	524312821	0.65827			1022641295	1.43789	640794712	0.804512
6590425	1.38158					4518991	0.947337	2760659	0.57873	22602644	1.41899	6677220	0.419196			15487154	0.972283			1239492946	1.55617	823778255	1.03425			145310784	0.204316	258138470	0.32409
2939609	0.616244									9393498	0.589723									840527859	1.05527
8690516	1.82183																			966985656	1.21404
2729586	0.572216																			460447818	0.578088
4248439	0.89062																			1033051724	1.29699
3256107	0.682593																			1093011284	1.37227
5409170	1.13395																			1093128599	1.37241
8460568	1.77363																			1163971722	1.46136
4019514	0.842629																			631568830	0.792929
6024928	1.26303																			555844915	0.697858
4418075	0.926181																			1037300248	1.30232
3097086	0.649256																			301606433	0.378664
6179842	1.29551																			736599856	0.924794
7784313	1.63186																			1032838432	1.29672
4494178	0.942135																			662374351	0.831605
7085207	1.4853																			1024340304	1.28605
7548122	1.58235																			1146403720	1.4393
5275508	1.10593																			1608871533	2.01992
3454301	0.724141																			583163243	0.732156
8307026	1.74144																			1165811518	1.46367
7422985	1.55611																			1001069600	1.25683
3541622	0.742447																			1025337351	1.2873
3805671	0.7978																			563005831	0.706849
7325108	1.5356																			1369361331	1.71922
2590415	0.543041																			497582735	0.62471
2560151	0.536696																			446482427	0.560555
7759359	1.62663																			1203470245	1.51095
5480420	1.14889																			704936611	0.885041
5395275	1.13104																			953918812	1.19764
2922248	0.612604																			682321084	0.856648
4859992	1.01882																			914216281	1.14779
4429875	0.928655																			1221205666	1.53321

## Sheet: Fig 4C
Fig 4C		Graphs depict fraction moving as a survival curve.
# not moving									Survival (fraction moving)
minutes	Wildtype	syd-2Δ	syd-2(IDRΔ)	syd-2(3A)	syd-2(Bottom4A)	syd-2(Tail3A)	syd-2(10A)		minutes	Wildtype	syd-2Δ	syd-2(IDRΔ)	syd-2(3A)	syd-2(Bottom4A)	syd-2(Tail3A)	syd-2(10A)
0									0	1	1	1	1	1	1	1
50									50	1	1	1	1	1	1	1
60									60	1	1	1	1	1	1	1
70									70	1	1	1	1	1	1	1
80					4	2			80	1	1	1	1	0.84	0.92	1
90	4				6	2			90	0.846154	1	1	1	0.6	0.84	1
100	9				7	6			100	0.5	1	1	1	0.32	0.6	1
110	7		3		5	5	2		110	0.230769	1	0.857143	1	0.12	0.4	0.92
120	5	1	5	6	1	4	5		120	0.0384615	0.958333	0.619048	0.76	0.08	0.24	0.72
130	1	2	4	5	1	5	4		130	0	0.875	0.428571	0.56	0.04	0.04	0.56
140		1	3	7	1		5		140	0	0.833333	0.285714	0.28	0	0.04	0.36
150		4	3	1			3		150	0	0.666667	0.142857	0.24	0	0.04	0.24
160		1	2	1		1	3		160	0	0.625	0.047619	0.2	0	0	0.12
170		1		4			2		170	0	0.583333	0.047619	0.04	0	0	0.04
180		2		1			1		180	0	0.5	0.047619	0	0	0	0
190		1	1						190	0	0.458333	0	0	0	0	0
200		1							200	0	0.416667	0	0	0	0	0
210		2							210	0	0.333333	0	0	0	0	0
220		3							220	0	0.208333	0	0	0	0	0
230		2							230	0	0.125	0	0	0	0	0
240		1							240	0	0.0833333	0	0	0	0	0
250		2							250	0	0	0	0	0	0	0

## Sheet: Fig 4E
Fig 4E			Graphs depict mean with 95% confidence interval error bars at each timepoint.
mScar-SYD-2 (From Fig 1D)
Time	Intensity	Corrected Intensity	Normalized Intensity		Time	Intensity	Corrected Intensity	Normalized Intensity		Time	Intensity	Corrected Intensity	Normalized Intensity		Time	Intensity	Corrected Intensity	Normalized Intensity		Time	Intensity	Corrected Intensity	Normalized Intensity		Time	Intensity	Corrected Intensity	Normalized Intensity		Time	Intensity	Corrected Intensity	Normalized Intensity		Time	Intensity	Corrected Intensity	Normalized Intensity		Time	Intensity	Corrected Intensity	Normalized Intensity		Time	Intensity	Corrected Intensity	Normalized Intensity
-10	47210.8	24323.8	102.218		-10	64.5698	36.7093	101.855		-10	21730.3	8804.24	96.885		-10	40.2174	14.0435	65.5838		-10	36024.7	19461	106.393		-10	52.7179	34.9294	113.793		-10	56.7623	34.8689	120.766		-10	46.0656	30.7131	116.439		-10	19341.3	10737.5	99.0532		-10	54.8522	40.7739	119.025
-5	46155.3	23268.4	97.7823		-5	63.2326	35.3721	98.1449		-5	22296.4	9370.37	103.115		-5	54.9565	28.7826	134.416		-5	33685.9	17122.2	93.6069		-5	44.25	26.4615	86.2066		-5	44.7705	22.8771	79.2335		-5	37.3934	22.0409	83.5611		-5	19546.5	10942.7	100.947		-5	41.8174	27.7391	80.9747
0	22886.9	0	0		0	27.8605	0	0		0	12926.1	0	0		0	26.1739	0	0		0	16563.7	0	0		0	17.7885	0	0		0	21.8934	0	0		0	15.3525	0	0		0	8603.8	0	0		0	14.0783	0	0
5	26019.8	3132.9	13.1656		5	32.564	4.7035	13.0505		5	15172.8	2246.75	24.7241		5	28.0087	1.8348	8.56861		5	19379.9	2816.25	15.3964		5	22.5705	4.782	15.5789		5	24.2787	2.3853	8.26135		5	16.5082	1.1557	4.38147		5	12463.6	3859.76	35.6063		5	23.9565	9.8782	28.836
10	23763.7	876.805	3.68466		10	23.8605	-4	-11.0986		10	13517.9	591.874	6.5132		10	20.1913	-5.9826	-27.939		10	25034.6	8470.91	46.3103		10	27.1731	9.3846	30.5733		10	28.623	6.7296	23.3076		10	21.5164	6.1639	23.3685		10	13735.2	5131.43	47.3375		10	27.2696	13.1913	38.5074
15	28373.6	5486.61	23.0568		15	33.2733	5.4128	15.0186		15	15120.6	2194.55	24.1496		15	27.1565	0.9826	4.58879		15	20213.7	3650.06	19.9548		15	20.4359	2.6474	8.62473		15	30.2541	8.3607	28.9568		15	17.7459	2.3934	9.07381		15	11887.7	3283.86	30.2937		15	28.7217	14.6434	42.7463
20	27304	4417.09	18.5623		20	25.7326	-2.1279	-5.90416		20	15989.5	3063.45	33.7114		20	19.913	-6.2609	-29.2387		20	23435.9	6872.23	37.5704		20	23.8462	6.0577	19.7348		20	30.3607	8.4673	29.326		20	16.377	1.0245	3.88407		20	11909.4	3305.58	30.494		20	26.6348	12.5565	36.6544
25	28467.5	5580.6	23.4517		25	36.2907	8.4302	23.3908		25	14414.3	1488.23	16.377		25	29.0609	2.887	13.4824		25	21424.3	4860.59	26.5728		25	22.5833	4.7948	15.6206		25	27.0738	5.1804	17.942		25	24.9918	9.6393	36.5443		25	12192.8	3588.98	33.1084		25	25.8087	11.7304	34.2428
30	26337.3	3450.39	14.4998		30	32.564	4.7035	13.0505		30	16373.7	3447.62	37.9388		30	26.6174	0.4435	2.07117		30	24270	7706.37	42.1306		30	23.0897	5.3012	17.2703		30	27.6557	5.7623	19.9574		30	18.6885	3.336	12.6474		30	13741.1	5137.29	47.3916		30	23.5913	9.513	27.7699
35	28411.3	5524.38	23.2155		35	36.5872	8.7267	24.2135		35	14924.7	1998.63	21.9937		35	24.6957	-1.4782	-6.90327		35	25149.8	8586.16	46.9404		35	26.2372	8.4487	27.5243		35	21.7377	-0.1557	-0.539258		35	22.4836	7.1311	27.0353		35	13456.4	4852.64	44.7656		35	25.1043	11.026	32.1866
40	29226.7	6339.75	26.642		40	36.314	8.4535	23.4554		40	17073.5	4147.42	45.6397		40	24.1391	-2.0348	-9.50262		40	21169.4	4605.76	25.1796		40	19.1346	1.3461	4.38534		40	24.0902	2.1968	7.60849		40	15.8197	0.4672	1.77124		40	13564.7	4960.94	45.7647		40	28.0435	13.9652	40.7666
45	27719.8	4832.83	20.3093		45	34.9593	7.0988	19.6966		45	15821.4	2895.37	31.8617		45	25.2435	-0.9304	-4.34501		45	27073.1	10509.5	57.455		45	27.1538	9.3653	30.5104		45	30.5492	8.6558	29.9789		45	23.1311	7.7786	29.4901		45	13180.5	4576.72	42.2202		45	31.5652	17.4869	51.047
50	29327.4	6440.46	27.0652		50	36.4767	8.6162	23.9069		50	14987.4	2061.37	22.684		50	29.8174	3.6435	17.0153		50	27214.6	10651	58.2286		50	23.4038	5.6153	18.2936		50	35.8443	13.9509	48.3182		50	19.082	3.7295	14.1392		50	12968.4	4364.6	40.2634		50	26.8	12.7217	37.1366
55	28081.6	5194.64	21.8298		55	32.4128	4.5523	12.631		55	16551.5	3625.44	39.8957		55	29.5739	3.4	15.8782		55	25379	8815.35	48.1934		55	27.2885	9.5	30.9492		55	28.5492	6.6558	23.052		55	21.7869	6.4344	24.394		55	13347.7	4743.88	43.7623		55	29.1304	15.0521	43.9394
60	29453.9	6566.94	27.5967		60	35.5581	7.6976	21.3581		60	17568.4	4642.31	51.0856		60	29.6348	3.4609	16.1626		60	29178.6	12614.9	68.9656		60	29.0256	11.2371	36.6084		60	27.5574	5.664	19.6169		60	22.4836	7.1311	27.0353		60	13559.9	4956.05	45.7196		60	31.4174	17.3391	50.6155
65	31465.5	8578.51	36.0501		65	37.0698	9.2093	25.5525		65	14058.7	1132.62	12.4638		65	29.5652	3.3913	15.8375		65	22657.6	6093.93	33.3154		65	30.9808	13.1923	42.978		65	39.8525	17.9591	62.2003		65	23.6803	8.3278	31.5722		65	12006.9	3403.08	31.3934		65	39.5043	25.426	74.2224
70	31835.3	8948.36	37.6043		70	36.4651	8.6046	23.8747		70	16786	3859.95	42.4763		70	31.4	5.2261	24.4061		70	25709.1	9145.4	49.9978		70	28.0192	10.2307	33.3297		70	30.9754	9.082	31.455		70	28.7705	13.418	50.8701		70	14074.3	5470.52	50.4656		70	30.3652	16.2869	47.544
75	30458.3	7571.34	31.8176		75	32.0291	4.1686	11.5664		75	15997.3	3071.25	33.7972		75	35.487	9.3131	43.4926		75	26039.6	9475.95	51.8049		75	30.5577	12.7692	41.5997		75	30.8361	8.9427	30.9725		75	20.4262	5.0737	19.2353		75	13168.7	4564.87	42.111		75	33.4522	19.3739	56.5554
80	32661.4	9774.45	41.0758		80	34.1279	6.2674	17.3898		80	18068.7	5142.61	56.5911		80	37.3043	11.1304	51.9795		80	25371.1	8807.47	48.1503		80	28.3269	10.5384	34.3321		80	32.7377	10.8443	37.5586		80	20.8689	5.5164	20.9137		80	13753.6	5149.76	47.5066		80	35.5913	21.513	62.7998
85	31496.4	8609.42	36.18		85	38.0233	10.1628	28.1981		85	16614.1	3687.99	40.5839		85	32.8435	6.6696	31.1474		85	26714.6	10150.9	55.495		85	27.5641	9.7756	31.8471		85	34.623	12.7296	44.0882		85	26.7705	11.418	43.2877		85	13733.7	5129.89	47.3233		85	32.3739	18.2956	53.4077
90	32681.5	9794.59	41.1605		90	34.3779	6.5174	18.0834		90	16537.8	3611.72	39.7447		90	27.0261	0.8522	3.97982		90	23440.7	6877.05	37.5967		90	26.0769	8.2884	27.002		90	35.9344	14.041	48.6302		90	24.6066	9.2541	35.084		90	12058	3454.16	31.8646		90	45.4957	31.4174	91.7122
95	29245.3	6358.32	26.72		95	33.1163	5.2558	14.583		95	15178.8	2252.77	24.7903		95	48.7217	22.5478	105.299		95	26542.7	9979.07	54.5554		95	32.0064	14.2179	46.3192		95	33.3443	11.4509	39.6595		95	26.8279	11.4754	43.5053		95	14176.8	5573.03	51.4112		95	43.4261	29.3478	85.6707
100	28650.9	5763.97	24.2223		100	32.8953	5.0348	13.9698		100	15318.3	2392.27	26.3254		100	44.6783	18.5044	86.4165		100	27751.3	11187.6	61.1625		100	26.6667	8.8782	28.9235		100	47.2705	25.3771	87.8921		100	30.0984	14.7459	55.9044		100	13013.9	4410.14	40.6835		100	31.0609	16.9826	49.5748
105	32210.6	9323.67	39.1815		105	38.2791	10.4186	28.9079		105	17947.9	5021.79	55.2616		105	37.4	11.2261	52.4264		105	25891.1	9327.4	50.9928		105	27.4744	9.6859	31.5548		105	37.1885	15.2951	52.9737		105	23.7541	8.4016	31.852		105	13312.6	4708.78	43.4386		105	31.5478	17.4695	50.9962
110	31255.5	8368.54	35.1677		110	39.3605	11.5	31.9084		110	15763.9	2837.86	31.2288		110	46.3565	20.1826	94.2537		110	26966.4	10402.7	56.8714		110	25.0128	7.2243	23.5354		110	34.7951	12.9017	44.6843		110	24.5656	9.2131	34.9285		110	13852.8	5249.03	48.4223		110	36.4174	22.3391	65.2113
115	29911.1	7024.16	29.5181		115	36.9593	9.0988	25.2459		115	16120.9	3194.82	35.157		115	42.0435	15.8696	74.1118		115	25498.6	8934.97	48.8473		115	22.4295	4.641	15.1195		115	29.0656	7.1722	24.8405		115	22.8443	7.4918	28.4028		115	12813.8	4209.98	38.8371		115	37.0696	22.9913	67.1151
120	32235.8	9348.84	39.2873		120	38.7907	10.9302	30.3274		120	16365.8	3439.77	37.8525		120	30.5391	4.3652	20.3857		120	28795.9	12232.2	66.8733		120	30.9744	13.1859	42.9572		120	29.1803	7.2869	25.2378		120	27.8852	12.5327	47.5137		120	13015.5	4411.75	40.6984		120	33.113	19.0347	55.5652
125	29338	6451.04	27.1096		125	34.5756	6.7151	18.632		125	16722.3	3796.22	41.775		125	34.0696	7.8957	36.8733		125	26911.4	10347.7	56.5707		125	35.609	17.8205	58.0558		125	27.1885	5.2951	18.3393		125	26.6967	11.3442	43.0079		125	12650.9	4047.08	37.3343		125	33.9826	19.9043	58.1037
130	31065.4	8178.46	34.3689		130	38.1919	10.3314	28.6659		130	17054.2	4128.08	45.4269		130	38.8348	12.6609	59.127		130	24983	8419.31	46.0282		130	34.0833	16.2948	53.0854		130	32.6967	10.8033	37.4166		130	25.4426	10.0901	38.2534		130	11846.6	3242.81	29.915		130	39.2783	25.2	73.5627
135	32699.5	9812.54	41.2359		135	37.064	9.2035	25.5364		135	18148	5221.93	57.464		135	45.8609	19.687	91.9393		135	24568.5	8004.83	43.7623		135	34.6282	16.8397	54.8606		135	36.9672	15.0738	52.2073		135	22.8607	7.5082	28.465		135	14445.3	5841.46	53.8875		135	37.3043	23.226	67.8003
140	31430.4	8543.48	35.9028		140	36.6744	8.8139	24.4554		140	15876.8	2950.68	32.4704		140	41.5826	15.4087	71.9594		140	27006.1	10442.4	57.0884		140	32.0577	14.2692	46.4864		140	40.2869	18.3935	63.7048		140	25.4426	10.0901	38.2534		140	11868.1	3264.26	30.1129		140	36.913	22.8347	66.658
145	29843	6956.07	29.232		145	35.75	7.8895	21.8905		145	16388.4	3462.3	38.1004		145	39.7913	13.6174	63.5939		145	29147.6	12583.9	68.7961		145	35.6026	17.8141	58.035		145	34.0492	12.1558	42.1009		145	27.1393	11.7868	44.6859		145	13353.6	4749.83	43.8172		145	29.4261	15.3478	44.8026
150	29246.3	6359.32	26.7242		150	39.75	11.8895	32.9891		150	16843.6	3917.55	43.1101		150	40.687	14.5131	67.7769		150	26177.7	9614.04	52.5598		150	29.4679	11.6794	38.0493		150	37.2705	15.3771	53.2577		150	40.7951	25.4426	96.4575		150	12902.9	4299.06	39.6588		150	42.2	28.1217	82.0916
155	30836.3	7949.4	33.4063		155	37.064	9.2035	25.5364		155	16778.3	3852.18	42.3908		155	36.6957	10.5218	49.1373		155	27201.6	10637.9	58.1573		155	26.3077	8.5192	27.754		155	35.0902	13.1968	45.7064		155	20.6148	5.2623	19.9503		155	14672	6068.16	55.9788		155	30.8435	16.7652	48.9402
160	34459.9	11573	48.6339		160	33.7035	5.843	16.2122		160	17389.3	4463.26	49.1154		160	37.3565	11.1826	52.2233		160	24770.1	8206.43	44.8644		160	32.3462	14.5577	47.4262		160	33.7459	11.8525	41.0505		160	27.6639	12.3114	46.6748		160	13344.4	4740.62	43.7322		160	38.4348	24.3565	71.1004
165	31037.2	8150.26	34.2504		165	40.593	12.7325	35.3281		165	16260.3	3334.18	36.6905		165	35.513	9.3391	43.6141		165	22964.4	6400.77	34.9929		165	31.4103	13.6218	44.3773		165	38.4344	16.541	57.2888		165	26.2623	10.9098	41.361		165	13649.4	5045.55	46.5452		165	42.287	28.2087	82.3455
170	32220.9	9333.94	39.2246		170	38.1337	10.2732	28.5044		170	16830.8	3904.68	42.9685		170	41.0522	14.8783	69.4824		170	26441.6	9877.91	54.0024		170	39.1474	21.3589	69.5833		170	43.2049	21.3115	73.8112		170	26.0656	10.7131	40.6153		170	12646.8	4043	37.2967		170	33.9652	19.8869	58.0529
175	33574.4	10687.5	44.9127		175	40.686	12.8255	35.5862		175	17590.8	4664.68	51.3318		175	38.2348	12.0609	56.325		175	23825.9	7262.25	39.7026		175	35.8205	18.032	58.7449		175	38.4016	16.5082	57.1752		175	25.4426	10.0901	38.2534		175	12387	3783.22	34.9002		175	41.0435	26.9652	78.7156
180	33066.1	10179.1	42.7765		180	41.0058	13.1453	36.4735		180	15442.9	2516.8	27.6958		180	37.3478	11.1739	52.1827		180	24758.1	8194.43	44.7988		180	44.2436	26.4551	86.1857		180	48.6148	26.7214	92.5481		180	21.8607	6.5082	24.6738		180	12189.1	3585.27	33.0742		180	31.0696	16.9913	49.6002
185	29542.1	6655.17	27.9675		185	41.5233	13.6628	37.9094		185	18271.1	5345	58.8183		185	40.2696	14.0957	65.8276		185	25879	9315.34	50.9268		185	33.9423	16.1538	52.626		185	47.7623	25.8689	89.5955		185	27.3852	12.0327	45.6182		185	14576	5972.15	55.0931		185	41.8783	27.8	81.1525
190	34062.6	11175.7	46.9643		190	43.9012	16.0407	44.5072		190	17902.8	4976.76	54.7661		190	35.9217	9.7478	45.5227		190	27447.8	10884.1	59.5031		190	34.7308	16.9423	55.1948		190	34.8689	12.9755	44.9399		190	24.5984	9.2459	35.0529		190	12555	3951.23	36.4501		190	37.4522	23.3739	68.232
195	32517.7	9630.73	40.4719		195	45.2035	17.343	48.1206		195	16957.1	4031.06	44.3593		195	33.4261	7.2522	33.8681		195	29453	12889.4	70.466		195	39.6731	21.8846	71.2959		195	41.3852	19.4918	67.5087		195	28.3525	13	49.2854		195	14094.9	5491.09	50.6553		195	29.6522	15.5739	45.4626
200	32101.1	9214.13	38.7212		200	45.7674	17.9069	49.6852		200	17345.5	4419.45	48.6333		200	28.7913	2.6174	12.2234		200	26095.8	9532.16	52.1122		200	29.641	11.8525	38.6132		200	46.1885	24.2951	84.1447		200	26.8525	11.5	43.5986		200	14650.3	6046.52	55.7792		200	36.6609	22.5826	65.9221
205	35416.2	12529.3	52.6527		205	33.8081	5.9476	16.5025		205	18849.2	5923.09	65.1798		205	41.3652	15.1913	70.9441		205	27581.4	11017.7	60.2337		205	37.1987	19.4102	63.2348		205	39.2869	17.3935	60.2414		205	28.2869	12.9344	49.0367		205	14233.4	5629.62	51.9333		205	30.6609	16.5826	48.4072
210	32701	9814.03	41.2422		210	36.6512	8.7907	24.391		210	18544.2	5618.09	61.8235		210	41.3565	15.1826	70.9035		210	26762.6	10198.9	55.7572		210	48.4872	30.6987	100.011		210	44.9836	23.0902	79.9716		210	26.0902	10.7377	40.7086		210	13493.8	4890.02	45.1104		210	37.3217	23.2434	67.8511
215	33368.8	10481.9	44.0487		215	43.0116	15.1511	42.0389		215	19167	6240.9	68.6771		215	37.2609	11.087	51.7768		215	25428.3	8864.64	48.4629		215	36.9167	19.1282	62.3161		215	45.9754	24.082	83.4066		215	23.582	8.2295	31.1995		215	13478.7	4874.85	44.9705		215	38.9304	24.8521	72.5471
220	34200.3	11313.3	47.5427		220	48.3256	20.4651	56.7833		220	17775.1	4849.07	53.3609		220	40.4522	14.2783	66.6804		220	25007.1	8443.39	46.1599		220	31.9423	14.1538	46.1104		220	45.2869	23.3935	81.0221		220	33.8033	18.4508	69.9503		220	15891.8	7287.99	67.2317		220	40.7652	26.6869	77.9032
225	34276.4	11389.4	47.8626		225	42.6105	14.75	40.926		225	18063.8	5137.68	56.5369		225	42.8609	16.687	77.9291		225	24489	7925.36	43.3278		225	35.1603	17.3718	56.5941		225	38.2869	16.3935	56.778		225	25.9672	10.6147	40.2423		225	14644.7	6040.93	55.7276		225	41.3739	27.2956	79.6801
230	31700.5	8813.53	37.0377		230	52.9244	25.0639	69.5433		230	18367.9	5441.87	59.8843		230	47.0957	20.9218	97.7058		230	23410	6846.32	37.4287		230	34.3526	16.5641	53.9627		230	42.5328	20.6394	71.4834		230	26.8197	11.4672	43.4742		230	13763.7	5159.85	47.5997		230	44.7565	30.6782	89.5544
235	32140.9	9253.95	38.8885		235	50.0814	22.2209	61.655		235	19035.4	6109.33	67.2293		235	35.8957	9.7218	45.4013		235	26051.5	9487.84	51.8699		235	32	14.2115	46.2984		235	38.6393	16.7459	57.9985		235	30.9426	15.5901	59.1049		235	13188.8	4584.99	42.2966		235	40.3913	26.313	76.8117
240	30632.6	7745.63	32.55		240	51.0756	23.2151	64.4136		240	18510.4	5584.32	61.4519		240	31.1565	4.9826	23.269		240	23975.8	7412.13	40.522		240	40.2244	22.4359	73.0919		240	32.0738	10.1804	35.2592		240	25.4508	10.0983	38.2845		240	13239.3	4635.52	42.7627		240	39.2087	25.1304	73.3595
245	31947.1	9060.16	38.0741		245	40.5581	12.6976	35.2313		245	19464.5	6538.4	71.9509		245	42.5043	16.3304	76.2638		245	23535.1	6971.41	38.1126		245	33.2051	15.4166	50.2244		245	41.6475	19.7541	68.4172		245	31.9016	16.5491	62.7406		245	15449.1	6845.3	63.148		245	37.1565	23.0782	67.3688
250	33545.4	10658.5	44.7909		250	56.3837	28.5232	79.1416		250	20289.8	7363.77	81.0336		250	43.6261	17.4522	81.5026		250	25315.3	8751.68	47.8453		250	36.3526	18.5641	60.4783		250	42.3279	20.4345	70.7737		250	21.5	6.1475	23.3063		250	13401.2	4797.39	44.256		250	28.487	14.4087	42.0612
255	29525.6	6638.7	27.8983		255	57.6802	29.8197	82.739		255	17720.1	4794.06	52.7555		255	50.0957	23.9218	111.716		255	21685.9	5122.24	28.0032		255	39.2756	21.4871	70.0009		255	38.7049	16.8115	58.2257		255	21.3361	5.9836	22.6849		255	13687.7	5083.87	46.8988		255	28.2174	14.1391	41.2742
260	32496	9609.07	40.3808		260	51.6279	23.7674	65.946		260	18923.5	5997.42	65.9978		260	53.2174	27.0435	126.294		260	21658.6	5094.89	27.8537		260	29.7756	11.9871	39.0517		260	41.5656	19.6722	68.1336		260	24.0574	8.7049	33.0019		260	15024.9	6421.13	59.2349		260	25.8609	11.7826	34.3952
265	30711.9	7824.92	32.8832		265	46.7791	18.9186	52.4923		265	19050	6123.88	67.3894		265	51.8087	25.6348	119.716		265	20780.1	4216.41	23.051		265	37.8654	20.0769	65.4068		265	35.7787	13.8853	48.091		265	25.8033	10.4508	39.6209		265	14037.2	5433.35	50.1227		265	31.4087	17.3304	50.5901
270	33405.8	10518.9	44.2043		270	55.2442	27.3837	75.9799		270	19096.3	6170.24	67.8995		270	44.0609	17.887	83.5332		270	21934	5370.35	29.3596		270	35.2885	17.5	57.0117		270	45.459	23.5656	81.6181		270	24.0246	8.6721	32.8775		270	14673.4	6069.64	55.9924		270	34.7043	20.626	60.2105
275	33236.9	10350	43.4945		275	51.0814	23.2209	64.4297		275	19591.2	6665.17	73.346		275	39.0348	12.8609	60.061		275	20482.4	3918.75	21.4237		275	32.0385	14.25	46.4238		275	37.2049	15.3115	53.0305		275	26.5082	11.1557	42.2933		275	13615.4	5011.6	46.232		275	31.3304	17.2521	50.3615
280	33217.5	10330.6	43.4128		280	47.4244	19.5639	54.2828		280	20651.3	7725.26	85.0116		280	34.9913	8.8174	41.1777		280	19645.3	3081.61	16.8471		280	37.5321	19.7436	64.3209		280	34.7869	12.8935	44.6559		280	25.8607	10.5082	39.8385		280	14500.2	5896.35	54.3939		280	30.9565	16.8782	49.2701
285	31003.1	8116.2	34.1073		285	59.5814	31.7209	88.0141		285	20573.1	7646.98	84.1501		285	48.5652	22.3913	104.568		285	25154.6	8590.96	46.9666		285	37.3974	19.6089	63.8821		285	39.1639	17.2705	59.8154		285	26.7951	11.4426	43.381		285	14431.4	5827.62	53.7598		285	36.7391	22.6608	66.1504
290	34071	11184.1	46.9997		290	47.2035	19.343	53.6699		290	19523.8	6597.71	72.6036		290	44.1913	18.0174	84.1421		290	20725.7	4161.98	22.7535		290	34.1282	16.3397	53.2317		290	48.959	27.0656	93.7402		290	29.2869	13.9344	52.8278		290	15169.6	6565.82	60.5698		290	36.4522	22.3739	65.3129
295	31962.8	9075.87	38.1402		295	53.4302	25.5697	70.9467		295	21070.8	8144.73	89.6275		295	39.2261	13.0522	60.9544		295	19524.1	2960.46	16.1848		295	35.5897	17.8012	57.993		295	46.9672	25.0738	86.8417		295			0		295	13702.5	5098.66	47.0351		295			0
mScar-SYD-2(3A)
Time	Intensity	Corrected Intensity	Normalized Intensity		Time	Intensity	Corrected Intensity	Normalized Intensity		Time	Intensity	Corrected Intensity	Normalized Intensity		Time	Intensity	Corrected Intensity	Normalized Intensity		Time	Intensity	Corrected Intensity	Normalized Intensity		Time	Intensity	Corrected Intensity	Normalized Intensity		Time	Intensity	Corrected Intensity	Normalized Intensity		Time	Intensity	Corrected Intensity	Normalized Intensity		Time	Intensity	Corrected Intensity	Normalized Intensity		Time	Intensity	Corrected Intensity	Normalized Intensity
0	63.3633	36.3833	101.177		0	94.843	62.7273	92.0781		0	90.3431	55.1533	106.528		0	110.444	59	88.937		0	66.4192	22.214	106.971		0	56.9929	15.1378	101.607		0	59.4008	17.4924	99.3821		0	92.7389	35.3655	101.518		0	43.88	13.52	81.8568		0	95.7969	0.946261	94.6261
4.979	62.5167	35.5367	98.8229		4.987	105.636	73.5207	107.922		4.983	83.5839	48.3941	93.4724		4.982	125.122	73.6782	111.063		4.98	63.524	19.3188	93.0291		4.984	56.5141	14.659	98.3931		4.981	59.6183	17.7099	100.618		4.99	91.6815	34.3081	98.4824		4.984	49.8733	19.5133	118.143		4.983	100.945	1.05374	105.374
9.958	26.98	0	0		9.973	32.1157	0	0		9.966	35.1898	0	0		9.964	51.4435	0	0		9.961	44.2052	0	0		9.968	41.8551	0	0		9.961	41.9084	0	0		9.98	57.3734	0	0		9.968	30.36	0	0		9.966	50.4688	0	0
14.937	26.9333	-0.0467	-0.129867		14.96	34.2893	2.1736	3.19065		14.948	36.9927	1.8029	3.48227		14.946	53.8174	2.3739	3.57843		14.941	46.8734	2.6682	12.8486		14.952	42.6413	0.7862	5.27708		14.942	41.5916	-0.3168	-1.79988		14.969	58.3473	0.9739	2.79561		14.952	30.4667	0.1067	0.646015		14.949	54.2031	0.0779566	7.79566
19.917	29.57	2.59	7.20245		19.947	37.4711	5.3554	7.86125		19.931	35.0876	-0.1022	-0.197398		19.928	49.1043	-2.3392	-3.52613		19.922	45.1921	0.9869	4.75239		19.936	40.9788	-0.8763	-5.88184		19.923	41.8664	-0.042	-0.238621		19.959	60.0183	2.6449	7.59226		19.936	32.5567	2.1967	13.2999		19.932	47.9062	-0.0534964	-5.34964
24.896	30.3267	3.3467	9.30673		24.933	37.4463	5.3306	7.82485		24.914	36.7226	1.5328	2.96058		24.91	57.2348	5.7913	8.72984		24.902	48.3755	4.1703	20.082		24.92	38.0106	-3.8445	-25.8048		24.903	42.355	0.4466	2.53733		24.949	60.1018	2.7284	7.83195		24.92	35.1367	4.7767	28.9205		24.915	57.9297	0.155752	15.5752
29.875	31.4267	4.4467	12.3657		29.92	37	4.8843	7.16972		29.897	42.3431	7.1533	13.8165		29.892	58.3043	6.8608	10.342		29.882	44.9607	0.7555	3.63809		29.904	39.7473	-2.1078	-14.1478		29.884	44.4466	2.5382	14.4206		29.939	60.2219	2.8485	8.1767		29.904	37.5367	7.1767	43.4513		29.898	55.3047	0.100953	10.0953
34.854	29.0333	2.0533	5.70996		34.907	34.124	2.0083	2.94801		34.879	37.6423	2.4525	4.73696		34.874	48.2348	-3.2087	-4.83682		34.863	41.3799	-2.8253	-13.6052		34.888	42.2491	0.394	2.64458		34.865	46.6107	4.7023	26.7159		34.929	61.9269	4.5535	13.0709		34.888	33.2533	2.8933	17.5175		34.881	46.5	-0.082852	-8.2852
39.833	31.6267	4.6467	12.9219		39.893	41.6777	9.562	14.0362		39.862	40.8686	5.6788	10.9685		39.856	65	13.5565	20.4352		39.843	47.1528	2.9476	14.1941		39.872	39.0813	-2.7738	-18.6181		39.845	41.7366	-0.1718	-0.976073		39.918	63.1149	5.7415	16.4811		39.873	35.7467	5.3867	32.6138		39.864	57.4766	0.146294	14.6294
44.812	28.5967	1.6167	4.49583		44.88	37.5041	5.3884	7.90969		44.845	45.2847	10.0949	19.4981		44.838	66.2261	14.7826	22.2834		44.824	50.4716	6.2664	30.1757		44.856	42.2032	0.3481	2.33649		44.826	44.9389	3.0305	17.2176		44.908	62.5431	5.1697	14.8398		44.857	32.4033	2.0433	12.3712		44.847	52.6719	0.0459915	4.59915
49.791	27.6633	0.6833	1.90017		49.867	43.3636	11.2479	16.5109		49.828	38.2555	3.0657	5.92135		49.82	69.8435	18.4	27.7363		49.804	49.131	4.9258	23.72		49.84	42.4364	0.5813	3.90176		49.807	39.4695	-2.4389	-13.8565		49.898	60.7232	3.3498	9.61569		49.841	35.2267	4.8667	29.4654		49.83	58.6406	0.170593	17.0593
54.77	29.4433	2.4633	6.85011		54.853	40.1074	7.9917	11.7311		54.81	42.9197	7.7299	14.9302		54.802	67.9652	16.5217	24.9049		54.785	47.5415	3.3363	16.0659		54.825	44.6431	2.788	18.7134		54.787	48.6565	6.7481	38.339		54.888	65.5718	8.1984	23.5337		54.825	35.5767	5.2167	31.5845		54.813	64.8359	0.299925	29.9925
59.75	35.43	8.45	23.4983		59.84	47.3471	15.2314	22.3583		59.793	43.8102	8.6204	16.6502		59.784	65.9304	14.4869	21.8376		59.765	47.607	3.4018	16.3813		59.809	42.8357	0.9806	6.58191		59.768	43.6756	1.7672	10.0403		59.877	58.9713	1.5979	4.58682		59.809	33.38	3.02	18.2846		59.796	56.875	0.133735	13.3735
64.729	32.5467	5.5667	15.4803		64.827	53.1983	21.0826	30.9474		64.776	37.7153	2.5255	4.87796		64.766	74.9391	23.4956	35.4174		64.745	39.0742	-5.131	-24.7082		64.793	38.8163	-3.0388	-20.3968		64.749	42.6603	0.7519	4.27188		64.867	60.4256	3.0522	8.76142		64.793	38.9767	8.6167	52.1698		64.779	54.7031	0.0883945	8.83945
69.708	33.5267	6.5467	18.2055		69.813	49.0826	16.9669	24.9059		69.759	41.4672	6.2774	12.1247		69.748	68.5391	17.0956	25.77		69.726	50.1965	5.9913	28.8509		69.777	44.1166	2.2615	15.1795		69.729	45.7863	3.8779	22.0321		69.857	65.1671	7.7937	22.372		69.777	33.5	3.14	19.0111		69.762	56.8281	0.132756	13.2756
74.687	32.7033	5.7233	15.9157		74.8	46.1818	14.0661	20.6478		74.742	50.4745	15.2847	29.5221		74.73	78.087	26.6435	40.1626		74.706	46.0699	1.8647	8.97941		74.761	46.3269	4.4718	30.0153		74.71	39.0038	-2.9046	-16.5023		74.847	65.3003	7.9269	22.7544		74.761	33.98	3.62	21.9173		74.745	56.8516	0.133246	13.3246
79.666	32.4833	5.5033	15.3039		79.787	42.2066	10.0909	14.8125		79.724	40.2117	5.0219	9.69971		79.711	72.0522	20.6087	31.0657		79.687	47.2402	3.035	14.615		79.745	40.9187	-0.9364	-6.28524		79.691	44.4275	2.5191	14.3121		79.837	64.7493	7.3759	21.1727		79.745	39.3067	8.9467	54.1678		79.728	51.7656	0.0270718	2.70718
84.645	31.1633	4.1833	11.6332		84.773	50.8595	18.7438	27.5142		84.707	38.3723	3.1825	6.14694		84.693	71.5217	20.0782	30.266		84.667	46.1048	1.8996	9.14747		84.729	42.1484	0.2933	1.96867		84.671	38.4542	-3.4542	-19.6249		84.826	66.9634	9.59	27.5284		84.729	35.74	5.38	32.5732		84.711	63.1328	0.264371	26.4371
89.624	32.8933	5.9133	16.4441		89.76	40.314	8.1983	12.0344		89.69	42.0365	6.8467	13.2243		89.675	64.3478	12.9043	19.452		89.647	45.5546	1.3494	6.498		89.713	41.9364	0.0813	0.545696		89.652	44.7824	2.874	16.3285		89.816	62.5927	5.2193	14.9821		89.713	37.3133	6.9533	42.0987		89.694	57.9531	0.156241	15.6241
94.603	30.5	3.52	9.78865		94.747	49.3388	17.2231	25.282		94.673	44.7372	9.5474	18.4406		94.657	71.8261	20.3826	30.7249		94.628	50.655	6.4498	31.0588		94.697	44.1413	2.2862	15.3453		94.633	45.3244	3.416	19.4078		94.806	71.0209	13.6475	39.1755		94.697	32.99	2.63	15.9233		94.677	61.6797	0.234037	23.4037
99.583	29.65	2.67	7.42492		99.733	46.1901	14.0744	20.66		99.655	42.9343	7.7445	14.9584		99.639	76.6174	25.1739	37.9473		99.608	52.4891	8.2839	39.8909		99.681	39.4629	-2.3922	-16.0568		99.613	40.3893	-1.5191	-8.63069		99.796	61.2193	3.8459	11.0398		99.681	35.29	4.93	29.8487		99.66	69.2656	0.392399	39.2399
104.562	33.4133	6.4333	17.8902		104.72	44.3554	12.2397	17.9668		104.638	43.8467	8.6569	16.7207		104.621	73.2087	21.7652	32.809		104.589	51.0218	6.8166	32.8251		104.665	42.159	0.3039	2.03982		104.594	50.4008	8.4924	48.2491		104.786	64.9974	7.624	21.8849		104.665	35.1233	4.7633	28.8394		104.643	73.9688	0.490582	49.0582
109.541	30.3333	3.3533	9.32508		109.707	43.0083	10.8926	15.9894		109.621	40.3942	5.2044	10.0522		109.603	58.1043	6.6608	10.0405		109.569	41.3712	-2.834	-13.647		109.649	44.947	3.0919	20.7532		109.575	40.729	-1.1794	-6.7007		109.775	65.7546	8.3812	24.0585		109.649	31.65	1.29	7.8103		109.626	56.7344	0.1308	13.08
114.52	26.0867	-0.8933	-2.48415		114.693	47.3967	15.281	22.4312		114.604	41.0876	5.8978	11.3915		114.585	71.8261	20.3826	30.7249		114.549	46.9039	2.6987	12.9955		114.633	44.818	2.9629	19.8874		114.555	34.1412	-7.7672	-44.1289		114.765	70.2454	12.872	36.9494		114.634	35.09	4.73	28.6378		114.609	60.4375	0.208105	20.8105
119.499	31.5733	4.5933	12.7734		119.68	43.0744	10.9587	16.0864		119.586	37.4234	2.2336	4.31416		119.567	80.1565	28.713	43.2822		119.53	44.1659	-0.0393	-0.189248		119.617	43.6219	1.7668	11.859		119.536	45.2443	3.3359	18.9527		119.755	67.0601	9.6867	27.8059		119.618	39.0933	8.7333	52.8757		119.592	62.9531	0.26062	26.062
124.478	26.3567	-0.6233	-1.73331		124.667	43.0909	10.9752	16.1106		124.569	46.7153	11.5255	22.2613		124.549	72.4435	21	31.6555		124.51	45.8253	1.6201	7.80154		124.601	40.0512	-1.8039	-12.108		124.517	43.6145	1.7061	9.69312		124.745	60.4047	3.0313	8.70143		124.602	36.3567	5.9967	36.307		124.575	63.9609	0.281659	28.1659
129.457	35.2967	8.3167	23.1276		129.653	44.2727	12.157	17.8454		129.552	44.5985	9.4087	18.1727		129.531	69.5478	18.1043	27.2905		129.491	45.2576	1.0524	5.0678		129.585	43.4947	1.6396	11.0052		129.497	40.8893	-1.0191	-5.78996		129.734	66.2219	8.8485	25.3999		129.586	35.4933	5.1333	31.0795		129.558	62.2266	0.245454	24.5454
134.437	32.0833	5.1033	14.1916		134.64	51.9174	19.8017	29.0671		134.535	37.2774	2.0876	4.03216		134.513	71.6174	20.1739	30.4103		134.471	46.0175	1.8123	8.72708		134.569	43.7809	1.9258	12.9262		134.478	44.7023	2.7939	15.8734		134.724	65.047	7.6736	22.0273		134.57	34.4133	4.0533	24.5407		134.541	64.2344	0.287368	28.7368
139.416	33.2567	6.2767	17.4547		139.627	45.1901	13.0744	19.1921		139.518	46.1241	10.9343	21.1194		139.495	77.2174	25.7739	38.8517		139.451	44.5022	0.297	1.43019		139.553	45.8781	4.023	27.0029		139.459	48.0954	6.187	35.1511		139.714	62.8172	5.4438	15.6266		139.554	31.76	1.4	8.4763		139.524	64.1719	0.286064	28.6064
144.395	28.65	1.67	4.64405		144.613	42.1653	10.0496	14.7519		144.5	48.1314	12.9416	24.9965		144.477	68.4609	17.0174	25.6521		144.432	42.4279	-1.7773	-8.55854		144.537	44.9558	3.1007	20.8123		144.439	46.3282	4.4198	25.1109		144.704	65.7337	8.3603	23.9985		144.538	36.8733	6.5133	39.4348		144.507	55.125	0.097202	9.7202
149.374	31.8667	4.8867	13.5893		149.6	40.4711	8.3554	12.265		149.483	41.8759	6.6861	12.9141		149.459	79.8957	28.4522	42.889		149.412	43.607	-0.5982	-2.88061		149.521	44.424	2.5689	17.2428		149.42	45.7824	3.874	22.0099		149.694	67.3342	9.9608	28.5928		149.522	33.7167	3.3567	20.3231		149.49	64.4141	0.29112	29.112
154.353	31.0433	4.0633	11.2995		154.587	35.1488	3.0331	4.45232		154.466	46.0073	10.8175	20.8938		154.441	81.5043	30.0608	45.3138		154.393	40.5459	-3.6593	-17.6213		154.506	43.1078	1.2527	8.40829		154.401	43.2977	1.3893	7.89323		154.683	69.658	12.2846	35.2633		154.506	36.2233	5.8633	35.4993		154.474	46.875	-0.0750235	-7.50235
159.332	33.1467	6.1667	17.1488		159.574	45.562	13.4463	19.738		159.449	44.708	9.5182	18.3842		159.423	72.9304	21.4869	32.3895		159.373	47.2576	3.0524	14.6987		159.49	39.4576	-2.3975	-16.0923		159.382	45.4847	3.5763	20.3186		159.673	68.0287	10.6553	30.5863		159.49	39.6567	9.2967	56.2868		159.457	57.3828	0.144335	14.4335
164.311	33.0633	6.0833	16.9169		164.56	48.4298	16.3141	23.9477		164.431	38.7372	3.5474	6.85174		164.405	80.7565	29.313	44.1866		164.354	46.1004	1.8952	9.12628		164.474	43.6078	1.7527	11.7644		164.362	46.1794	4.271	24.2655		164.663	61.5274	4.154	11.9242		164.474	39.19	8.83	53.4612		164.44	63.8359	0.279049	27.9049
169.29	31.1	4.12	11.4572		169.547	45.405	13.2893	19.5075		169.414	36.2482	1.0584	2.04428		169.387	71.5739	20.1304	30.3447		169.334	45.4672	1.262	6.07712		169.458	43.3021	1.447	9.71245		169.343	43.5115	1.6031	9.10793		169.653	64.47	7.0966	20.371		169.458	35.8467	5.4867	33.2192		169.423	56.6016	0.128027	12.8027
174.27	33.0667	6.0867	16.9263		174.534	45.7521	13.6364	20.017		174.397	48.5839	13.3941	25.8705		174.369	69.513	18.0695	27.2381		174.314	44.6288	0.4236	2.03983		174.442	43.4682	1.6131	10.8273		174.324	43.4656	1.5572	8.84715		174.643	70.8172	13.4438	38.5908		174.442	34.5533	4.1933	25.3883		174.406	46.2734	-0.0875824	-8.75824
179.249	32.45	5.47	15.2113		179.52	42.9256	10.8099	15.868		179.38	45.2555	10.0657	19.4417		179.351	73.5652	22.1217	33.3464		179.295	47.1965	2.9913	14.4045		179.426	43.1873	1.3322	8.9419		179.304	43.6985	1.7901	10.1704		179.632	62.2167	4.8433	13.9028		179.426	29.5733	-0.7867	-4.76307		179.389	54.8594	0.0916574	9.16574
184.228	27.5767	0.5967	1.65934		184.507	46.9422	14.8265	21.764		184.363	40.8321	5.6423	10.898		184.333	71.8	20.3565	30.6855		184.275	49.2969	5.0917	24.5189		184.41	39.6979	-2.1572	-14.4794		184.285	35.4427	-6.4657	-36.7345		184.622	67.6162	10.2428	29.4022		184.41	32.6267	2.2667	13.7237		184.372	60.6875	0.213324	21.3324
189.207	33.6767	6.6967	18.6226		189.494	49.6364	17.5207	25.7188		189.345	43.3869	8.1971	15.8326		189.315	65.3478	13.9043	20.9594		189.256	43.1397	-1.0655	-5.13088		189.394	41.8587	0.0036	0.0241637		189.266	42.7672	0.8588	4.87923		189.612	67.7363	10.3629	29.747		189.394	37.8367	7.4767	45.2677		189.355	52.5547	0.0435449	4.35449
194.186	31.09	4.11	11.4294		194.48	43.9091	11.7934	17.3117		194.328	39.4599	4.2701	8.24762		194.297	57.9913	6.5478	9.8702		194.236	48.6332	4.428	21.3229		194.378	38.6378	-3.2173	-21.5949		194.246	38.3206	-3.5878	-20.3839		194.602	57.4804	0.107	0.307146		194.379	34.8733	4.5133	27.3258		194.338	54.3984	0.0820336	8.20336
199.165	29.3767	2.3967	6.66491		199.467	45.4132	13.2975	19.5196		199.311	43.7007	8.5109	16.4387		199.279	74.6609	23.2174	34.9981		199.216	45.214	1.0088	4.85785		199.362	43.7809	1.9258	12.9262		199.227	41.7176	-0.1908	-1.08402		199.591	60.6997	3.3263	9.54824		199.363	35.6367	5.2767	31.9478		199.321	54.2266	0.0784472	7.84472
204.144	32.04	5.06	14.0712		204.454	46.7934	14.6777	21.5456		204.294	44.635	9.4452	18.2432		204.261	66.4435	15	22.6111		204.197	50.6812	6.476	31.185		204.346	42.9452	1.0901	7.31689		204.208	36.6069	-5.3015	-30.1202		204.581	69.2193	11.8459	34.004		204.347	38.0033	7.6433	46.2763		204.304	67.5938	0.357498	35.7498
209.124	32.8167	5.8367	16.2311		209.44	49.0909	16.9752	24.9181		209.276	44.6715	9.4817	18.3137		209.243	70.0174	18.5739	27.9984		209.177	49.3013	5.0961	24.5401		209.33	44.5777	2.7226	18.2744		209.188	43.084	1.1756	6.67911		209.571	67.2872	9.9138	28.4578		209.331	42.49	12.13	73.441		209.287	69.2188	0.391422	39.1422
214.103	32.99	6.01	16.713		214.427	44.4298	12.3141	18.076		214.259	47.0438	11.854	22.8958		214.225	64.4783	13.0348	19.6487		214.158	44.8777	0.6725	3.2384		214.314	41.6131	-0.242	-1.62434		214.169	41.6183	-0.2901	-1.64819		214.561	64.2872	6.9138	19.8463		214.315	34.21	3.85	23.3098		214.27	53.4766	0.0627903	6.27903
219.082	32.0367	5.0567	14.062		219.414	50.2397	18.124	26.6044		219.242	42.5328	7.343	14.1829		219.207	70.0609	18.6174	28.064		219.138	49.9738	5.7686	27.7785		219.298	39.6396	-2.2155	-14.8707		219.15	41.7443	-0.1641	-0.932325		219.551	66.107	8.7336	25.07		219.299	33.8233	3.4633	20.9685		219.253	64.0156	0.282801	28.2801
224.061	30.21	3.23	8.9822		224.4	46.0248	13.9091	20.4173		224.225	42.8613	7.6715	14.8174		224.189	73.1391	21.6956	32.7041		224.118	43.3275	-0.8777	-4.22654		224.282	40.3887	-1.4664	-9.84267		224.13	37.4008	-4.5076	-25.6097		224.54	64.7676	7.3942	21.2253		224.283	37.2533	6.8933	41.7355		224.236	53.0781	0.0544713	5.44713
229.04	30.9233	3.9433	10.9658		229.387	45.7438	13.6281	20.0048		229.207	44.3723	9.1825	17.7358		229.171	73.1739	21.7304	32.7565		229.099	46.9607	2.7555	13.269		229.266	42.7615	0.9064	6.08387		229.111	40.9847	-0.9237	-5.24795		229.53	65.1175	7.7441	22.2297		229.267	38.79	8.43	51.0394		229.219	61.1406	0.222783	22.2783
234.019	31.64	4.66	12.9588		234.374	39.6612	7.5455	11.0761		234.19	44.0292	8.8394	17.0731		234.152	69.9652	18.5217	27.9197		234.079	44.9258	0.7206	3.47003		234.25	39.8021	-2.053	-13.78		234.092	40.9924	-0.916	-5.20421		234.52	63.4047	6.0313	17.313		234.251	40.2267	9.8667	59.7379		234.202	52.625	0.0450125	4.50125
238.998	32.39	5.41	15.0445		239.36	41.124	9.0083	13.2234		239.173	48.2263	13.0365	25.1798		239.134	75.1913	23.7478	35.7976		239.06	49.6594	5.4542	26.2645		239.234	45.3534	3.4983	23.481		239.072	41.3282	-0.5802	-3.29638		239.51	70.3525	12.9791	37.2569		239.235	34.0067	3.6467	22.0789		239.185	67.6797	0.359292	35.9292
243.977	32.9667	5.9867	16.6482		244.347	43.5124	11.3967	16.7293		244.156	45.2774	10.0876	19.484		244.116	77.3739	25.9304	39.0877		244.04	40.214	-3.9912	-19.2195		244.218	39.4152	-2.4399	-16.3769		244.053	43.5076	1.5992	9.08577		244.5	59.5457	2.1723	6.23565		244.219	36.3733	6.0133	36.4075		244.168	60.9219	0.218217	21.8217
248.957	33.11	6.13	17.0467		249.334	40.5785	8.4628	12.4226		249.139	39.073	3.8832	7.50033		249.098	69.6261	18.1826	27.4086		249.02	45.2271	1.0219	4.92093		249.202	39.311	-2.5441	-17.0763		249.034	44.3282	2.4198	13.748		249.489	66.3708	8.9974	25.8273		249.203	38.15	7.79	47.1645		249.151	60.1641	0.202397	20.2397
253.936	31.8	4.82	13.4038		254.32	46.562	14.4463	21.2059		254.121	48.6131	13.4233	25.9269		254.08	74.0609	22.6174	34.0936		254.001	48.4541	4.2489	20.4605		254.187	37.9223	-3.9328	-26.3975		254.014	40.3626	-1.5458	-8.78238		254.479	65.0444	7.671	22.0198		254.187	36.1933	5.8333	35.3177		254.134	60.4844	0.209084	20.9084
258.915	30.2	3.22	8.95439		259.307	47.5372	15.4215	22.6374		259.104	39.7007	4.5109	8.71272		259.062	73.3217	21.8782	32.9793		258.981	41.7991	-2.4061	-11.5865		259.171	40.97	-0.8851	-5.94091		258.995	40.4084	-1.5	-8.52217		259.469	73.2063	15.8329	45.4488		259.171	35.6367	5.2767	31.9478		259.117	67.6016	0.357661	35.7661
263.894	30.18	3.2	8.89878		264.294	48.0744	15.9587	23.426		264.087	44.3139	9.1241	17.623		264.044	78.4087	26.9652	40.6475		263.962	40.2576	-3.9476	-19.0096		264.155	40.2085	-1.6466	-11.0522		263.976	36.4733	-5.4351	-30.8792		264.459	69.0183	11.6449	33.427		264.155	36.4067	6.0467	36.6097		264.1	60.875	0.217238	21.7238
268.873	32.9433	5.9633	16.5831		269.28	43.5785	11.4628	16.8264		269.07	43.7591	8.5693	16.5515		269.026	73.5565	22.113	33.3333		268.942	43.2882	-0.917	-4.41579		269.139	35.6272	-6.2279	-41.8025		268.956	37.8359	-4.0725	-23.1377		269.449	61.5666	4.1932	12.0367		269.14	34.32	3.96	23.9758		269.083	69.8828	0.405283	40.5283
273.852	31.93	4.95	13.7653		274.267	41.6694	9.5537	14.024		274.052	40.2117	5.0219	9.69971		274.008	69.0956	17.6521	26.6089		273.923	43.3537	-0.8515	-4.10037		274.123	39.8269	-2.0282	-13.6135		273.937	41.6985	-0.2099	-1.19254		274.438	69.3342	11.9608	34.3338		274.124	33.67	3.31	20.0404		274.066	69.1719	0.390443	39.0443
278.831	32.0233	5.0433	14.0247		279.254	43.5289	11.4132	16.7536		279.035	44.5766	9.3868	18.1304		278.99	71.487	20.0435	30.2137		278.903	43.5459	-0.6593	-3.17484		279.107	42.2915	0.4364	2.92917		278.918	40.0115	-1.8969	-10.7771		279.428	64.0966	6.7232	19.2991		279.108	37.12	6.76	40.9284		279.049	66.6484	0.337762	33.7762
283.81	29.2867	2.3067	6.41463		284.24	45.1074	12.9917	19.0707		284.018	43.2555	8.0657	15.5788		283.972	69.6783	18.2348	27.4873		283.883	45.7336	1.5284	7.35997		284.091	46.7226	4.8675	32.6713		283.898	43.9275	2.0191	11.4714		284.418	62.3107	4.9373	14.1727		284.092	37.2733	6.9133	41.8566		284.032	60.5469	0.210389	21.0389
288.79	30.94	3.96	11.0122		289.227	46.8017	14.686	21.5577		289.001	44.7883	9.5985	18.5393		288.954	76.1913	24.7478	37.305		288.864	45.4061	1.2009	5.7829		289.075	40.7014	-1.1537	-7.74378		288.879	36.916	-4.9924	-28.3641		289.408	66.0731	8.6997	24.9727		289.076	39.46	9.1	55.0959		289.015	62.6016	0.253282	25.3282
293.769	34.8967	7.9167	22.0153		294.214	39.7769	7.6612	11.246		293.983	38.2555	3.0657	5.92135		293.936	59.8174	8.3739	12.6229		293.844	45.476	1.2708	6.1195		294.059	41.3746	-0.4805	-3.22518		293.86	38.4275	-3.4809	-19.7765		294.397	66.624	9.2506	26.5541		294.06	38.2733	7.9133	47.911		293.998	57.4688	0.146131	14.6131
298.748	34.0567	7.0767	19.6794		299.2	43.7025	11.5868	17.0084		298.966	41.3723	6.1825	11.9414		298.918	72.8522	21.4087	32.2716		298.825	46.1616	1.9564	9.42099		299.043	44.8622	3.0071	20.184		298.84	41.458	-0.4504	-2.55892		299.387	62.1854	4.812	13.813		299.044	40.2067	9.8467	59.6168		298.981	63.1406	0.264534	26.4534
303.727	32.2167	5.2367	14.5626		304.187	42.843	10.7273	15.7467		303.949	48.292	13.1022	25.3067		303.9	70.2261	18.7826	28.313		303.805	50.0218	5.8166	28.0097		304.027	44.4081	2.553	17.1361		303.821	40.2023	-1.7061	-9.69312		304.377	62.9896	5.6162	16.1215		304.028	35.4367	5.0767	30.7369		303.964	65.8438	0.320966	32.0966
mScar-SYD-2(Bottom4A)
Time	Intensity	Corrected Intensity	Normalized Intensity		Time	Intensity	Corrected Intensity	Normalized Intensity		Time	Intensity	Corrected Intensity	Normalized Intensity		Time	Intensity	Corrected Intensity	Normalized Intensity		Time	Intensity	Corrected Intensity	Normalized Intensity		Time	Intensity	Corrected Intensity	Normalized Intensity		Time	Intensity	Corrected Intensity	Normalized Intensity		Time	Intensity	Corrected Intensity	Normalized Intensity		Time	Intensity	Corrected Intensity	Normalized Intensity		Time	Intensity	Corrected Intensity	Normalized Intensity
0	11421.5	3218.24	94.7123		0	11500.9	8404.63	94.149		0	11448.4	6049.32	95.6147		0	16257.6	7353.44	95.0304		0	27175.7	9416.23	103.293		0	23611.7	9702.47	98.199		0	5581.19	1651.57	73.7885		0	16949.7	11082.7	106.521		0	30408.2	13843.9	99.2561		0	22248.9	0.960692	96.0692
4.985	11780.9	3577.59	105.288		4.982	12545.6	9449.27	105.851		4.983	12003.3	6604.2	104.385		4.984	17026.7	8122.54	104.97		4.98	26575.4	8815.93	96.7075		4.979	23967.6	10058.4	101.801		4.982	6754.55	2824.93	126.212		4.984	15592.8	9725.92	93.4795		4.981	30615.8	14051.4	100.744		4.981	23098.7	1.03931	103.931
9.97	8203.29	0	0		9.963	3096.29	0	0		9.967	5399.07	0	0		9.969	8904.16	0	0		9.96	17759.4	0	0		9.959	13909.2	0	0		9.964	3929.62	0	0		9.968	5866.92	0	0		9.961	16564.3	0	0		9.961	11864.1	0	0
14.954	8218.75	15.46	0.454985		14.945	3913.26	816.971	9.15174		14.95	5390.02	-9.051	-0.143059		14.953	7754.56	-1149.59	-14.8565		14.939	19405.4	1645.96	18.0556		14.938	14171	261.778	2.64946		14.946	3646.7	-282.925	-12.6405		14.952	6857.88	990.958	9.52447		14.942	15822	-742.36	-5.32247		14.942	13905.2	0.188819	18.8819
19.939	8472.22	268.932	7.91462		19.927	4790.67	1694.38	18.9805		19.934	6767.22	1368.15	21.6248		19.938	9016.32	112.16	1.44947		19.919	20129.6	2370.19	26.0001		19.917	15052.6	1143.35	11.5718		19.929	3229.32	-700.304	-31.288		19.936	7737.55	1870.63	17.9794		19.923	14441.3	-2123.05	-15.2215		19.923	12830.6	0.0894067	8.94067
24.924	8639.7	436.412	12.8435		24.908	3823.81	727.523	8.14974		24.917	6641.35	1242.28	19.6354		24.922	9439.21	535.054	6.91464		24.899	18780.9	1021.42	11.2046		24.896	14535.6	626.386	6.33967		24.911	4051.55	121.929	5.44751		24.92	8075.56	2208.64	21.2281		24.903	18694.3	2129.98	15.2712		24.903	14115.3	0.208254	20.8254
29.909	8517.9	314.609	9.25888		29.89	4328.28	1231.99	13.8008		29.901	6508.3	1109.23	17.5323		29.907	9621.95	717.8	9.27631		29.879	18008.3	248.826	2.72953		29.876	17164.7	3255.51	32.9492		29.893	3796.45	-133.174	-5.94992		29.904	8449.31	2582.39	24.8204		29.884	13369.1	-3195.28	-22.9091		29.884	13116.8	0.115888	11.5888
34.893	8130.09	-73.2	-2.15426		34.871	5080.74	1984.45	22.2299		34.884	6013.8	614.731	9.71636		34.891	9099.93	195.779	2.5301		34.859	18268.7	509.266	5.58646		34.855	15065.1	1155.88	11.6987		34.875	3614.16	-315.463	-14.0942		34.888	9267.94	3401.02	32.6885		34.865	18178.3	1614	11.5718		34.865	12973.9	0.102664	10.2664
39.878	8025.41	-177.878	-5.23492		39.853	4790.88	1694.59	18.9829		39.868	5836.54	437.469	6.91458		39.876	9855.92	951.765	12.2999		39.838	18118.1	358.602	3.93373		39.834	13189	-720.236	-7.28953		39.857	3696.55	-233.071	-10.4131		39.872	10989	5122.05	49.23		39.845	18939.5	2375.12	17.0288		39.845	13361	0.138474	13.8474
44.863	8610.11	406.827	11.9728		44.835	5729.16	2632.87	29.4935		44.851	6393.7	994.635	15.7211		44.86	10580.3	1676.12	21.6609		44.818	21081.1	3321.62	36.4369		44.814	16417.8	2508.59	25.3895		44.839	4473.23	543.609	24.2872		44.856	10841.1	4974.17	47.8086		44.826	16866.6	302.269	2.16717		44.826	14670.7	0.25963	25.963
49.848	8377.16	173.877	5.11717		49.816	5363.46	2267.17	25.3969		49.835	6289.28	890.206	14.0705		49.845	10966.5	2062.31	26.6518		49.798	20713.5	2954.06	32.4049		49.793	17575.3	3666.09	37.1046		49.821	3727.67	-201.953	-9.02281		49.84	8974.65	3107.73	29.8696		49.807	18458.8	1894.48	13.5828		49.807	14740.5	0.266092	26.6092
54.832	7464.55	-738.738	-21.7409		54.798	4844.71	1748.42	19.5858		54.818	6027.55	628.475	9.9336		54.829	8982.36	78.205	1.01066		54.778	19901.3	2141.81	23.4949		54.772	17676.5	3767.26	38.1286		54.804	3924.67	-4.947	-0.221021		54.824	9458.95	3592.03	34.5244		54.787	17147.2	582.82	4.17862		54.787	13516.4	0.152848	15.2848
59.817	9055.22	851.935	25.0723		59.78	4762.14	1665.85	18.6609		59.802	6441.54	1042.47	16.4771		59.814	9677.32	773.165	9.9918		59.758	19793.3	2033.88	22.3109		59.752	15968.7	2059.43	20.8436		59.786	4100.55	170.925	7.63655		59.808	8166.82	2299.91	22.1053		59.768	17992.2	1427.87	10.2373		59.768	15361.5	0.323536	32.3536
64.802	8454.09	250.808	7.38123		64.761	5064.27	1967.98	22.0454		64.785	6499.05	1099.98	17.3862		64.798	11077.7	2173.58	28.0897		64.737	21307.6	3548.16	38.922		64.731	18186.8	4277.54	43.2931		64.768	3842.19	-87.432	-3.90627		64.792	10041.7	4174.74	40.125		64.749	17383.3	818.965	5.8717		64.749	13192.7	0.122906	12.2906
69.787	9252.85	1049.56	30.8885		69.743	5467.2	2370.91	26.5591		69.768	6534.22	1135.15	17.9421		69.783	9989.32	1085.16	14.0238		69.717	19254.1	1494.63	16.3955		69.71	16673.9	2764.71	27.9817		69.75	3985.55	55.929	2.49878		69.776	8408.35	2541.44	24.4267		69.729	16745.1	180.785	1.29617		69.729	14860.8	0.27722	27.722
74.771	8897.89	694.607	20.4422		74.725	5214.12	2117.82	23.724		74.752	8048.19	2649.12	41.8717		74.767	10268.5	1364.33	17.6316		74.697	17586.3	-173.103	-1.89888		74.689	16937.8	3028.53	30.6519		74.732	4146.13	216.512	9.67327		74.76	9706.82	3839.91	36.9068		74.71	18233.4	1669.1	11.9669		74.71	14204.9	0.216538	21.6538
79.756	8647.74	444.456	13.0803		79.706	4968.83	1872.54	20.9763		79.735	6620.85	1221.78	19.3114		79.752	10508.3	1604.13	20.7306		79.677	23024.6	5265.12	57.7564		79.669	17253.2	3344.01	33.8449		79.714	3562.52	-367.102	-16.4013		79.744	9940.96	4074.04	39.1572		79.69	17778.9	1214.56	8.70798		79.69	13821.4	0.181069	18.1069
84.741	8571.14	367.855	10.8259		84.688	4313.72	1217.42	13.6376		84.719	8119.93	2720.86	43.0056		84.736	10674.9	1770.7	22.8832		84.657	22011	4251.6	46.6384		84.648	20269.5	6360.28	64.3726		84.697	4229.77	300.149	13.41		84.728	12068	6201.12	59.6014		84.671	18110	1545.65	11.0818		84.671	15084.3	0.297895	29.7895
89.726	9544.38	1341.09	39.4681		89.67	6284.03	3187.74	35.7092		89.702	6957.72	1558.65	24.6358		89.721	10252.7	1348.55	17.4276		89.636	17866.4	107	1.17375		89.627	18129.8	4220.54	42.7162		89.679	4187	257.376	11.499		89.712	10985.9	5118.97	49.2004		89.652	17765.9	1201.53	8.61454		89.652	13939.2	0.191963	19.1963
94.71	8387.58	184.299	5.42388		94.651	5449.92	2353.63	26.3655		94.686	6040.86	641.795	10.1441		94.705	9967.67	1063.52	13.7441		94.616	21857.3	4097.82	44.9516		94.607	18663.3	4754.09	48.1163		94.661	4684.82	755.202	33.7407		94.696	9634.11	3767.2	36.208		94.632	19264.3	2699.97	19.3578		94.632	13466.4	0.148225	14.8225
99.695	8869.64	666.353	19.6106		99.633	4430.95	1334.66	14.9509		99.669	7019.71	1620.64	25.6157		99.69	9416.92	512.761	6.62654		99.596	22234.2	4474.78	49.0867		99.586	18403.2	4494	45.4839		99.643	3961.38	31.758	1.41888		99.68	10701.4	4834.47	46.4659		99.613	18932.4	2368.05	16.9781		99.613	14929.6	0.283581	28.3581
104.68	8388.09	184.808	5.43886		104.614	5537.41	2441.12	27.3455		104.653	6764.43	1365.36	21.5807		104.674	11273.2	2369.03	30.6156		104.576	20466.9	2707.5	29.7002		104.565	19210.9	5301.72	53.6588		104.625	4576.77	647.146	28.913		104.664	12155.3	6288.37	60.44		104.594	19296.7	2732.38	19.5902		104.594	15582.2	0.343955	34.3955
109.665	7652.28	-551.009	-16.2161		109.596	5420.91	2324.62	26.0404		109.636	6463.36	1064.29	16.822		109.659	10595.8	1691.61	21.8611		109.556	19623.2	1863.76	20.4448		109.544	19784.7	5875.47	59.4658		109.607	4056.74	127.121	5.67948		109.648	10552.4	4685.46	45.0337		109.574	20416.6	3852.27	27.6194		109.574	14718.2	0.264033	26.4033
114.649	8790.29	587	17.2753		114.578	4333.03	1236.74	13.854		114.62	7476.19	2077.12	32.8306		114.643	8280.61	-623.542	-8.05819		114.535	21192.9	3433.45	37.6636		114.524	18819.7	4910.46	49.6989		114.589	4344.72	415.096	18.5456		114.632	10459.8	4592.83	44.1435		114.555	21267.8	4703.43	33.722		114.555	13722.9	0.171957	17.1957
119.634	9091.37	888.081	26.1361		119.559	5013.91	1917.62	21.4812		119.603	5637.06	237.988	3.76161		119.628	9658.21	754.058	9.74488		119.515	21235.4	3476	38.1304		119.503	17157.5	3248.28	32.876		119.572	4120.29	190.668	8.51862		119.616	8584.25	2717.33	26.1173		119.536	23157.5	6593.12	47.2704		119.536	15569.2	0.342756	34.2756
124.619	9775.74	1572.45	46.277		124.541	6302.61	3206.32	35.9173		124.586	7459.09	2060.02	32.5604		124.612	9407.11	502.96	6.49988		124.495	20915.1	3155.69	34.6168		124.482	18371.2	4462.02	45.1602		124.554	4730.39	800.764	35.7763		124.6	10888.1	5021.21	48.2607		124.516	22156.3	5591.94	40.0923		124.516	15792	0.363361	36.3361
129.604	9011	807.716	23.7709		129.523	5636.9	2540.61	28.46		129.57	7847.2	2448.13	38.6948		129.597	10130.9	1226.76	15.8537		129.475	20660.9	2901.43	31.8276		129.462	17006.6	3097.37	31.3485		129.536	4374.1	444.484	19.8586		129.584	10507.4	4640.48	44.6014		129.497	18333.8	1769.47	12.6865		129.497	15694.5	0.354341	35.4341
134.588	8490.75	287.468	8.46013		134.504	6540.61	3444.32	38.5834		134.553	8219.54	2820.47	44.58		134.581	10150.9	1246.78	16.1125		134.455	20521.5	2762.06	30.2987		134.441	18768	4858.79	49.176		134.518	4964.57	1034.95	46.2392		134.568	10988.8	5121.84	49.228		134.478	21003.4	4439.03	31.8263		134.478	15512.9	0.337547	33.7547
139.573	8674.67	471.383	13.8727		139.486	5033.77	1937.48	21.7037		139.537	7630.22	2231.15	35.2653		139.566	9614.36	710.209	9.17821		139.434	19272.3	1512.87	16.5956		139.42	18670.2	4760.93	48.1855		139.5	4908.19	978.566	43.7201		139.552	10879.6	5012.68	48.1787		139.458	17763.3	1198.97	8.59617		139.458	14599.9	0.253083	25.3083
144.558	11397.6	3194.34	94.0089		144.468	5519.15	2422.86	27.141		144.52	6584.9	1185.83	18.7431		144.55	9856.78	952.627	12.311		144.414	19806.9	2047.47	22.46		144.4	17946.5	4037.28	40.8614		144.482	4440.93	511.311	22.8442		144.536	10370.3	4503.38	43.2837		144.439	21497.1	4932.74	35.3661		144.439	17392.9	0.511468	51.1468
149.543	9531.37	1328.09	39.0854		149.449	6463.88	3367.59	37.7238		149.504	7342.99	1943.92	30.7253		149.535	10539.5	1635.33	21.1338		149.394	20762.2	3002.72	32.9387		149.379	16749.5	2840.22	28.746		149.464	4869.65	940.028	41.9983		149.52	8937.22	3070.3	29.5098		149.42	21308.6	4744.25	34.0146		149.42	14801.7	0.271752	27.1752
154.527	10157.1	1953.78	57.4993		154.431	5403.15	2306.85	25.8415		154.487	8635.58	3236.51	51.1558		154.519	9495.67	591.516	7.64431		154.374	20008.7	2249.25	24.6734		154.358	16717.7	2808.49	28.4248		154.447	4442.35	512.727	22.9075		154.503	9566.49	3699.57	35.558		154.4	21137.5	4573.16	32.788		154.4	15439.5	0.330757	33.0757
159.512	10291.6	2088.3	61.4583		159.412	4606.37	1510.08	16.916		159.471	7412.25	2013.18	31.8201		159.504	10975.6	2071.48	26.7703		159.354	21007	3247.58	35.6247		159.337	15762.8	1853.6	18.7603		159.429	4520.57	590.947	26.4022		159.487	10213.9	4346.95	41.7802		159.381	21171	4606.66	33.0282		159.381	16330.6	0.413193	41.3193
164.497	9956.44	1753.15	51.595		164.394	5806.24	2709.95	30.357		164.454	10047.4	4648.3	73.4705		164.488	9092.4	188.245	2.43274		164.333	21458.8	3699.31	40.5801		164.317	15761.9	1852.67	18.7509		164.411	5214.71	1285.09	57.4148		164.471	10288.4	4421.45	42.4962		164.362	21486.7	4922.38	35.2918		164.362	16634.7	0.441326	44.1326
169.482	10585.2	2381.93	70.0998		169.376	6429.73	3333.44	37.3413		169.438	7942.54	2543.47	40.2018		169.473	10989.9	2085.7	26.954		169.313	21121.4	3361.91	36.8789		169.296	16818.5	2909.3	29.4451		169.393	4631.38	701.758	31.353		169.455	9542.29	3675.37	35.3254		169.342	20421.2	3856.83	27.6521		169.342	15873.3	0.370889	37.0889
174.466	9529.73	1326.44	39.037		174.357	6367.91	3271.62	36.6488		174.421	7371.2	1972.14	31.1713		174.457	10805.7	1901.55	24.5742		174.293	20647.7	2888.23	31.6828		174.275	16497.9	2588.66	26.1999		174.375	4510.32	580.696	25.9442		174.439	10336.2	4469.27	42.9559		174.323	20823.1	4258.81	30.5342		174.323	16634.2	0.441273	44.1273
179.451	8995.9	792.609	23.3263		179.339	5601.78	2505.49	28.0666		179.405	7642.15	2243.08	35.4539		179.442	9495.89	591.739	7.64719		179.273	20309.2	2549.74	27.9697		179.255	18190.6	4281.37	43.3319		179.357	4560.45	630.833	28.1842		179.423	10578.1	4711.17	45.2808		179.304	21453.4	4889.08	35.053		179.304	16623.2	0.440262	44.0262
184.436	9272.93	1069.65	31.4795		184.321	7384.34	4288.05	48.0348		184.388	8211.34	2812.27	44.4504		184.426	9726.96	822.805	10.6333		184.253	21025	3265.53	35.8217		184.234	17040.8	3131.58	31.6948		184.339	5348.67	1419.05	63.4001		184.407	9326.68	3459.76	33.2531		184.284	20677.8	4113.46	29.4921		184.284	16143.8	0.395908	39.5908
189.421	10638.4	2435.1	71.6644		189.302	5334.97	2238.67	25.0777		189.371	8370.94	2971.87	46.973		189.411	11534.7	2630.55	33.9952		189.233	18996.3	1236.81	13.5674		189.213	19359.8	5450.55	55.1651		189.322	3938.58	8.963	0.400447		189.391	11191	5324.04	51.1714		189.265	19974	3409.63	24.4459		189.265	17383.1	0.510557	51.0557
194.405	8814.23	610.948	17.9801		194.284	5791.63	2695.34	30.1933		194.355	8202.46	2803.39	44.3101		194.395	9816.78	912.622	11.794		194.212	22853.1	5093.62	55.8752		194.193	17130.2	3220.95	32.5994		194.304	4250.26	320.643	14.3256		194.375	9853.09	3986.18	38.3127		194.246	18978.7	2414.39	17.3104		194.246	16556.5	0.434092	43.4092
199.39	9174.11	970.827	28.5713		199.266	7222.88	4126.59	46.2262		199.338	7145.74	1746.67	27.6076		199.38	12258.8	3354.64	43.3529		199.192	19366.1	1606.69	17.6248		199.172	17068.5	3159.32	31.9755		199.286	4453.49	523.87	23.4053		199.359	10300.2	4433.32	42.6103		199.226	19290.6	2726.29	19.5466		199.226	14397.5	0.234363	23.4363
204.375	9186.64	983.349	28.9398		204.247	7074.71	3978.42	44.5664		204.322	8875.66	3476.59	54.9506		204.364	11071.7	2167.55	28.0118		204.172	21505.5	3746.03	41.0926		204.151	18018.3	4109.03	41.5876		204.268	4502.95	573.329	25.6151		204.343	9321.19	3454.27	33.2003		204.207	19558.6	2994.3	21.4681		204.207	15623.2	0.347753	34.7753
209.36	8245.26	41.978	1.2354		209.229	5483.99	2387.7	26.7471		209.305	7554.56	2155.49	34.0695		209.349	10327.6	1423.47	18.3959		209.152	17502.3	-257.183	-2.8212		209.13	15394.8	1485.52	15.035		209.25	4667.03	737.407	32.9457		209.327	9304.15	3437.23	33.0365		209.188	21888.7	5324.37	38.1739		209.188	15847.3	0.368479	36.8479
214.344	9944.68	1741.4	51.2489		214.21	7205.32	4109.03	46.0295		214.289	7706.1	2307.03	36.4647		214.333	10224.5	1320.36	17.0634		214.132	21672.6	3913.18	42.9261		214.11	17183.8	3274.52	33.1415		214.232	4693.21	763.587	34.1154		214.311	10124.7	4257.82	40.9235		214.168	20564.9	4000.56	28.6826		214.168	14640.1	0.256807	25.6807
219.329	9155.29	952.002	28.0172		219.192	6047.38	2951.09	33.0582		219.272	9911.36	4512.29	71.3207		219.318	9675.01	770.854	9.96194		219.111	18145.4	385.916	4.23335		219.089	16076.8	2167.56	21.938		219.214	4138.54	208.92	9.33408		219.295	12529.4	6662.45	64.0353		219.149	22699	6134.62	43.9831		219.149	18230.4	0.588942	58.8942
224.314	8843.05	639.766	18.8282		224.174	6671.41	3575.12	40.0486		224.256	7294.44	1895.37	29.958		224.302	10267	1362.81	17.6119		224.091	21315.2	3555.7	39.0048		224.068	14424.5	515.23	5.21466		224.197	5379.92	1450.3	64.7961		224.279	10584.1	4717.16	45.3384		224.13	20256.9	3692.56	26.4744		224.13	15041	0.293894	29.3894
229.299	9829.35	1626.06	47.8546		229.155	5682.81	2586.52	28.9743		229.239	8095.2	2696.13	42.6147		229.287	10841	1936.87	25.0307		229.071	20500.6	2741.13	30.0692		229.048	14906.1	996.845	10.0891		229.179	4816.89	887.267	39.6411		229.263	9990.69	4123.77	39.6351		229.11	22489	5924.64	42.4776		229.11	16309.9	0.411274	41.1274
234.283	9397.12	1193.84	35.1344		234.137	6023.67	2927.38	32.7927		234.223	8125.19	2726.12	43.0887		234.271	9961.36	1057.2	13.6625		234.051	22913.3	5153.89	56.5362		234.027	18559.5	4650.32	47.066		234.161	3805.7	-123.922	-5.53656		234.247	11110.3	5243.39	50.3963		234.091	20156.7	3592.4	25.7563		234.091	14016.1	0.199081	19.9081
239.268	8973.22	769.93	22.6589		239.119	7021.49	3925.2	43.9702		239.206	7017.72	1618.65	25.5842		239.256	11135.4	2231.27	28.8352		239.031	21571.6	3812.19	41.8183		239.006	17314.1	3404.88	34.4609		239.143	4391.37	461.752	20.63		239.231	13180.8	7313.83	70.296		239.071	21121.6	4557.22	32.6737		239.071	17283.9	0.501384	50.1384
244.253	10083.9	1880.65	55.3471		244.1	7152.82	4056.53	45.4414		244.189	9381.3	3982.23	62.9426		244.24	11280.4	2376.23	30.7086		244.01	22680.7	4921.26	53.9843		243.985	17045.6	3136.35	31.7431		244.125	5103.59	1173.97	52.4502		244.215	10283.1	4416.18	42.4456		244.052	20813	4248.69	30.4616		244.052	18767.1	0.638589	63.8589
249.238	8879.34	676.053	19.8961		249.082	7688.23	4591.94	51.4391		249.173	7390.26	1991.19	31.4726		249.225	12482.7	3578.59	46.247		248.99	20324.9	2565.44	28.1419		248.965	17024.8	3115.53	31.5324		249.107	5108.32	1178.7	52.6618		249.199	12394.1	6527.16	62.735		249.033	22532	5967.69	42.7863		249.033	16637.4	0.441571	44.1571
254.222	9103	899.71	26.4783		254.064	6785.26	3688.97	41.3239		254.156	7618.33	2219.26	35.0774		254.209	10899.5	1995.3	25.7857		253.97	21873.1	4113.62	45.1249		253.944	18244.1	4334.91	43.8738		254.09	4393.96	464.338	20.7456		254.183	11188.9	5321.99	51.1517		254.013	20322.8	3758.45	26.9468		254.013	16395.3	0.419181	41.9181
259.207	9684.46	1481.18	43.5908		259.045	7293.67	4197.38	47.0192		259.14	8613.4	3214.33	50.8053		259.194	12368.7	3464.55	44.7732		258.95	19472.8	1713.4	18.7953		258.923	18514.6	4605.4	46.6114		259.072	4060.42	130.798	5.84376		259.167	10059.8	4192.87	40.2993		258.994	21731.2	5166.89	37.0448		258.994	18520.7	0.615793	61.5793
264.192	10028.2	1824.94	53.7077		264.027	6372.08	3275.79	36.6955		264.123	6954.87	1555.8	24.5908		264.178	11412.3	2508.12	32.413		263.93	23768.9	6009.42	65.9211		263.903	18168.5	4259.31	43.1086		264.054	4473.99	544.373	24.3214		264.151	11956.9	6090	58.5333		263.975	19271	2706.67	19.4059		263.975	16756	0.452547	45.2547
269.177	11443.7	3240.46	95.3661		269.009	7171.41	4075.12	45.6497		269.107	7910.45	2511.38	39.6946		269.163	10947.4	2043.26	26.4056		268.909	22154.6	4395.1	48.2126		268.882	18668	4758.74	48.1634		269.036	4759.48	829.863	37.0764		269.135	10572.3	4705.39	45.2253		268.955	21833.3	5268.92	37.7764		268.955	15251.9	0.313398	31.3398
274.161	11246.3	3042.98	89.5543		273.99	7052.84	3956.55	44.3214		274.09	7908.55	2509.48	39.6645		274.147	12313.9	3409.76	44.0652		273.889	23560.3	5800.84	63.633		273.861	18041.5	4132.24	41.8226		274.018	4367.53	437.91	19.5648		274.119	11526.2	5659.27	54.3934		273.936	22962	6397.71	45.8694		273.936	16000.2	0.382621	38.2621
279.146	9114.46	911.176	26.8157		278.972	7034.99	3938.7	44.1214		279.074	8806.34	3407.27	53.8549		279.132	10067.2	1163	15.0297		278.869	24429.7	6670.26	73.1703		278.841	16620.4	2711.21	27.4402		279	4897.72	968.1	43.2525		279.103	12230.4	6363.48	61.1618		278.917	20278.9	3714.6	26.6324		278.917	16339.6	0.41402	41.402
284.131	9343.47	1140.18	33.5553		283.953	5247.13	2150.84	24.0938		284.057	7870.35	2471.28	39.0607		284.116	10304.8	1400.67	18.1012		283.849	20918.1	3158.61	34.6487		283.82	18247.3	4338.06	43.9056		283.982	4930.44	1000.81	44.7141		284.087	11450.6	5583.72	53.6672		283.897	20186.8	3622.46	25.9718		283.897	17079.5	0.482467	48.2467
289.116	11099.9	2896.64	85.2477		288.935	7234.9	4138.6	46.3608		289.041	7403.2	2004.14	31.6771		289.101	9429.35	525.197	6.78725		288.829	19465	1705.53	18.709		288.799	17957.9	4048.62	40.9762		288.965	4626.41	696.786	31.1308		289.071	11827.3	5960.35	57.2872		288.878	20434.5	3870.18	27.7479		288.878	15192.8	0.30793	30.793
294.1	10519.6	2316.33	68.1691		293.917	6586.93	3490.64	39.1023		294.024	8540.92	3141.85	49.6597		294.085	11050.4	2146.25	27.7366		293.808	20674.6	2915.12	31.9778		293.778	18252.1	4342.83	43.9539		293.947	4831.17	901.55	40.2792		294.055	13253	7386.07	70.9903		293.859	20557.2	3992.89	28.6276		293.859	17153.3	0.4893	48.93
299.085	10345	2141.69	63.0294		298.898	7214.14	4117.85	46.1283		299.008	7428.86	2029.8	32.0827		299.07	11190	2285.89	29.5411		298.788	20344.6	2585.18	28.3584		298.758	16687.1	2777.83	28.1145		298.929	4776.44	846.817	37.8339		299.039	10507.5	4640.62	44.6028		298.839	21221.4	4657.02	33.3892		298.839	17115	0.485755	48.5755
304.07	12120	3916.72	115.268		303.88	6046.87	2950.58	33.0525		303.991	8115.8	2716.73	42.9403		304.054	10051.5	1147.35	14.8275		303.768	20896.4	3136.97	34.4114		303.737	18555	4645.81	47.0204		303.911	5063.68	1134.06	50.6674		304.023	10788.5	4921.56	47.303		303.82	20375.7	3811.37	27.3262		303.82	17807.7	0.549839	54.9839
mScar-SYD-2(Tail3A)
Time	Intensity	Corrected Intensity	Normalized Intensity		Time	Intensity	Corrected Intensity	Normalized Intensity		Time	Intensity	Corrected Intensity	Normalized Intensity		Time	Intensity	Corrected Intensity	Normalized Intensity		Time	Intensity	Corrected Intensity	Normalized Intensity		Time	Intensity	Corrected Intensity	Normalized Intensity		Time	Intensity	Corrected Intensity	Normalized Intensity		Time	Intensity	Corrected Intensity	Normalized Intensity		Time	Intensity	Corrected Intensity	Normalized Intensity		Time	Intensity	Corrected Intensity	Normalized Intensity
0	44.3365	15.4032	107.535		0	11360.5	4065.17	85.2591		0	23.3859	10.9329	95.3327		0	22.6145	8.6988	98.4997		0	30049	12677.4	116.859		0	29281.4	10088.2	83.2722		0	27091.3	7888.41	74.1388		0	11657.8	6036.77	112.253		0	25182.8	10789.5	98.8551		0	38689.1	0.974518	97.4518
4.981	42.1778	13.2445	92.4647		4.979	12766.2	5470.86	114.741		4.979	24.4564	12.0034	104.667		4.984	22.8795	8.9638	101.5		4.98	26391	9019.45	83.1406		4.984	33334.5	14141.3	116.728		4.986	32594.6	13391.7	125.861		4.982	10339.9	4718.84	87.7466		4.984	25432.7	11039.4	101.145		4.98	39313.4	1.02548	102.548
9.962	28.9333	0	0		9.958	7295.3	0	0		9.958	12.453	0	0		9.967	13.9157	0	0		9.959	17371.6	0	0		9.969	19193.1	0	0		9.971	19202.9	0	0		9.964	5621.02	0	0		9.967	14393.3	0	0		9.961	26752.9	0	0
14.943	30.9556	2.0223	14.1184		14.936	6861.21	-434.087	-9.10414		14.936	18.255	5.802	50.5923		14.951	8.1024	-5.8133	-65.8261		14.939	16289.1	-1082.44	-9.97787		14.953	21389.8	2196.68	18.1322		14.957	21255.2	2052.34	19.2888		14.946	5611.99	-9.027	-0.167856		14.951	16139.8	1746.47	16.0015		14.941	24296.7	-0.200534	-20.0534
19.924	35.0254	6.0921	42.5312		19.915	7599.89	304.599	6.38838		19.915	18.4128	5.9598	51.9683		19.934	12.5783	-1.3374	-15.1439		19.918	18875.2	1503.61	13.8602		19.937	17673.4	-1519.74	-12.5445		19.942	16574.8	-2628.08	-24.6999		19.928	6177.57	556.556	10.3491		19.934	15954.7	1561.32	14.3051		19.922	24969.1	-0.145631	-14.5631
24.905	31.4349	2.5016	17.4646		24.894	8005.45	710.159	14.8942		24.894	13.651	1.198	10.4463		24.918	12.9398	-0.9759	-11.0505		24.898	19123.8	1752.29	16.1525		24.921	18828.5	-364.631	-3.0098		24.928	17239.8	-1963.06	-18.4497		24.91	5214.2	-406.818	-7.56476		24.918	17816.1	3422.79	31.3602		24.902	22854.4	-0.318287	-31.8287
29.885	29.873	0.9397	6.56039		29.873	8639.94	1344.64	28.2013		29.873	21.5671	9.1141	79.4731		29.901	14.2349	0.3192	3.61442		29.878	20811.6	3440.07	31.7103		29.906	21899.9	2706.8	22.343		29.914	19556.3	353.392	3.32134		29.892	6012.79	391.774	7.28501		29.901	19150.5	4757.19	43.5863		29.882	29094.8	0.191202	19.1202
34.866	31.5587	2.6254	18.3289		34.851	8797.73	1502.43	31.5107		34.851	15.1309	2.6779	23.3508		34.885	14.5361	0.6204	7.02501		34.857	21432.8	4061.25	37.4363		34.89	19899.4	706.232	5.8295		34.899	18380.7	-822.207	-7.72747		34.874	6491	869.982	16.1773		34.885	18235.9	3842.62	35.2068		34.863	30131.5	0.275846	27.5846
39.847	31.7238	2.7905	19.4815		39.83	7677.35	382.058	8.01293		39.83	16.1141	3.6611	31.9241		39.868	14.1627	0.247	2.79687		39.837	23459.3	6087.74	56.1163		39.874	19498.5	305.376	2.52069		39.885	19581	378.087	3.55343		39.855	6958.43	1337.41	24.869		39.868	17518	3124.65	28.6286		39.843	27924.3	0.0956409	9.56409
44.828	30.4254	1.4921	10.4169		44.809	9259.67	1964.37	41.1989		44.809	20.4497	7.9967	69.7296		44.852	16.3855	2.4698	27.9664		44.816	18593.6	1222.05	11.2647		44.859	22436.3	3243.11	26.7698		44.87	22070.9	2868.02	26.9549		44.837	7475.97	1854.95	34.4926		44.852	20217.7	5824.34	53.3637		44.823	31773.8	0.409929	40.9929
49.809	36.3175	7.3842	51.5518		49.788	8192.56	897.266	18.8184		49.788	18.0403	5.5873	48.7202		49.835	15.5783	1.6626	18.8262		49.796	21433.1	4061.53	37.4389		49.843	21542.8	2349.64	19.3948		49.856	21687.5	2484.6	23.3513		49.819	6848.75	1227.73	22.8296		49.835	20267.4	5874.09	53.8195		49.804	28096.1	0.109662	10.9662
54.79	35.5397	6.6064	46.1217		54.766	7980.2	684.908	14.3646		54.766	16.2349	3.7819	32.9774		54.819	12.5602	-1.3555	-15.3488		54.776	21319	3947.44	36.3872		54.827	22642.2	3449.02	28.4695		54.841	19136.7	-66.178	-0.62197		54.801	7723.78	2102.77	39.1008		54.819	16347.5	1954.2	17.9048		54.784	31054.8	0.351225	35.1225
59.771	35.4794	6.5461	45.7007		59.745	8166.61	871.319	18.2742		59.745	18.6443	6.1913	53.9869		59.802	13.753	-0.1627	-1.84231		59.755	20495.2	3123.63	28.7933		59.812	17500.9	-1692.29	-13.9688		59.827	21684.3	2481.37	23.321		59.783	7006.56	1385.55	25.7642		59.802	19935.7	5542.34	50.7799		59.765	27820	0.0871217	8.71217
64.752	32.727	3.7937	26.4852		64.724	9265.14	1969.84	41.3137		64.724	18.2752	5.8222	50.7684		64.786	16.0843	2.1686	24.5558		64.735	18978.5	1606.95	14.8128		64.796	20757	1563.88	12.9089		64.813	20824.7	1621.85	15.2429		64.765	7603.33	1982.31	36.861		64.786	20089.1	5695.75	52.1855		64.745	30392.5	0.297149	29.7149
69.733	36.0667	7.1334	49.8009		69.703	8639.52	1344.22	28.1925		69.703	15.4228	2.9698	25.8961		69.769	15.5783	1.6626	18.8262		69.714	23322.1	5950.53	54.8515		69.78	19853	659.863	5.44676		69.798	20126.6	923.695	8.6813		69.747	6953.92	1332.9	24.7853		69.769	20557.3	6163.98	56.4755		69.725	30192.7	0.280843	28.0843
74.714	35.5873	6.654	46.454		74.682	8364.46	1069.17	22.4238		74.682	19.6007	7.1477	62.3265		74.753	17.8735	3.9578	44.8156		74.694	23190.7	5819.1	53.64		74.764	21307.8	2114.69	17.4554		74.784	21793	2590.12	24.3431		74.729	6261.17	640.156	11.9037		74.753	18965.1	4571.79	41.8876		74.706	31270.4	0.368827	36.8827
79.694	34.781	5.8477	40.8249		79.66	8959.2	1663.91	34.8973		79.66	19.5336	7.0806	61.7414		79.736	11.2651	-2.6506	-30.0137		79.674	23534.4	6162.88	56.8089		79.749	21478	2284.89	18.8604		79.769	19064.6	-138.247	-1.29931		79.711	7277.59	1656.57	30.8039		79.736	20328.7	5935.36	54.3809		79.686	32736.8	0.488553	48.8553
84.675	37.873	8.9397	62.4113		84.639	9664.51	2369.22	49.6898		84.639	15.2852	2.8322	24.6962		84.72	13.6747	-0.241	-2.72893		84.653	22724.6	5353.08	49.3443		84.733	19149.1	-44.022	-0.363374		84.755	20560.2	1357.31	12.7566		84.693	8101.46	2480.44	46.1237		84.72	19612.7	5219.41	47.8212		84.666	31266.6	0.368514	36.8514
89.656	35.4762	6.5429	45.6784		89.618	9931.45	2636.15	55.2883		89.618	17.6174	5.1644	45.0325		89.703	17.7952	3.8795	43.929		89.633	24672.9	7301.31	67.3029		89.717	19256.6	63.443	0.523682		89.741	21367.1	2164.19	20.3401		89.675	6526.45	905.434	16.8365		89.703	22037	7643.71	70.0331		89.647	33386.3	0.541576	54.1576
94.637	33.0794	4.1461	28.9454		94.597	8908.63	1613.33	33.8366		94.597	17.8289	5.3759	46.8768		94.687	14.5964	0.6807	7.70781		94.613	24363	6991.46	64.4467		94.702	18302.5	-890.659	-7.35183		94.726	24368.2	5165.28	48.5456		94.657	7782.45	2161.43	40.1917		94.687	20218.7	5825.4	53.3734		94.627	33853.1	0.579685	57.9685
99.618	38.1175	9.1842	64.1182		99.575	9374.91	2079.62	43.616		99.575	19.047	6.594	57.4984		99.67	12.4036	-1.5121	-17.1221		99.592	21449.1	4077.5	37.5861		99.686	19199.9	6.783	0.0559894		99.712	21138.5	1935.56	18.1912		99.639	7627.16	2006.15	37.3042		99.67	21820.6	7427.3	68.0504		99.608	30564.2	0.311172	31.1172
104.599	38.2762	9.3429	65.2262		104.554	9484.27	2188.98	45.9097		104.554	18.5067	6.0537	52.7871		104.654	14.2831	0.3674	4.1602		104.572	23882.1	6510.52	60.0135		104.67	21145.9	1952.75	16.1187		104.697	20943.1	1740.25	16.3557		104.621	7813.63	2192.61	40.7714		104.654	17555.4	3162.1	28.9718		104.588	31538.7	0.390731	39.0731
109.58	37.0667	8.1334	56.7822		109.533	7900.01	604.715	12.6827		109.533	21.5604	9.1074	79.4147		109.637	15.8916	1.9759	22.3738		109.551	19182.9	1811.36	16.697		109.654	19349.3	156.152	1.28894		109.683	21853.7	2650.85	24.9139		109.603	8023.89	2402.87	44.6812		109.637	21549.8	7156.44	65.5687		109.568	29478.9	0.222565	22.2565
114.561	36.781	7.8477	54.7876		114.512	10755.8	3460.52	72.5777		114.512	21.0839	8.6309	75.2597		114.621	15.4398	1.5241	17.2579		114.531	28034.6	10663	98.2908		114.639	22577.8	3384.67	27.9383		114.669	19762.7	559.841	5.26163		114.584	8156.91	2535.89	47.1548		114.621	19775.4	5382.08	49.3116		114.549	35466.2	0.711388	71.1388
119.542	39.5778	10.6445	74.3131		119.49	8867.09	1571.79	32.9653		119.49	18.2718	5.8188	50.7388		119.604	10.6205	-3.2952	-37.3127		119.511	24897.6	7526.02	69.3743		119.623	20875	1681.82	13.8824		119.654	27191.7	7988.79	75.0822		119.566	6457.64	836.626	15.557		119.604	20390.9	5997.62	54.9513		119.529	32228.6	0.447061	44.7061
124.523	39.3111	10.3778	72.4512		124.469	7957.15	661.85	13.881		124.469	19.6745	7.2215	62.9701		124.588	14.0904	0.1747	1.97819		124.49	23439.6	6068.03	55.9347		124.607	21071.2	1878.01	15.5018		124.64	23752.3	4549.41	42.7574		124.548	7593.76	1972.74	36.6829		124.588	19851.1	5457.76	50.005		124.509	35186.8	0.688571	68.8571
129.503	41.127	12.1937	85.1286		129.448	9767.35	2472.05	51.8466		129.448	22.2517	9.7987	85.4427		129.571	11.1205	-2.7952	-31.6511		129.47	21336.5	3964.95	36.5486		129.592	19676.9	483.71	3.99272		129.625	21014.2	1811.28	17.0232		129.53	8818.35	3197.33	59.4541		129.571	20703.6	6310.26	57.8158		129.49	38661.1	0.972231	97.2231
134.484	36.6222	7.6889	53.679		134.427	9177.92	1882.63	39.4845		134.427	20.7919	8.3389	72.7136		134.555	12.5241	-1.3916	-15.7576		134.449	22418.9	5047.38	46.5264		134.576	21698	2504.86	20.6761		134.611	24366.9	5163.96	48.5332		134.512	6976.18	1355.16	25.1992		134.555	21589.5	7196.18	65.9328		134.47	35841.3	0.742014	74.2014
139.465	38.3079	9.3746	65.4475		139.406	8375.57	1080.27	22.6567		139.406	19.047	6.594	57.4984		139.538	14	0.0843	0.954559		139.429	22966.5	5594.91	51.5734		139.56	22357.8	3164.69	26.1225		139.597	21770.3	2567.39	24.1295		139.494	10100	4478.96	83.2859		139.538	24108.7	9715.38	89.0142		139.451	33244.3	0.529985	52.9985
144.446	40.1492	11.2159	78.3023		144.384	8980.45	1685.15	35.3429		144.384	16.2349	3.7819	32.9774		144.522	15.3373	1.4216	16.0973		144.409	22556.8	5185.27	47.7974		144.545	24458.3	5265.18	43.4608		144.582	24764.7	5561.8	52.2723		144.476	8673.69	3052.68	56.7643		144.522	21227.1	6833.76	62.6122		144.431	30714.8	0.323467	32.3467
149.427	30.8635	1.9302	13.4754		149.363	7671.56	376.27	7.89154		149.363	16.7148	4.2618	37.1621		149.505	20.1627	6.247	70.737		149.388	23573.1	6201.51	57.165		149.529	24533.5	5340.35	44.0812		149.568	23257.1	4054.25	38.1037		149.458	9947.13	4326.11	80.4438		149.505	21889.7	7496.35	68.683		149.411	35222.7	0.691506	69.1506
154.408	35.2952	6.3619	44.4147		154.342	8849.31	1554.02	32.5926		154.342	14.4799	2.0269	17.6742		154.489	12.741	-1.1747	-13.3016		154.368	21466.3	4094.72	37.7448		154.513	23437.9	4244.8	35.0382		154.553	19088.1	-114.766	-1.07862		154.44	9314.74	3693.72	68.6845		154.489	20816	6422.66	58.8456		154.392	35465.9	0.711361	71.1361
159.389	36.8667	7.9334	55.3859		159.321	8983.51	1688.22	35.4071		159.321	17.2081	4.7551	41.4635		159.472	16.8133	2.8976	32.8106		159.347	21668.7	4297.17	39.611		159.497	23306.5	4113.33	33.9529		159.539	23874.8	4671.92	43.9088		159.422	8602.46	2981.44	55.4397		159.472	22084	7690.63	70.463		159.372	31667.2	0.40122	40.122
164.37	30.7048	1.7715	12.3675		164.299	9349.42	2054.12	43.0813		164.299	17.6812	5.2282	45.5889		164.456	12.5241	-1.3916	-15.7576		164.327	22898.8	5527.27	50.9499		164.482	22086.9	2893.72	23.8859		164.524	21441.9	2239	21.0431		164.404	7465.99	1844.97	34.3072		164.456	22794.7	8401.37	76.9749		164.352	38265.9	0.939963	93.9963
169.351	33.981	5.0477	35.2398		169.278	10050.4	2755.1	57.7829		169.278	19.9698	7.5168	65.545		169.439	14.6566	0.7409	8.38948		169.307	23050.6	5679.06	52.3491		169.466	20462.6	1269.44	10.4785		169.51	21993.5	2790.65	26.2277		169.386	7092.1	1471.08	27.3546		169.439	23562.9	9169.53	84.0129		169.333	33063.8	0.515249	51.5249
174.332	39.5841	10.6508	74.3571		174.257	10092.4	2797.11	58.6641		174.257	19.5336	7.0806	61.7414		174.423	12.9819	-0.9338	-10.5738		174.286	23216.2	5844.65	53.8755		174.45	20055.8	862.681	7.12089		174.496	21795.4	2592.52	24.3656		174.368	8695.48	3074.46	57.1694		174.423	22449.3	8055.99	73.8105		174.313	34978.6	0.671576	67.1576
179.312	40.4063	11.473	80.0972		179.236	9440.23	2144.93	44.9859		179.236	19.5302	7.0772	61.7118		179.406	18.994	5.0783	57.5034		179.266	21198	3826.45	35.2719		179.435	21820.1	2626.98	21.6841		179.481	21521.2	2318.29	21.7883		179.35	7948.37	2327.36	43.277		179.406	24220.9	9827.58	90.0421		179.294	34763.7	0.654031	65.4031
184.293	35.8254	6.8921	48.1163		184.214	10097.8	2802.54	58.7778		184.214	16.3758	3.9228	34.206		184.39	17.2651	3.3494	37.9265		184.245	23924.7	6553.1	60.406		184.419	23780.8	4587.67	37.8684		184.467	20195.8	992.921	9.33191		184.332	8789.64	3168.62	58.9202		184.39	23960.3	9566.97	87.6544		184.274	36102	0.763292	76.3292
189.274	34.2794	5.3461	37.3231		189.193	9596.96	2301.67	48.273		189.193	19.3221	6.8691	59.8972		189.373	15.0482	1.1325	12.8237		189.225	26576.6	9205.05	84.8514		189.403	22201.9	3008.75	24.8354		189.452	21844.2	2641.27	24.8239		189.314	9281.1	3660.09	68.0591		189.373	22261.2	7867.91	72.0873		189.254	31840.6	0.415381	41.5381
194.255	37.6063	8.673	60.5494		194.172	8281.72	986.42	20.6883		194.172	18.8758	6.4228	56.0055		194.357	20.3133	6.3976	72.4423		194.205	22775.4	5403.88	49.8125		194.387	24260.8	5067.62	41.8301		194.438	24199.7	4996.84	46.9625		194.295	9215.72	3594.7	66.8433		194.357	21647.1	7253.74	66.4602		194.235	33095.2	0.517808	51.7808
199.236	33.6794	4.7461	33.1342		199.151	8379.85	1084.56	22.7465		199.151	19.7617	7.3087	63.7304		199.34	16.8554	2.9397	33.2873		199.184	20934.1	3562.53	32.8392		199.372	24936.6	5743.44	47.4085		199.424	22726.4	3523.5	33.1154		199.277	8745.78	3124.76	58.1048		199.34	22221.4	7828.1	71.7226		199.215	35686	0.729329	72.9329
204.217	39.3619	10.4286	72.8058		204.13	7748.23	452.932	9.49938		204.13	21.2752	8.8222	76.9278		204.324	18.3253	4.4096	49.9315		204.164	23856.6	6485.01	59.7783		204.356	23751.8	4558.7	37.6292		204.409	21537.3	2334.37	21.9395		204.259	8059.53	2438.51	45.344		204.324	21718.8	7325.45	67.1172		204.195	33283.8	0.533206	53.3206
209.198	38.2857	9.3524	65.2925		209.108	8151.31	856.014	17.9533		209.108	19.047	6.594	57.4984		209.307	18.5843	4.6686	52.8642		209.143	23485.5	6113.91	56.3575		209.34	21419.9	2226.71	18.3801		209.395	18347.1	-855.766	-8.04287		209.241	9009.82	3388.8	63.0145		209.307	25112.1	10718.8	98.2075		209.176	34714.8	0.650036	65.0036
214.179	35.1016	6.1683	43.0631		214.087	8012.96	717.666	15.0517		214.087	20.5268	8.0738	70.4019		214.291	13.2952	-0.6205	-7.02615		214.123	22969.4	5597.87	51.6007		214.325	22499.7	3306.54	27.2934		214.38	18677.1	-525.776	-4.94148		214.223	6678.54	1057.52	19.6645		214.291	25281.1	10887.8	99.7557		214.156	34801.8	0.657141	65.7141
219.16	35.8476	6.9143	48.2712		219.066	8149.19	853.898	17.9089		219.066	24.4027	11.9497	104.199		219.274	21.5964	7.6807	86.9713		219.103	26005	8633.48	79.5827		219.309	21755.3	2562.19	21.1493		219.366	18834.6	-368.286	-3.46132		219.205	9352.07	3731.05	69.3787		219.274	24118.2	9724.88	89.1012		219.137	30495.3	0.305542	30.5542
224.141	37.6667	8.7334	60.971		224.045	7593.12	297.826	6.24633		224.045	16.9866	4.5336	39.5321		224.258	13.4217	-0.494	-5.59374		224.082	22559.8	5188.28	47.8251		224.293	22525.9	3332.73	27.5096		224.352	21673.8	2470.87	23.2224		224.187	8107.23	2486.22	46.231		224.258	23922.4	9529.1	87.3075		224.117	33087.2	0.517157	51.7157
229.121	39.219	10.2857	71.8082		229.023	8091.89	796.594	16.707		229.023	15.3423	2.8893	25.1941		229.241	19.9157	6	67.9402		229.062	25350.8	7979.24	73.552		229.278	20840.5	1647.37	13.598		229.337	21785.7	2582.84	24.2747		229.169	8551.75	2930.73	54.4967		229.241	24933	10539.6	96.566		229.097	33474.2	0.548754	54.8754
234.102	37.2032	8.2699	57.7352		234.002	8378.74	1083.44	22.7232		234.002	16.1913	3.7383	32.5972		234.225	13.9337	0.018	0.203821		234.042	22423.2	5051.66	46.5658		234.262	21090.8	1897.68	15.6642		234.323	21181.2	1978.32	18.5931		234.151	9974.28	4353.26	80.9486		234.225	22062.8	7669.43	70.2688		234.078	34054.1	0.596099	59.6099
239.083	37.3714	8.4381	58.9094		238.981	8613.75	1318.46	27.6521		238.981	19.604	7.151	62.3553		239.208	15.6747	1.759	19.9178		239.021	24091.6	6720.07	61.945		239.246	22864.1	3670.96	30.3015		239.308	24827.1	5624.19	52.8586		239.133	7993.16	2372.15	44.1099		239.208	23760.4	9367.05	85.8227		239.058	36845.8	0.824018	82.4018
244.064	38.8476	9.9143	69.2153		243.96	8814.81	1519.51	31.8688		243.96	14.2181	1.7651	15.3913		244.192	16.4458	2.5301	28.6492		244.001	21824.1	4452.56	41.0433		244.23	21294.3	2101.14	17.3436		244.294	20102.7	899.783	8.45656		244.115	8430.97	2809.96	52.251		244.192	24015.7	9622.34	88.1617		244.038	34256.4	0.612613	61.2613
249.045	39.8349	10.9016	76.108		248.939	9710.56	2415.27	50.6556		248.939	20.896	8.443	73.6213		249.175	19.3072	5.3915	61.0499		248.98	20627.5	3255.91	30.0127		249.215	20701.4	1508.27	12.4499		249.279	26852.5	7649.58	71.8941		249.097	9759.33	4138.31	76.9517		249.175	24391	9997.69	91.6007		249.019	38554.5	0.963523	96.3523
254.026	36.4063	7.473	52.1717		253.917	9050.06	1754.77	36.8029		253.917	22.0168	9.5638	83.3944		254.159	12.3614	-1.5543	-17.5999		253.96	20668.4	3296.87	30.3903		254.199	20280.8	1087.64	8.97777		254.265	22617.1	3414.17	32.0878		254.079	9286.85	3665.83	68.166		254.159	25409	11015.7	100.928		253.999	35013	0.674382	67.4382
259.007	41.9175	12.9842	90.6474		258.896	7822.89	527.599	11.0654		258.896	21.2685	8.8155	76.8694		259.142	13.3012	-0.6145	-6.95821		258.94	21175.6	3804.05	35.0654		259.183	22557.1	3364	27.7677		259.251	24953.9	5751	54.0505		259.061	7951.58	2330.56	43.3367		259.142	23828.3	9434.94	86.4447		258.98	37970.7	0.915863	91.5863
263.988	39.5143	10.581	73.8698		263.875	9292.94	1997.65	41.8968		263.875	21.1376	8.6846	75.728		264.126	20.4819	6.5662	74.3515		263.919	21123.4	3751.86	34.5843		264.168	22269.2	3076.01	25.3905		264.236	16565.4	-2637.52	-24.7886		264.043	8546.91	2925.9	54.4068		264.126	26007.4	11614.1	106.41		263.96	33822.5	0.577191	57.7191
268.969	34.3968	5.4635	38.1427		268.854	6763.57	-531.725	-11.1519		268.854	21.802	9.349	81.5214		269.109	13.3434	-0.5723	-6.48036		268.899	23285.4	5913.85	54.5134		269.152	20551.3	1358.2	11.2111		269.222	22260	3057.14	28.7323		269.024	9082.48	3461.46	64.3656		269.109	24819.1	10425.8	95.5232		268.94	36186.7	0.770212	77.0212
273.95	36.9968	8.0635	56.2942		273.832	7574.8	279.507	5.86212		273.832	19.5403	7.0873	61.7999		274.093	16.4639	2.5482	28.8542		273.878	20992.4	3620.86	33.3768		274.136	20355.3	1162.14	9.59277		274.207	24352.5	5149.6	48.3982		274.006	7663.2	2042.18	37.9742		274.093	26415.3	12022	110.148		273.921	37242.8	0.856432	85.6432
278.93	35.073	6.1397	42.8635		278.811	8590.11	1294.81	27.1562		278.811	21.245	8.792	76.6645		279.076	18.988	5.0723	57.4355		278.858	19470.8	2099.2	19.3502		279.121	23499.4	4306.28	35.5457		279.193	21994.3	2791.43	26.2351		278.988	7495.94	1874.92	34.864		279.076	26244.1	11850.8	108.579		278.901	36529.5	0.798195	79.8195
283.911	32.0254	3.0921	21.5871		283.79	8598.2	1302.91	27.326		283.79	22.802	10.349	90.2412		284.06	20.6145	6.6988	75.8529		283.838	18530.4	1158.84	10.6821		284.105	22013.5	2820.32	23.28		284.179	23339.6	4136.74	38.879		283.97	7107.36	1486.35	27.6385		284.06	26397.1	12003.8	109.981		283.882	35434.4	0.708787	70.8787
288.892	33	4.0667	28.3911		288.769	8351.5	1056.21	22.1519		288.769	26.2215	13.7685	120.059		289.043	18.9578	5.0421	57.0935		288.817	21550.9	4179.35	38.5249		289.089	23358.1	4164.96	34.3791		289.164	21719.5	2516.56	23.6517		288.952	8533.36	2912.35	54.1549		289.043	24765.8	10372.4	95.0341		288.862	41160.9	1.17632	117.632
293.873	28.9016	-0.0317	-0.221309		293.747	8837.23	1541.93	32.3391		293.747	20.4631	8.0101	69.8465		294.027	13.753	-0.1627	-1.84231		293.797	23175.5	5803.89	53.4998		294.073	21904	2710.88	22.3766		294.15	24429.9	5227.02	49.1258		293.934	10575.7	4954.63	92.1311		294.027	24266.7	9873.41	90.4621		293.842	37534.5	0.880252	88.0252
298.854	33.1841	4.2508	29.6764		298.726	9112.67	1817.38	38.116		298.726	21.4597	9.0067	78.5366		299.01	15.1627	1.247	14.1202		298.776	23115.9	5744.3	52.9505		299.058	22301.4	3108.25	25.6566		299.135	21841.8	2638.92	24.8018		298.916	8659.87	3038.85	56.5072		299.01	24661.2	10267.9	94.0766		298.823	36598.1	0.803795	80.3795
303.835	34.5492	5.6159	39.2066		303.705	8169.6	874.309	18.337		303.705	25.7282	13.2752	115.757		303.994	20.0783	6.1626	69.7813		303.756	21873.2	4501.59	41.4953		304.042	22258	3064.88	25.2986		304.121	23976.6	4773.69	44.8652		303.898	7918.71	2297.69	42.7255		303.994	26428.1	12034.7	110.265		303.803	40915.5	1.15629	115.629
mScar-SYD-2(10A)
Time	Intensity	Corrected Intensity	Normalized Intensity		Time	Intensity	Corrected Intensity	Normalized Intensity		Time	Intensity	Corrected Intensity	Normalized Intensity		Time	Intensity	Corrected Intensity	Normalized Intensity		Time	Intensity	Corrected Intensity	Normalized Intensity		Time	Intensity	Corrected Intensity	Normalized Intensity		Time	Intensity	Corrected Intensity	Normalized Intensity		Time	Intensity	Corrected Intensity	Normalized Intensity		Time	Intensity	Corrected Intensity	Normalized Intensity		Time	Intensity	Corrected Intensity	Normalized Intensity
0	87.404	45.5961	106.127		0	76.25	35.7917	102.08		0	97.214	47.3363	112.134		0	119.98	68.965	105.835		0	47.7333	11.0274	95.8742		0	53.1519	15.5389	91.891		0	169.904	89.729	95.4604		0	98.7727	50.5113	96.6584		0	106.439	52.1829	91.188		0	163.118	1.08432	108.432
4.979	82.1391	40.3312	93.8728		4.983	74.7917	34.3334	97.9204		4.984	86.9694	37.0917	87.8659		4.985	112.375	61.36	94.1646		4.983	48.6824	11.9765	104.126		4.985	55.8944	18.2814	108.109		4.985	178.438	98.263	104.54		4.981	102.265	54.0038	103.342		4.981	116.524	62.2683	108.812		4.979	151.927	0.915679	91.5679
9.958	41.8079	0	0		9.966	40.4583	0	0		9.968	49.8777	0	0		9.969	51.015	0	0		9.967	36.7059	0	0		9.97	37.613	0	0		9.969	80.175	0	0		9.962	48.2614	0	0		9.962	54.2561	0	0		9.957	91.1618	0	0
14.937	43.0464	1.2385	2.88267		14.95	41.2344	0.7761	2.21347		14.952	53.5633	3.6856	8.73075		14.954	57.08	6.065	9.3075		14.95	37.4196	0.7137	6.20503		14.954	41.6463	4.0333	23.8514		14.954	80.746	0.571	0.607473		14.944	56.7424	8.481	16.2292		14.944	57.8415	3.5854	6.26538		14.936	106.963	0.238115	23.8115
19.916	41.8543	0.0464	0.107998		19.933	45.5625	5.1042	14.5574		19.937	60.4192	10.5415	24.9716		19.938	62.53	11.515	17.6712		19.934	40.102	3.3961	29.5263		19.939	40.7944	3.1814	18.8136		19.938	91.092	10.917	11.6143		19.925	62.5114	14.25	27.2688		19.925	68.061	13.8049	24.1236		19.914	97.4779	0.095179	9.5179
24.895	41.8013	-0.0066	-0.0153618		24.916	53.8542	13.3959	38.2057		24.921	54.1354	4.2577	10.086		24.923	53.555	2.54	3.89795		24.917	38.1176	1.4117	12.2736		24.924	44.4667	6.8537	40.5301		24.923	90.829	10.654	11.3345		24.906	65.4508	17.1894	32.8936		24.906	67.4024	13.1463	22.9728		24.893	88.1618	-0.0452078	-4.52078
29.874	51.3113	9.5034	22.1196		29.899	47.5104	7.0521	20.1129		29.905	67.6245	17.7468	42.0401		29.907	59.88	8.865	13.6045		29.901	38.7059	2	17.3884		29.909	44.7278	7.1148	42.0741		29.907	85.733	5.558	5.91302		29.887	57.1818	8.9204	17.0701		29.887	66.2195	11.9634	20.9057		29.871	93.7794	0.0394453	3.94453
34.853	42.1126	0.3047	0.709204		34.883	47.401	6.9427	19.8009		34.889	61.1135	11.2358	26.6163		34.892	56.59	5.575	8.55553		34.884	36.7294	0.0235	0.204313		34.894	45.4148	7.8018	46.1368		34.892	90.208	10.033	10.6739		34.868	64.8864	16.625	31.8136		34.868	67.6341	13.378	23.3776		34.85	90.1029	-0.0159568	-1.59568
39.833	40.543	-1.2649	-2.94412		39.866	42.0417	1.5834	4.51593		39.873	60.8603	10.9826	26.0165		39.876	50.215	-0.8	-1.2277		39.868	35.5137	-1.1922	-10.3652		39.878	42.5704	4.9574	29.3161		39.876	87.896	7.721	8.21418		39.85	60.8295	12.5681	24.0503		39.85	70.2805	16.0244	28.0022		39.828	104.081	0.194681	19.4681
44.812	37.6159	-4.192	-9.75709		44.849	51.224	10.7657	30.7043		44.857	54.0349	4.1572	9.84792		44.861	52.515	1.5	2.30194		44.851	32.4157	-4.2902	-37.2998		44.863	42.4296	4.8166	28.4835		44.861	95.588	15.413	16.3975		44.831	66.2689	18.0075	34.4591		44.831	74.0976	19.8415	34.6724		44.807	99.7574	0.129529	12.9529
49.791	47.8609	6.053	14.0887		49.832	46.0885	5.6302	16.0576		49.842	67.8079	17.9302	42.4745		49.845	57.4	6.385	9.79858		49.835	36.851	0.1451	1.26153		49.848	41.9056	4.2926	25.3848		49.845	84.358	4.183	4.45019		49.812	70.0871	21.8257	41.7656		49.812	70.061	15.8049	27.6186		49.786	96.2426	0.0765639	7.65639
54.77	43.9603	2.1524	5.00982		54.816	47.5052	7.0469	20.0981		54.826	58.7817	8.904	21.0925		54.83	57.71	6.695	10.2743		54.818	41.0353	4.3294	37.6406		54.833	44.6093	6.9963	41.3734		54.83	83.846	3.671	3.90549		54.793	64.6818	16.4204	31.4221		54.793	82.4512	28.1951	49.2701		54.764	107.875	0.251856	25.1856
59.749	43.3113	1.5034	3.49924		59.799	46.9844	6.5261	18.6127		59.81	68.655	18.7773	44.4812		59.814	56.625	5.61	8.60925		59.802	41.9529	5.247	45.6184		59.818	44.5611	6.9481	41.0883		59.814	85.146	4.971	5.28852		59.774	63.0189	14.7575	28.2399		59.774	76.4024	22.1463	38.7		59.743	106.257	0.22748	22.748
64.728	40.7682	-1.0397	-2.41995		64.782	41.5729	1.1146	3.17889		64.794	61.1179	11.2402	26.6267		64.799	55.06	4.045	6.20756		64.785	43.0157	6.3098	54.8585		64.802	43.1685	5.5555	32.853		64.799	92.188	12.013	12.7803		64.756	64.428	16.1666	30.9364		64.756	77.061	22.8049	39.8509		64.721	112.36	0.319446	31.9446
69.707	41.7748	-0.0331	-0.0770419		69.765	50.0156	9.5573	27.2579		69.778	57.9738	8.0961	19.1787		69.784	58.96	7.945	12.1926		69.769	39.9059	3.2	27.8214		69.787	42.8352	5.2222	30.882		69.784	93.238	13.063	13.8974		69.737	59.6439	11.3825	21.7815		69.737	74.2805	20.0244	34.992		69.7	93.1176	0.0294725	2.94725
74.686	45.6821	3.8742	9.01739		74.748	50.3438	9.8855	28.1939		74.762	69.7467	19.869	47.0673		74.768	58.265	7.25	11.126		74.752	37.8274	1.1215	9.75052		74.772	42.9593	5.3463	31.6159		74.768	84.008	3.833	4.07783		74.718	62.2652	14.0038	26.7977		74.718	64.8171	10.561	18.455		74.678	104.007	0.193574	19.3574
79.665	48.2848	6.4769	15.0753		79.732	46.2292	5.7709	16.4589		79.747	58.5371	8.6594	20.5131		79.753	58.465	7.45	11.433		79.736	42.2078	5.5019	47.8345		79.757	42.0759	4.4629	26.3918		79.753	92.575	12.4	13.1921		79.699	58.7311	10.4697	20.0348		79.699	69.1829	14.9268	26.0841		79.657	106.89	0.237008	23.7008
84.644	39.7947	-2.0132	-4.68582		84.715	43.6927	3.2344	9.22466		84.731	66.5415	16.6638	39.4746		84.737	63.085	12.07	18.5229		84.719	44.4157	7.7098	67.0304		84.742	42.8722	5.2592	31.1008		84.737	92.188	12.013	12.7803		84.68	62.2879	14.0265	26.8411		84.68	68.8902	14.6341	25.5726		84.635	111.206	0.30205	30.205
89.623	42.9272	1.1193	2.60523		89.698	50.3229	9.8646	28.1343		89.715	60.5196	10.6419	25.2094		89.722	66.795	15.78	24.2164		89.703	41.8784	5.1725	44.9706		89.726	43.437	5.824	34.4409		89.722	93.958	13.783	14.6634		89.662	68.7879	20.5265	39.2795		89.662	88.1098	33.8537	59.1583		89.614	106.897	0.237119	23.7119
94.602	48.1391	6.3312	14.7362		94.681	46.7344	6.2761	17.8997		94.699	61.2882	11.4105	27.0301		94.706	65.405	14.39	22.0833		94.686	38.9647	2.2588	19.6384		94.711	47.0407	9.4277	55.7517		94.706	94.346	14.171	15.0762		94.643	62.9508	14.6894	28.1096		94.643	69.3537	15.0976	26.3826		94.593	117.412	0.395568	39.5568
99.581	38.351	-3.4569	-8.0461		99.665	53.4635	13.0052	37.0914		99.683	57.6419	7.7642	18.3925		99.691	52.285	1.27	1.94897		99.67	36.3333	-0.3726	-3.23945		99.696	44.2333	6.6203	39.1499		99.691	94.338	14.163	15.0677		99.624	68.0455	19.7841	37.8588		99.624	71.2073	16.9512	29.6217		99.571	104.647	0.203214	20.3214
104.56	47.2649	5.457	12.7014		104.648	39.026	-1.4323	-4.08499		104.667	65.9039	16.0262	37.9642		104.675	50.99	-0.025	-0.0383656		104.653	40.8039	4.098	35.6287		104.681	46.6574	9.0444	53.485		104.675	90.85	10.675	11.3569		104.605	62.125	13.8636	26.5294		104.605	72.9634	18.7073	32.6904		104.55	108.397	0.259723	25.9723
109.539	43.5298	1.7219	4.00781		109.631	49.6927	9.2344	26.3369		109.652	64.9607	15.083	35.7299		109.66	53.425	2.41	3.69845		109.637	37.4549	0.749	6.51194		109.666	39.4148	1.8018	10.6551		109.66	97.379	17.204	18.3029		109.586	66.7159	18.4545	35.3145		109.586	78.8659	24.6098	43.0049		109.528	114.397	0.350139	35.0139
114.519	42.9735	1.1656	2.71299		114.614	44.7812	4.3229	12.3291		114.636	61.8646	11.9869	28.3956		114.644	55.93	4.915	7.54268		114.62	37.0235	0.3176	2.76127		114.65	43.5167	5.9037	34.9122		114.644	93.729	13.554	14.4198		114.568	66.6591	18.3977	35.2058		114.568	81.7317	27.4756	48.0128		114.507	87.7647	-0.0511918	-5.11918
119.498	47.7285	5.9206	13.7805		119.598	49.1354	8.6771	24.7475		119.62	60.2358	10.3581	24.5371		119.629	52.995	1.98	3.03856		119.604	36.0314	-0.6745	-5.86422		119.635	47.4741	9.8611	58.3147		119.629	90.308	10.133	10.7802		119.549	68.7803	20.5189	39.2649		119.549	82.2073	27.9512	48.8439		119.485	98.9485	0.11734	11.734
124.477	46.106	4.2981	10.004		124.581	37.3333	-3.125	-8.91264		124.604	59.2183	9.3406	22.1268		124.614	51.845	0.83	1.27374		124.587	41.9137	5.2078	45.2775		124.62	43.6556	6.0426	35.7336		124.614	92.275	12.1	12.8729		124.53	68.8826	20.6212	39.4607		124.53	66.5366	12.2805	21.4598		124.464	101.522	0.156122	15.6122
129.456	42.6887	0.8808	2.05011		129.564	46.6094	6.1511	17.5432		129.588	59.2271	9.3494	22.1476		129.598	57.98	6.965	10.6887		129.571	37.0196	0.3137	2.72736		129.605	42.7185	5.1055	30.1919		129.598	94.983	14.808	15.7539		129.511	64.1212	15.8598	30.3493		129.511	77.8293	23.5732	41.1935		129.443	107.831	0.251191	25.1191
134.435	39.9603	-1.8476	-4.30038		134.547	46.3646	5.9063	16.845		134.572	63	13.1223	31.0852		134.583	60.58	9.565	14.6787		134.554	43.349	6.6431	57.7563		134.59	42.6426	5.0296	29.7431		134.583	94.9	14.725	15.6656		134.492	72.1742	23.9128	45.7595		134.492	73.0976	18.8415	32.9249		134.421	98.6691	0.113129	11.3129
139.414	45.2715	3.4636	8.0617		139.53	46.9688	6.5105	18.5682		139.557	60.0306	10.1529	24.051		139.567	57.335	6.32	9.69883		139.538	40.4902	3.7843	32.9014		139.574	38.3815	0.7685	4.54461		139.567	96.733	16.558	17.6156		139.474	61.8598	13.5984	26.0219		139.474	69.6829	15.4268	26.9579		139.4	107.713	0.249417	24.9417
144.393	50.3576	8.5497	19.8998		144.514	45.349	4.8907	13.9485		144.541	68.0524	18.1747	43.0537		144.552	55.855	4.84	7.42758		144.521	38.9373	2.2314	19.4002		144.559	42.6963	5.0833	30.0606		144.552	91.792	11.617	12.359		144.455	63.3068	15.0454	28.7909		144.455	76.2073	21.9512	38.3591		144.378	112.993	0.328974	32.8974
149.372	49.4636	7.6557	17.819		149.497	44.2344	3.7761	10.7696		149.525	65.1747	15.297	36.2368		149.536	55.285	4.27	6.55285		149.505	41.0588	4.3529	37.8449		149.544	43.0667	5.4537	32.251		149.536	89.654	9.479	10.0845		149.436	68.5114	20.25	38.7504		149.436	73.8171	19.561	34.1823		149.357	100.397	0.139169	13.9169
154.351	46.2715	4.4636	10.3892		154.48	51.026	10.5677	30.1396		154.509	65.0917	15.214	36.0402		154.521	53.085	2.07	3.17667		154.488	37.0667	0.3608	3.13686		154.529	45.387	7.774	45.9724		154.521	90.408	10.233	10.8866		154.417	62.1629	13.9015	26.6019		154.417	77.7561	23.5	41.0655		154.335	97.1176	0.0897495	8.97495
159.33	49.3907	7.5828	17.6493		159.463	53.0156	12.5573	35.814		159.493	65	15.1223	35.8229		159.505	56.42	5.405	8.29465		159.472	39.702	2.9961	26.0486		159.514	41.3019	3.6889	21.8147		159.505	91.008	10.833	11.525		159.398	65.3371	17.0757	32.676		159.398	81.6463	27.3902	47.8635		159.314	91.7574	0.00897525	0.897525
164.309	44.2914	2.4835	5.78047		164.447	48.6094	8.1511	23.2473		164.477	58.6987	8.821	20.8959		164.49	54.685	3.67	5.63207		164.455	39.1804	2.4745	21.5137		164.499	46.7278	9.1148	53.9014		164.49	87.933	7.758	8.25354		164.38	65.8485	17.5871	33.6547		164.38	73.8659	19.6098	34.2675		164.292	106.177	0.22626	22.626
169.288	43.9669	2.159	5.02518		169.43	53.1458	12.6875	36.1853		169.462	67.9083	18.0306	42.7124		169.474	56.28	5.265	8.0798		169.439	38.7569	2.051	17.8318		169.483	42.85	5.237	30.9696		169.474	91.275	11.1	11.809		169.361	59.9356	11.6742	22.3397		169.361	87.6219	33.3658	58.3057		169.271	101	0.148254	14.8254
174.267	38.3179	-3.49	-8.12315		174.413	50.099	9.6407	27.4957		174.446	67.1135	17.2358	40.8296		174.459	52.295	1.28	1.96432		174.422	34.7804	-1.9255	-16.7406		174.468	44.4074	6.7944	40.1794		174.459	86.983	6.808	7.24286		174.342	65.2083	16.9469	32.4296		174.342	85.6585	31.4024	54.8747		174.25	110.073	0.284985	28.4985
179.246	51.755	9.9471	23.1524		179.396	45.6406	5.1823	14.7802		179.43	60.6681	10.7904	25.5612		179.443	57.765	6.75	10.3587		179.406	40.5529	3.847	33.4465		179.453	43.3759	5.7629	34.0795		179.443	99.325	19.15	20.3732		179.323	68.7652	20.5038	39.2361		179.323	77.6219	23.3658	40.831		179.228	107.059	0.239556	23.9556
184.225	42.6821	0.8742	2.03474		184.38	48.4062	7.9479	22.6678		184.414	62.7991	12.9214	30.6093		184.428	49.95	-1.065	-1.63438		184.389	40.4549	3.749	32.5945		184.438	42.0296	4.4166	26.118		184.428	96.654	16.479	17.5316		184.304	72.0038	23.7424	45.4334		184.304	74.8293	20.5732	35.951		184.207	95.9926	0.0727966	7.27966
189.204	47.7815	5.9736	13.9038		189.363	47.4167	6.9584	19.8457		189.398	61.8428	11.9651	28.3439		189.413	62.74	11.725	17.9935		189.373	38.9294	2.2235	19.3315		189.423	40.7407	3.1277	18.496		189.413	90.988	10.813	11.5037		189.285	59.1742	10.9128	20.8827		189.285	75.5122	21.2561	37.1444		189.185	103.346	0.183601	18.3601
194.184	39.7152	-2.0927	-4.87086		194.346	48.5156	8.0573	22.9798		194.382	59.6157	9.738	23.0682		194.397	54.805	3.79	5.81623		194.356	37.098	0.3921	3.40899		194.407	44.4278	6.8148	40.3001		194.397	93.767	13.592	14.4602		194.267	68.4735	20.2121	38.6779		194.267	52.2561	-2	-3.49494		194.164	103.772	0.190028	19.0028
199.163	41.3377	-0.4702	-1.09441		199.329	48.2396	7.7813	22.1926		199.367	61.6725	11.7948	27.9405		199.382	57.765	6.75	10.3587		199.34	35.2078	-1.4981	-13.0247		199.392	43.513	5.9	34.8903		199.382	92.421	12.246	13.0282		199.248	64.4167	16.1553	30.9148		199.248	67.5244	13.2683	23.186		199.142	95.0515	0.0586149	5.86149
204.142	45.4503	3.6424	8.47786		204.312	46.3229	5.8646	16.7261		204.351	57.1266	7.2489	17.1718		204.366	57.95	6.935	10.6426		204.323	39.2549	2.549	22.1615		204.377	43.1296	5.5166	32.623		204.366	100.242	20.067	21.3488		204.229	63.5189	15.2575	29.1967		204.229	62.1585	7.9024	13.8092		204.121	86.9118	-0.0640444	-6.40444
209.121	43.8344	2.0265	4.71678		209.296	43.9219	3.4636	9.87835		209.335	66.0961	16.2184	38.4195		209.351	58.245	7.23	11.0953		209.307	42.5137	5.8078	50.494		209.362	42.3222	4.7092	27.8484		209.351	88.787	8.612	9.16209		209.21	59.9053	11.6439	22.2818		209.21	65.3415	11.0854	19.3714		209.099	90.1397	-0.0154023	-1.54023
214.1	40.6689	-1.139	-2.65108		214.279	48.5469	8.0886	23.0691		214.319	57.4716	7.5939	17.9891		214.335	53.3	2.285	3.50662		214.29	40.7373	4.0314	35.0497		214.347	46.0019	8.3889	49.6087		214.335	90.704	10.529	11.2015		214.191	67.4053	19.1439	36.6337		214.191	72.7073	18.4512	32.2429		214.078	91.9559	0.0119665	1.19665
219.079	43.7086	1.9007	4.42397		219.262	48.0052	7.5469	21.5241		219.303	63.0568	13.1791	31.2197		219.32	53.6	2.585	3.96701		219.274	34.2078	-2.4981	-21.7189		219.331	46.7519	9.1389	54.0439		219.32	87.046	6.871	7.30989		219.173	68.9583	20.6969	39.6056		219.173	76.4756	22.2195	38.8279		219.057	96.8015	0.0849861	8.49861
224.058	44.4371	2.6292	6.11959		224.245	45.4219	4.9636	14.1564		224.287	65.1223	15.2446	36.1127		224.304	52.865	1.85	2.83906		224.257	38.7804	2.0745	18.0361		224.316	41.4741	3.8611	22.833		224.304	100.358	20.183	21.4722		224.154	68.9811	20.7197	39.6492		224.154	74.7927	20.5366	35.8871		224.035	106.14	0.225706	22.5706
229.037	47.1854	5.3775	12.5164		229.229	45.3958	4.9375	14.082		229.272	63.1616	13.2839	31.468		229.289	50.595	-0.42	-0.644542		229.241	39.2431	2.5372	22.0589		229.301	42.0852	4.4722	26.4468		229.289	99.421	19.246	20.4753		229.135	57.3561	9.0947	17.4036		229.135	79.9146	25.6585	44.8375		229.014	94.0441	0.0434341	4.34341
234.016	43.2914	1.4835	3.45292		234.212	49.6406	9.1823	26.1883		234.256	59.7991	9.9214	23.5026		234.273	52.55	1.535	2.35565		234.224	40.9176	4.2117	36.6173		234.286	41.8685	4.2555	25.1654		234.273	78.392	-1.783	-1.89689		234.116	59.6742	11.4128	21.8395		234.116	71.2317	16.9756	29.6643		233.992	91.5662	0.00609401	0.609401
238.995	47.8411	6.0332	14.0426		239.195	42.8594	2.4011	6.84805		239.24	66.8777	17	40.271		239.258	54.325	3.31	5.07961		239.208	34.5294	-2.1765	-18.9229		239.271	44.9537	7.3407	43.41		239.258	93.121	12.946	13.7729		239.097	62.4697	14.2083	27.189		239.097	65.9024	11.6463	20.3516		238.971	97.6324	0.0975072	9.75072
243.974	43.2318	1.4239	3.3142		244.178	46.9688	6.5105	18.5682		244.224	62.9258	13.0481	30.9094		244.243	53.52	2.505	3.84424		244.191	42.1333	5.4274	47.1868		244.255	40.7722	3.1592	18.6823		244.243	98.188	18.013	19.1636		244.079	57.4962	9.2348	17.6717		244.079	62.3537	8.0976	14.1503		243.949	96.9485	0.0872013	8.72013
248.953	47.9735	6.1656	14.3507		249.161	41.9323	1.474	4.20392		249.208	60.1485	10.2708	24.3303		249.227	58.565	7.55	11.5864		249.175	39.1608	2.4549	21.3433		249.24	44.0333	6.4203	37.9671		249.227	89.05	8.875	9.44189		249.06	61.1667	12.9053	24.6956		249.06	65.5488	11.2927	19.7337		248.928	92.8456	0.0253736	2.53736
253.932	42.3709	0.563	1.31041		254.145	45.3646	4.9063	13.993		254.192	58.4061	8.5284	20.2028		254.212	57.515	6.5	9.97506		254.158	35.9569	-0.749	-6.51194		254.225	44.1185	6.5055	38.471		254.212	87.137	6.962	7.4067		254.041	62.4508	14.1894	27.1528		254.041	71.4024	17.1463	29.9626		253.906	89.6838	-0.0222724	-2.22724
258.911	48.0066	6.1987	14.4278		259.128	46.7708	6.3125	18.0035		259.177	61.6419	11.7642	27.868		259.196	51.57	0.555	0.851717		259.142	38.5294	1.8235	15.8538		259.21	40.1704	2.5574	15.1235		259.196	88.892	8.717	9.2738		259.022	64.6553	16.3939	31.3714		259.022	83.7439	29.4878	51.529		258.885	89.4265	-0.0261497	-2.61497
263.89	52.9669	11.159	25.9731		264.111	46.7604	6.3021	17.9739		264.161	58.2183	8.3406	19.7579		264.181	55.69	4.675	7.17437		264.125	37.051	0.3451	3.00036		264.195	45.1537	7.5407	44.5927		264.181	88.154	7.979	8.48866		264.003	60.1667	11.9053	22.782		264.003	69.5366	15.2805	26.7022		263.864	94.3382	0.047866	4.7866
268.87	50.3841	8.5762	19.9615		269.094	49.25	8.7917	25.0743		269.145	63.1354	13.2577	31.4059		269.165	56.31	5.295	8.12584		269.109	36.5882	-0.1177	-1.0233		269.179	45.0963	7.4833	44.2533		269.165	91.287	11.112	11.8218		268.985	59.4735	11.2121	21.4555		268.985	74.4024	20.1463	35.205		268.842	98.7574	0.11446	11.446
273.849	48.2781	6.4702	15.0597		274.078	42.5938	2.1355	6.09054		274.129	59.6245	9.7468	23.089		274.15	47.79	-3.225	-4.94917		274.092	38.1451	1.4392	12.5127		274.164	44.1852	6.5722	38.8654		274.15	87.475	7.3	7.76629		273.966	67.6439	19.3825	37.0903		273.966	76.8171	22.561	39.4247		273.821	92.2941	0.0170629	1.70629
278.828	51.053	9.2451	21.5184		279.061	48.2344	7.7761	22.1778		279.113	47.4498	-2.4279	-5.75141		279.134	54.245	3.23	4.95684		279.076	40.3412	3.6353	31.6059		279.149	39.4852	1.8722	11.0715		279.134	91.262	11.087	11.7952		278.947	62.875	14.6136	27.9646		278.947	77.4878	23.2317	40.5967		278.799	87.8897	-0.0493081	-4.93081
283.807	48.5695	6.7616	15.738		284.044	46.4635	6.0052	17.1271		284.097	55.4891	5.6114	13.2927		284.119	53.91	2.895	4.44274		284.059	35.5176	-1.1883	-10.3313		284.134	41.9648	4.3518	25.7348		284.119	97.742	17.567	18.6891		283.928	65.678	17.4166	33.3284		283.928	74.5244	20.2683	35.4182		283.778	94.4632	0.0497497	4.97497
288.786	46.9007	5.0928	11.8537		289.027	45.8854	5.4271	15.4783		289.082	55.1266	5.2489	12.434		289.103	53.4	2.385	3.66008		289.043	33.6	-3.1059	-27.0032		289.119	38.2556	0.6426	3.80008		289.103	94.575	14.4	15.3198		288.909	67.553	19.2916	36.9164		288.909	75.0732	20.8171	36.3773		288.756	82	-0.138062	-13.8062
293.765	53.2185	11.4106	26.5587		294.011	42.2656	1.8073	5.1545		294.066	59.6987	9.821	23.2648		294.088	53.635	2.62	4.02072		294.026	37.0824	0.3765	3.27336		294.103	40.5056	2.8926	17.1057		294.088	87.621	7.446	7.92161		293.891	62.8977	14.6363	28.008		293.891	80.3659	26.1098	45.6261		293.735	87.4559	-0.0558452	-5.58452
298.744	50.0927	8.2848	19.2833		298.994	44.2708	3.8125	10.8734		299.05	54.3668	4.4891	10.6341		299.072	59.33	8.315	12.7604		299.01	37.5804	0.8745	7.60306		299.088	44.4463	6.8333	40.4095		299.072	86.471	6.296	6.69816		298.872	66.1402	17.8788	34.2129		298.872	74.2683	20.0122	34.9707		298.713	91.5221	0.00542946	0.542946
303.723	45.4967	3.6888	8.58586		303.977	41.7344	1.2761	3.6395		304.034	55.952	6.0743	14.3893		304.057	57.895	6.88	10.5582		303.993	36.7725	0.0666	0.579032		304.073	45.0833	7.4703	44.1764		304.057	90.358	10.183	10.8334		303.853	63.9924	15.731	30.1028		303.853	78.4634	24.2073	42.3015		303.692	86.0882	-0.0764554	-7.64554
[truncated: 20 more columns]

## Sheet: Fig 5B
Fig 1G		Graphs depict means and 95% confidence interval error bars.						Fig 5B		Graphs depict means and 95% confidence interval error bars.
mScar-FLPon-SYD-2								UNC-10-FLPon-GFP								GFP-FLPon-RAB-3
Wildtype		+Pegl-6::SAD-1(T202E)		SYD-2(3A)		SYD-2(3A) +Pegl-6::SAD-1(T202E)		Wildtype		+Pegl-6::SAD-1(T202E)		SYD-2(3A)		SYD-2(3A) +Pegl-6::SAD-1(T202E)		Wildtype		+Pegl-6::SAD-1(T202E)		SYD-2(3A)		SYD-2(3A) +Pegl-6::SAD-1(T202E)
1549807	0.337134	6502390	1.41449	1833399	0.398825	1464950	0.318675	9045182	0.532495	43094866	2.53702	7665324	0.451262	6538157	0.384905	786238373	1.07913	296468941	0.406911	180029034	0.247094	120123356	0.164872
1920822	0.417842	5692674	1.23835	3601856	0.783523	5615792	1.22162	11359030	0.668713	7134791	0.420029	6330108	0.372657	6400117	0.376779	866392874	1.18914	473723037	0.650196	215664331	0.296004	588112136	0.807198
7905056	1.71961	2932846	0.637991	1137808	0.247511	1785475	0.3884	17446088	1.02706	26915554	1.58453	4014755	0.236351	11701561	0.688878	762180253	1.04611	1466522697	2.01284	107926785	0.148132	282760184	0.388095
2586018	0.562545	4089651	0.889635	5586776	1.21531	1545763	0.336255	17949621	1.0567	39476956	2.32403	10790875	0.635265	12229693	0.719969	850405872	1.1672	459778574	0.631057	448193671	0.615157	157466442	0.216126
5276799	1.14788	8800227	1.91434	2833075	0.616288	1316242	0.286326	17872431	1.05216	82740585	4.87099	12599001	0.74171	9464638	0.557189	584097375	0.801688	1146612404	1.57375	253840389	0.348402	160320243	0.220043
3150963	0.685439	10314332	2.24371	4604854	1.00171	3043072	0.661969	18286472	1.07653	29798975	1.75428	8220782	0.483962	13167396	0.775172	826142395	1.1339	254167153	0.34885	430144098	0.590383	160858628	0.220782
3615238	0.786434	7307635	1.58965	3914276	0.851485	1813321	0.394457	10021231	0.589956	39533428	2.32736	5655415	0.332937	9611258	0.56582	643835374	0.883679	1866854498	2.5623	394817429	0.541896	194442612	0.266877
2856063	0.621288	5609406	1.22023	2219128	0.482734	2526252	0.549544	10614435	0.624878	31032462	1.8269	4952568	0.29156	12980975	0.764197	794299137	1.09019	1162227117	1.59518	140042507	0.192212	238756207	0.327699
2752794	0.598824	11967861	2.60341	4174651	0.908125	2175238	0.473186	7301078	0.429819	38200350	2.24888	9921065	0.584059	8508752	0.500915	1435598180	1.97039	1493807331	2.05029	321807921	0.441689	186432051	0.255882
7183065	1.56255	7497741	1.63101	3293071	0.716352	1571848	0.341929	18998646	1.11846	36519963	2.14995	4852224	0.285653	10568537	0.622176	502063423	0.689094	1196019394	1.64157	585605490	0.803758	136425507	0.187247
7593519	1.65184	8419982	1.83163	3228992	0.702413	6863155	1.49296	21928114	1.29092	23617576	1.39038	8788044	0.517357	6534650	0.384699	719479712	0.987503	1580338555	2.16905	593748430	0.814934	488280341	0.670176
927752	0.201817	5573022	1.21232	5198885	1.13093	2945567	0.640758	5067542	0.298329	30449394	1.79257	10586418	0.623228	8350829	0.491618	942093934	1.29305	623627252	0.855943	337041043	0.462597	347404341	0.476821
3557560	0.773887	7135034	1.55211	5862485	1.27528	3789951	0.82444	14918728	0.878274	40390288	2.3778	8114906	0.477729	9162600	0.539407	157866326	0.216675	1620703330	2.22445	502629447	0.689871	258222390	0.354416
7259103	1.5791	5296633	1.15219	3610324	0.785365	1830163	0.398121	23675839	1.39381	21760806	1.28107	7386084	0.434823	15717377	0.925291	440410902	0.604475	1145382029	1.57206	410428985	0.563324	130760743	0.179472
623077	0.13554	7191019	1.56428	3818805	0.830717	1327814	0.288844	13675599	0.80509	19828056	1.16729	12717062	0.748661	12765607	0.751519	901224193	1.23695	1445158941	1.98352	358806242	0.49247	269531772	0.369939
1770928	0.385236	6764383	1.47148	2883957	0.627356	3303218	0.718559	4364517	0.256942	31856080	1.87539	11775734	0.693244	6145257	0.361775	754740406	1.0359	418936202	0.575	258797225	0.355205	487738996	0.669433
640774	0.13939	7953064	1.73005	7576540	1.64815	11830243	2.57347	5764454	0.339357	41694325	2.45457	7896010	0.464843	6041703	0.355678	168594832	0.2314	2533597652	3.47742	757469234	1.03964	929067377	1.27517
12818288	2.7884	3098489	0.674024	5572308	1.21216	3325829	0.723478	26947637	1.58642	16908335	0.995403	3253004	0.191506	5592132	0.329212	633278762	0.86919	963351418	1.32222	627100002	0.86071	527288146	0.723716
5292396	1.15127	9669121	2.10335	2894283	0.629602	1991631	0.433246	19711270	1.16041	27611207	1.62549	9515340	0.560173	16633074	0.979198	989163660	1.35765	1738829215	2.38658	66630070	0.0914514	316263835	0.43408
9555516	2.07864	6176378	1.34357	1160875	0.252529	5284836	1.14963	42914258	2.52639	35813180	2.10834	8870604	0.522217	5563716	0.327539	576177658	0.790818	482327383	0.662006	101324841	0.139071	186501040	0.255977
2809035	0.611058	9466275	2.05923	2058639	0.447822	4183184	0.909981	15195012	0.894539	38308897	2.25527	8319377	0.489766	10111744	0.595284	549047265	0.753581	1787108008	2.45285	136015711	0.186685	293042634	0.402208
6036110	1.31305	8837437	1.92244	2318542	0.50436	4892278	1.06423	23696108	1.395	33302599	1.96054	12698246	0.747553	13462892	0.792568	915766415	1.25691	2393969401	3.28578	199998247	0.274502	562928365	0.772633
9731649	2.11696	11835174	2.57454	4358039	0.948018	2359290	0.513224	28167827	1.65826	40445773	2.38107	8915688	0.524872	7972645	0.469354	749309059	1.02844	1325688135	1.81954	677144208	0.929397	268804178	0.36894
4982110	1.08377	3503456	0.762118	6625411	1.44125	5852021	1.27301	14652914	0.862625	32037519	1.88607	7877885	0.463776	7315804	0.430686	547476815	0.751425	1866447221	2.56174	547627329	0.751632	567674114	0.779146
9327205	2.02898	8125840	1.76764	4353131	0.94695	2141367	0.465818	23615048	1.39023	32761245	1.92867					702171442	0.963747	1174816467	1.61246	544230408	0.746969	482976149	0.662896
3261019	0.70938	10156704	2.20942	2792977	0.607565	5362259	1.16647	21181452	1.24696	50465449	2.97093					890933306	1.22283	1420194807	1.94925	301002225	0.413133	893536983	1.2264
5047314	1.09796	4287154	0.932598	6182974	1.345	8791461	1.91243	31394737	1.84823	28590933	1.68316					9.828e+08	1.34892	1129990680	1.55094	597221325	0.819701	589954686	0.809727
1734848	0.377387	7832215	1.70377			11018075	2.3968	9.3466e+06	0.550239	59779885	3.51928							1783678556	2.44814			1019178231	1.39885
3966466	0.862838							10690983	0.629384									449645359	0.617149
2178733	0.473947							13789674	0.811806									1506677657	2.06795
																		2001962500	2.74774
																		1632075446	2.24006
																		1178539212	1.61757
																		1213724265	1.66587
																		874700039	1.20055
																		1548472922	2.12532
																		1478510714	2.02929
																		617566429	0.847625

## Sheet: Fig 6B
Fig 6B		Graphs depict means and 95% confidence interval error bars.
mScar-FLPon-SYD-2						UNC-10-FLPon-GFP						GFP-FLPon-RAB-3
Wildtype (from Fig1G)		SYD-2(SAM1-3Δ)		SYD-2(3E)		Wildtype (from Fig1G)		SYD-2(SAM1-3Δ)		SYD-2(3E)		Wildtype (from Fig1G)		SYD-2(SAM1-3Δ)		SYD-2(3E)
Intensity	Normalized	Intensity	Normalized	Intensity	Normalized	Intensity	Normalized	Intensity	Normalized	Intensity	Normalized	Intensity	Normalized	Intensity	Normalized	Intensity	Normalized
1309466	0.274509	60661	0.0127166	591093	0.123914	9206777	0.578001	228853	0.0143674	4557725	0.286134	233919002	0.293683	122640760	0.153974	160758382	0.201831
602491	0.126303	100112	0.0209869	811414	0.1701	7834429	0.491845	2787191	0.17498	6129508	0.38481	11523703	0.0144679	28352605	0.0355964	245495628	0.308217
7534842	1.57956	198401	0.0415917	1223458	0.256479	17560904	1.10247	3300897	0.20723	1681134	0.105542	71607098	0.089902	71693176	0.0900101	321051536	0.403077
2124087	0.445282	427684	0.0896574	2710911	0.568301	10951602	0.687541	4327340	0.27167	4371915	0.274469	216127798	0.271346	113388296	0.142358	418681439	0.525651
6178925	1.29532	124550	0.02611	2463582	0.516452	11983234	0.752307	1086834	0.0682314	6056073	0.3802	901221950	1.13148	43000456	0.0539867	366327647	0.459921
4618406	0.968178	190933	0.0400262	3698778	0.775392	15422048	0.968196	1653193	0.103787	6108263	0.383477	412965678	0.518475	169309156	0.212566	482532280	0.605815
455299	0.0954464	301594	0.0632245	1706343	0.357709	33263129	2.08826	4361735	0.27383	3583075	0.224945	165596007	0.207904	19728999	0.0247696	337767890	0.424064
7845494	1.64469	463000	0.0970608	1014585	0.212692	13995027	0.878607	4009002	0.251685	9518380	0.597564	1296352318	1.62756	22697235	0.0284962	409872774	0.514591
7081609	1.48455	1025108	0.214898	817828	0.171445	14295833	0.897492	6950622	0.43636	8342362	0.523733	1060710938	1.33171	164641712	0.206706	67730310	0.0850348
5242391	1.09899	630955	0.13227	3182542	0.667171	6644074	0.417115	3943336	0.247562	12287652	0.771418	607338638	0.762508	361928629	0.454398	729745193	0.916188
1721133	0.360809	198781	0.0416714	793210	0.166284	16907289	1.06144	3423416	0.214922	3005496	0.188685	283728649	0.356219	124273415	0.156024	34924435	0.0438473
4769816	0.999919	659533	0.138261	980099	0.205463	21475134	1.34821	3315273	0.208133	5529225	0.347125	554755462	0.69649	286121214	0.359223	270959554	0.340187
3650332	0.765236	85823	0.0179915	614835	0.128891	14014028	0.8798	837020	0.0525481	3474724	0.218143	1168088929	1.46652	425018929	0.533607	149319748	0.18747
6111247	1.28113	124221	0.026041	1646594	0.345183	13528298	0.849306	4490162	0.281892	6989624	0.438808	638993421	0.80225	40207326	0.0504799	288496636	0.362205
5973474	1.25225	96194	0.0201656	980668	0.205582	12734086	0.799445	1916463	0.120315	3267502	0.205134	870120936	1.09243	79459479	0.0997606	189670863	0.23813
5099874	1.06911	695637	0.14583	2241746	0.469948	12443990	0.781233	4451036	0.279436	1462071	0.0917888	744504542	0.934718	62888447	0.0789559	338849261	0.425422
945855	0.198284	646127	0.135451	622054	0.130404	22094113	1.38707	5772279	0.362383	9377220	0.588701	434395958	0.54538	78635495	0.0987261	220610959	0.276975
439978	0.0922346	303930	0.0637143	1480489	0.310362	10266252	0.644515	4166939	0.2616	9322096	0.585241	319370720	0.400967	162644103	0.204198	208474091	0.261737
2769700	0.580625	711660	0.149189	1500431	0.314542	14056807	0.882486	5894813	0.370076	14005061	0.879237	811018115	1.01823	206180774	0.258858	416878256	0.523387
6215613	1.30301	374880	0.0785878	1590147	0.33335	10568842	0.663511	3293728	0.20678	10652915	0.66879	853323919	1.07134	85001853	0.106719	126528031	0.158855
2966576	0.621897	167009	0.0350109	1617173	0.339015	12792960	0.803142	1411961	0.0886429	4760519	0.298865	411791784	0.517001	69931369	0.0877982	389836360	0.489436
7243895	1.51857	538583	0.112906	643991	0.135003	16230566	1.01895	3595172	0.225705	15234609	0.956428	953938618	1.19766	93836459	0.117811	100466071	0.126134
5231146	1.09663	333960	0.0700096	1159917	0.243159	12752623	0.800609	3150016	0.197758	6235658	0.391474	1079925820	1.35584	207810095	0.260904	193814506	0.243332
4104760	0.8605	997179	0.209043	4247889	0.890505	20458013	1.28435	6109562	0.383558	10916582	0.685343	994736836	1.24888	94173726	0.118234	735401861	0.92329
4169250	0.874019	415258	0.0870525	2167509	0.454385	23742975	1.49058	3307343	0.207635	2074508	0.130238	874970828	1.09852	157229634	0.1974	521206055	0.654369
3573712	0.749174	274311	0.0575051	1496505	0.313719	13278188	0.833604	3583045	0.224943	272916	0.0171337	582501305	0.731325	74370252	0.0933712	274860391	0.345085
10935624	2.29249	871858	0.182772	2278348	0.477621	18635113	1.16991	4386195	0.275365	9134287	0.57345	1546680432	1.94184	28116374	0.0352998	405427877	0.509011
3054336	0.640295	270914	0.056793	494395	0.103642	23090883	1.44964	3281056	0.205985	9819032	0.616438	706157582	0.886574	45386437	0.0569822	85543224	0.107399
2780493	0.582888	579657	0.121516	731832	0.153417	29048290	1.82365	3881630	0.243689	15833359	0.994018	948595416	1.19095	66108151	0.0829982	299375391	0.375863
2897210	0.607356	17841	0.00374009	1611891	0.337908	18445144	1.15799	2958487	0.185734	16233506	1.01914	667872812	0.838508	70025360	0.0879162	420398535	0.527806
6590425	1.38158	358836	0.0752244	2607324	0.546585	22602644	1.41899	3389604	0.212799	9778626	0.613902	1239492946	1.55617	305586966	0.383662	269654469	0.338549
2939609	0.616244					9393498	0.589723			1238723	0.077767	840527859	1.05527	230501362	0.289392
8690516	1.82183											966985656	1.21404	26934733	0.0338163
2729586	0.572216											460447818	0.578088
4248439	0.89062											1033051724	1.29699
3256107	0.682593											1093011284	1.37227
5409170	1.13395											1093128599	1.37241
8460568	1.77363											1163971722	1.46136
4019514	0.842629											631568830	0.792929
6024928	1.26303											555844915	0.697858
4418075	0.926181											1037300248	1.30232
3097086	0.649256											301606433	0.378664
6179842	1.29551											736599856	0.924794
7784313	1.63186											1032838432	1.29672
4494178	0.942135											662374351	0.831605
7085207	1.4853											1024340304	1.28605
7548122	1.58235											1146403720	1.4393
5275508	1.10593											1608871533	2.01992
3454301	0.724141											583163243	0.732156
8307026	1.74144											1165811518	1.46367
7422985	1.55611											1001069600	1.25683
3541622	0.742447											1025337351	1.2873
3805671	0.7978											563005831	0.706849
7325108	1.5356											1369361331	1.71922
2590415	0.543041											497582735	0.62471
2560151	0.536696											446482427	0.560555
7759359	1.62663											1203470245	1.51095
5480420	1.14889											704936611	0.885041
5395275	1.13104											953918812	1.19764
2922248	0.612604											682321084	0.856648
4859992	1.01882											914216281	1.14779
4429875	0.928655											1221205666	1.53321

## Sheet: Fig 6D
Fig 6D		Graphs depict means and 95% confidence interval error bars.
mScarlet-FLPon-SYD-2 Cell body puncta
Control			+ Bortezomib
Wildtype	SYD-2(SAMΔ)	SYD-2(3E)	Wildtype	SYD-2(SAMΔ)	SYD-2(3E)
0	2	2	5	5	3
2	2	2	0	5	2
4	5	2	2	1	3
2	0	7	4	5	9
3	7	0	5	10	3
1	2	3	2	1	9
4	6	4	1	1	8
1	2	2	1	6	3
4	4	1	3	9	3
7	8	3	1	5	0
3	2	2	2	3	6
2	4	0	1	5	1
0	1	9	1	7	3
1	1	8	2	4	4
2	6	4	0	1	7
4	4	1	3	4	11
4	2	2	1	3	7
1	4	5	1	0	10
3	5	4	0	4	3
5	0	0	3	7	4
1	1	5	5	5	16
0	0	2	2	3	4
3	8	2	2	7	3
	4	3	3	9	3
	0	0	1	4	6
	1	0	3	0	5
	1	0		4	8
	1	1		7	3
				9	8
				10	9

[truncated: 9 more sheets: Fig 6E, Fig 7D, Fig 7G, Fig 8B, Fig S1B, Fig S4D, Fig S4E, Fig S6B, Fig S6D]
