# Supplementary material for: SAD-1 kinase controls presynaptic phase separation by relieving SYD-2/Liprin-α autoinhibition
Source: PLoS Biol. 2023 Dec 4;21(12):e3002421. doi: 10.1371/journal.pbio.3002421 (PMC10695385; doi:10.1371/journal.pbio.3002421)
Supplement: S1 Table — (XLSX) [file pbio.3002421.s008.xlsx]

## Sheet: Top phosphopeptides
Major Phosphopeptide	Total Spectra	wildtype N15 / sad-1del N14	(wildtype N15 / sad-1del N14) / (wildtype N15 / wildtype N14)	Reps present in	Protein	Wormbase ID
Y(79.9663)YDSVFKELNLKT(79.9663)R	11	0.717273	5.22603	3	damt-1	WBGene00015939
ANVKSGAIMS(79.9663)ALS(79.9663)DQEIQK	3	3.22433	2.95269	3	syd-2	WBGene00006364
SVT(79.9663)PGVLEAAGTAAR	40	3.10515	2.62474	3	set-26	WBGene00013106
VMTAVPLLS(79.9663)PTPLR	17	0.503118	2.53214	3	gld-1	WBGene00001595
KVS(79.9663)ATSEFFQSLPYK	33	1.06579	2.47049	3	mel-32	WBGene00003214
KKMS(79.9663)LAENPFAEFFPAGSPEQPK	70	0.906143	2.06919	3	del-6	WBGene00011891
VPES(79.9663)PLLSK	22	0.553659	2.04665	3	mct-3	WBGene00010834
S(79.9663)PSPPTITLQQDEMSESADHLLDELSK	56	1.91498	2.03455	3	lea-1	WBGene00002263
ADS(79.9663)EES(79.9663)AETEESSSR	40	1.33875	1.97861	3	dao-5	WBGene00000931
VKNS(79.9663)DSSVPIVLVGNK	30	0.477	1.95656	3	ral-1	WBGene00021811
YVS(79.9663)DSDGAPS(79.9663)DEDDVDFGKK	56	2.08473	1.95554	3	attf-2	WBGene00017317
SQKT(79.9663)PPSSLNDSYAEELLEAK	450	1.75476	1.93345	3	lea-1	WBGene00002263
VNEQELAPY(79.9663)LVSR	38	1.99021	1.89597	3	prpf-4	WBGene00004186
IEDEES(79.9663)DDEGR	7	0.496571	1.8881	3	mtrr-1	WBGene00006510
GSPGS(79.9663)DKENSGSAVNGSAK	36	1.06664	1.85595	3	F49E2.5	WBGene00009888
S(79.9663)LTSDAGDAILGAYDAAK	60	2.06067	1.78177	3	lea-1	WBGene00002263
ETS(79.9663)DDVVIAR	44	0.493091	1.76758	3	cyk-7	WBGene00015591
GPNQAASHLPQS(79.9663)ASGSNIHPR	64	2.23334	1.74962	3	plk-1	WBGene00004042
YVS(79.9663)DSDGAPS(79.9663)DEDDVDFGK	76	1.94813	1.73049	3	attf-2	WBGene00017317
ES(79.9663)TPPVGRPLGSK	27	1.85044	1.71621	3	fcp-1	WBGene00009479
KSS(79.9663)GSFYGSNNVEGFK	6	0.743667	1.65218	3	cox-6A	WBGene00006519
GFDVPGS(79.9663)SDNLAR	17	1.05018	1.65119	3	nmy-1	WBGene00003776
TVITDSLPYREPS(79.9663)DK	20	1.32905	1.64421	3	C01G8.1	WBGene00015312
DDS(79.9663)PEQLLGQR	23	1.25083	1.61161	3	T24B8.4	WBGene00011978
SPSLVLVISGS(79.9663)PSPR	30	0.620833	1.60999	3	spch-2	WBGene00015689
GDEFSNFS(79.9663)FVNPFYVK	14	1.11529	1.60595	3	pkc-2	WBGene00004033
TLDEEVAY(79.9663)LHLAQLGVK	33	0.665288	1.59421	3	ahcy-1	WBGene00019322
RDDDSDVS(79.9663)DDEAGEDLPSNPAISPASLWNR	112	1.82968	1.58533	3	Y41E3.7	WBGene00012765
SGS(79.9663)IPIIVLPGEEK	35	1.47849	1.57376	3	T04F3.1	WBGene00011436
EGAGAS(79.9663)EEEKAEEEADEEGHTEL	192	0.863719	1.57293	3	pdi-2	WBGene00003963
TVDSNGS(79.9663)GPGSSEIITVIETPLKDDHR	18	0.837333	1.55745	3	T07C4.3	WBGene00011560
AS(79.9663)PMPVSSSIVLR	8	1.1315	1.53164	3	gbf-1	WBGene00007703
GPSATGYRQS(79.9663)PYQQ	11	0.892636	1.52113	3	tfg-1	WBGene00006565
SADPLQNSS(79.9663)PTMSPIAPPR	15	1.10613	1.48176	3	T04F3.1	WBGene00011436
EVAKT(79.9663)PQKPQLAQQPPQQR	74	0.965885	1.48038	3	gtbp-1	WBGene00010677
GRGS(79.9663)DDDEDELLQR	21	1.37743	1.47793	3	scc-2	WBGene00004166
AET(79.9663)PEEEDEVEEEVVK	13	1.761	1.47206	3	cec-5	WBGene00017993
PFVHSHS(79.9663)QCSPMEK	28	1.69379	1.47179	3	lpin-1	WBGene00010425
YPLT(79.9663)PPGS(79.9663)PGGPPGK	116	0.46731	1.46938	3	hoe-1	WBGene00001983
LTLAS(79.9663)EPEES(79.9663)EEEEDDEDVRK	121	1.17091	1.46737	3	F15G9.1	WBGene00008865
TAAEADVNGLGS(79.9663)PSANR	31	0.598161	1.46447	3	hmg-12	WBGene00001977
QVGDS(79.9663)EEEDNIR	19	1.47168	1.46007	3	ZK909.6	WBGene00014150
TAPVAQPTVELS(79.9663)PSR	19	1.17689	1.45319	3	icp-1	WBGene00002047
IS(79.9663)FTSSSPSPQR	58	1.61441	1.44991	3	vha-7	WBGene00006916
SMT(79.9663)PPPFETAAANAAAAAK	199	1.33399	1.44842	3	ipla-1	WBGene00019747
LRS(79.9663)DGVGVQLQR	7	0.887429	1.44433	3	rpl-10	WBGene00004421
NAS(79.9663)PKPPRS(79.9663)PVLEVLER	76	0.994553	1.43983	3	C14F11.4	WBGene00015780
LSVLTERS(79.9663)EEALTDYQR	44	1.93263	1.43261	3	mct-4	WBGene00003986
MS(79.9663)LAENPFAEFFPAGSPEQPK	46	0.901565	1.43002	3	del-6	WBGene00011891
SRS(79.9663)PSEHDISEQYAPESPVEQDPYVVEK	26	1.53727	1.4248	3	unc-44	WBGene00006780
YIQNTSAAKPVQQS(79.9663)PQK	20	0.99735	1.42275	3	sel-2	WBGene00004760
EGEEPKQEVS(79.9663)FEDGQDTR	39	0.698731	1.41431	3	vig-1	WBGene00006924
RLS(79.9663)IGADEIPNLTENNESEITGCK	31	0.825935	1.41155	3	bub-1	WBGene00000275
SRS(79.9663)VDLSSISR	34	1.60894	1.41123	3	ZK1058.9	WBGene00014207
SIS(79.9663)PVPQIR	41	1.29193	1.40995	3	F21C10.7	WBGene00017657
LLNVLKPTGSAS(79.9663)PR	16	1.72475	1.40251	3	lin-52	WBGene00003035
SQTHAS(79.9663)LTSLR	8	1.60913	1.40171	3	jph-1	WBGene00002179
VSQS(79.9663)AEQLSPVK	38	0.588211	1.40139	3	T07C4.3	WBGene00011560
TKS(79.9663)IETMNEIHTSQK	114	0.967211	1.3959	3	C14F11.4	WBGene00015780
KVSIAPVSTNKS(79.9663)SDDEPSTPR	40	2.36038	1.38148	3	unc-22	WBGene00006759
RFDS(79.9663)IVPTAGR	43	0.262047	1.37784	3	pfk-1.1	WBGene00022199
SQT(79.9663)SQEKEEIR	17	1.60141	1.3766	3	gei-15	WBGene00001572
S(79.9663)ENVVADAAPATEAPEVALFGK	38	1.34287	1.37524	3	rps-5	WBGene00004474
TPS(79.9663)PTVLNAK	75	0.978987	1.37262	3	F15G9.1	WBGene00008865
KLS(79.9663)DSVMSIASMSR	70	1.38603	1.36593	3	T08G11.1	WBGene00011629
KQS(79.9663)EEPAPLPEK	16	1.6695	1.3629	3	let-858	WBGene00002957
TMS(79.9663)YYSELSGPGLVR	84	1.59746	1.36132	3	fln-2	WBGene00016006
DEIEELSY(79.9663)DAKTPTT(79.9663)PTEETVDAPR	33	2.00367	1.35799	3	F15G9.1	WBGene00008865
RAET(79.9663)PEEEDEVEEEVVK	33	1.74259	1.35705	3	cec-5	WBGene00017993
TPALGGS(79.9663)CGPSVR	12	2.53242	1.35333	3	acy-1	WBGene00000068
MS(79.9663)QEVAIDALGDEWK	44	0.476227	1.35196	3	rps-6	WBGene00004475
TMDS(79.9663)PQEEDVEVK	46	0.867783	1.35019	3	pcyt-1	WBGene00017241
LPSPSKS(79.9663)CTDLAGGSQR	36	0.496583	1.34826	3	C36H8.1	WBGene00007987
SPS(79.9663)PELGFVDDSK	34	0.805471	1.34819	3	rsd-3	WBGene00004682
LPS(79.9663)PHLPPSR	52	0.581423	1.3446	3	hoe-1	WBGene00001983
HTS(79.9663)GENGQPPS(79.9663)PAGR	19	1.05274	1.34212	3	ntl-3	WBGene00003826
ESS(79.9663)AS(79.9663)PVNSLPR	29	1.80714	1.34157	3	tns-1	WBGene00006508
EKS(79.9663)PEKVEEKPAS(79.9663)PTKK	12	1.48133	1.33786	3	unc-89	WBGene00006820
SQTQVGDESTPTAPS(79.9663)PLR	19	0.688526	1.33107	3	hcp-2	WBGene00001830
RIEDEES(79.9663)DDEGRGR	27	0.413167	1.32348	3	mtrr-1	WBGene00006510
AAASVTVPKS(79.9663)PMQR	51	1.04945	1.32101	3	larp-1	WBGene00020097
QAS(79.9663)TAGVNPVLTVALTPVPK	19	1.45108	1.31475	3	K09A9.6	WBGene00010703
TYS(79.9663)YLTPDLWK	41	0.83622	1.30814	3	rps-2	WBGene00004471
TVDS(79.9663)ELFDSGPFK	78	0.751615	1.30351	3	ampd-1	WBGene00016415
KDS(79.9663)GEHAEPSNVGFVVR	33	0.695636	1.29701	3	F40H3.2	WBGene00018250
NDNTPSTASPVQFSSDGWDS(79.9663)PTK	74	0.951	1.29462	3	pgl-3	WBGene00003994
QEVS(79.9663)FEDGQDTR	24	0.721458	1.29194	3	vig-1	WBGene00006924
VMLDSDDS(79.9663)DHEGTSK	19	1.454	1.29095	3	F13B12.1	WBGene00008729
RTS(79.9663)FFTPDGAVFAK	54	1.09578	1.28812	3	let-767	WBGene00002891
EWEETKPPGS(79.9663)ASSVDPFGHYK	52	1.64121	1.2881	3	clik-2	WBGene00016898
S(79.9663)VDLSSISR	14	1.46971	1.28724	3	ZK1058.9	WBGene00014207
SES(79.9663)DEEEEEGWSK	29	0.571793	1.2838	3	gyf-1	WBGene00016002
HAS(79.9663)PVATLEK	105	1.7411	1.28303	3	frm-1	WBGene00001488
VTS(79.9663)YPNLSTVR	47	1.49869	1.28157	3	tag-18	WBGene00006408
VGPLGLS(79.9663)PK	16	0.79025	1.27901	3	rpl-12	WBGene00004424
GPS(79.9663)PILSTVPR	28	1.37282	1.27681	3	clic-1	WBGene00020246
KNS(79.9663)ESESAPAAEPVK	79	0.573013	1.27548	3	F49E2.5	WBGene00009888
GGQIDES(79.9663)DEEAEYNK	17	0.484676	1.27259	3	F54C9.9	WBGene00010044
EIFDLLYAS(79.9663)NPPK	3	1.27067	1.27067	3	twk-37	WBGene00006689
TS(79.9663)EVEPAEIVEQK	45	1.17473	1.25934	3	ttn-1	WBGene00006436
SLQES(79.9663)DDEDEDDNDQQVVK	48	0.970771	1.25603	3	F38A1.8	WBGene00009521
NTAGTERPPAS(79.9663)PAPNTSTIEHPLAK	40	1.10288	1.25476	3	acly-2	WBGene00007150
LTGFS(79.9663)SPTFVEKPQISSR	22	1.32273	1.25474	3	dim-1	WBGene00001000
VPS(79.9663)GVAPEDEHHLLAADEAIENFK	16	2.95887	1.2531	3	kin-36	WBGene00020678
GS(79.9663)NDEADTDCLQR	47	1.8674	1.25218	3	lmd-3	WBGene00018700
EAS(79.9663)LDVPDFVNKK	24	0.7765	1.25207	3	cpna-2	WBGene00015061
KNS(79.9663)VHATTAHIGQVQR	27	1.11611	1.25092	3	Y56A3A.22	WBGene00013239
VSRPS(79.9663)PSTPLEKPAETSTNPMETPK	18	0.713444	1.24918	3	C03H5.3	WBGene00015405
FSKPQYDSAAS(79.9663)PGSSVAGGR	30	0.576867	1.24872	3	toe-1	WBGene00022739
IEDEES(79.9663)DDEGRGR	11	0.390727	1.24733	3	mtrr-1	WBGene00006510
S(79.9663)AQHYDLPPIPQYDMPPIVVGEAVVGK	35	0.703229	1.24683	3	hpo-34	WBGene00009259
EAS(79.9663)PPPPPPPPRPSALKPK	25	1.23598	1.24633	3	hrpu-1	WBGene00012769
FNS(79.9663)DDDLGFDPFTESSK	54	0.867722	1.24248	3	ntl-4	WBGene00003827
KEES(79.9663)S(79.9663)EEEDGVLK	56	2.24468	1.24216	3	kin-36	WBGene00020678
ELSS(79.9663)GSPSNSTTPFQSPMK	16	1.18494	1.24008	3	Y66A7A.7	WBGene00013426
CGNVGS(79.9663)PTGSVPMSLHK	34	1.11215	1.23953	3	Y43F8B.2	WBGene00012813
KFGLPS(79.9663)DDDDEYDDPR	18	0.871472	1.23749	3	vig-1	WBGene00006924
KSS(79.9663)TSDSFEAVDEK	37	0.831297	1.23675	3	R07E5.7	WBGene00011115
TS(79.9663)AVS(79.9663)IDLDK	16	0.739625	1.23656	3	T04F3.1	WBGene00011436
IEELDENS(79.9663)DTDLQK	29	1.13655	1.23432	3	T19C3.4	WBGene00020562
SPSLVVVIS(79.9663)PS(79.9663)PR	13	0.358846	1.23416	3	spch-1	WBGene00007307
PADS(79.9663)DDEIDIEPR	17	0.432647	1.23078	3	deps-1	WBGene00022034
RMT(79.9663)IEEEHAGDYFK	97	1.02743	1.22899	3	pyk-1	WBGene00009126
IDS(79.9663)DDEDALEEAK	14	0.869714	1.22151	3	snu-66	WBGene00017605
QSS(79.9663)PS(79.9663)PPPAR	48	1.4941	1.2129	3	T23E7.2	WBGene00020732
YRS(79.9663)LPDLTVLAAETEVER	84	0.969107	1.21187	3	lpin-1	WBGene00010425
APAVPITPTEPAS(79.9663)PVES(79.9663)PVKEQPQK	21	0.471	1.21185	3	htp-3	WBGene00002034
HAS(79.9663)NSDLSMIESFR	16	0.866625	1.20997	3	let-502	WBGene00002694
LSSVPSGGSAPAAAAPS(79.9663)GGAAPK	55	0.595064	1.20841	3	C37A2.7	WBGene00016493
RMS(79.9663)QEVAIDALGDEWK	58	0.434345	1.20793	3	rps-6	WBGene00004475
NPSADADVNDTGS(79.9663)SPVKK	44	0.543989	1.20754	3	hmg-12	WBGene00001977
LQSSHT(79.9663)HLDDLISQGSAVLENLK	45	1.53138	1.20414	3	memb-1	WBGene00007128
NTS(79.9663)FVSFLDYSSAK	44	1.27064	1.20011	3	T23E7.2	WBGene00020732
LVQNPPS(79.9663)PK	60	1.3697	1.19834	3	tcer-1	WBGene00022855
TKS(79.9663)FTEDEEGLTEGER	103	0.64901	1.19208	3	tnt-3	WBGene00006588
KSS(79.9663)EVGDLNMGDSDKITDIYPVPEK	22	1.18555	1.19134	3	fubl-2	WBGene00022738
SS(79.9663)LPDMSKPAK	34	1.69794	1.18844	3	unc-115	WBGene00006839
EEAAGDDDFDLFGS(79.9663)EDEEEDEEKKK	315	0.667421	1.18512	3	eef-1B.2	WBGene00012768
EIVEFTIDS(79.9663)PAGPK	15	1.09767	1.18322	3	cdk-11.1	WBGene00015203
NAS(79.9663)FPSAPTINYNER	54	3.12972	1.18246	3	fln-2	WBGene00016006
S(79.9663)APASDGAPAASAGSSR	23	1.06152	1.17978	3	car-1	WBGene00012484
SPSAALLKS(79.9663)PS(79.9663)QAAFGAPFGSMSVADLGSLTR	30	1.16883	1.1797	3	unc-15	WBGene00006754
TIQSMKTVS(79.9663)K	22	1.17664	1.17664	3	C25H3.10	WBGene00016119
GSITVILGPMFS(79.9663)GKT(79.9663)TELLR	11	1.17391	1.17391	3	thk-1	WBGene00006568
FSAAS(79.9663)STRPITEADQR	14	1.02286	1.17343	3	pkn-1	WBGene00009793
NEPNVSY(79.9663)ICSR	69	1.23399	1.17052	3	gsk-3	WBGene00001746
Y(79.9663)EPEDSHSPVPS(79.9663)EDDVHGFVK	68	1.57594	1.16931	3	unc-44	WBGene00006780
KASGT(79.9663)LPPQQQVVHK	164	1.02035	1.1687	3	ral-1	WBGene00021811
S(79.9663)KS(79.9663)PEAEKPPAPK	42	1.62145	1.16838	3	unc-89	WBGene00006820
KLS(79.9663)VTNIPGIEEVNMIK	49	0.778061	1.16706	3	icd-1	WBGene00002045
VSS(79.9663)GVFIASDYDEFR	23	1.05996	1.1666	3	tag-340	WBGene00017826
KEPTTEDGEVKT(79.9663)PS(79.9663)PPPAK	29	1.27891	1.16636	3	thoc-2	WBGene00015813
AS(79.9663)LSGGVSSLAAPISTAPR	50	1.01788	1.16579	3	copd-1	WBGene00015734
IENFNPT(79.9663)STIELK	16	0.46675	1.16445	3	wago-11	WBGene00021711
IADGALS(79.9663)DSEVDR	26	0.565654	1.16362	3	lpin-1	WBGene00010425
ADGDDS(79.9663)DDDNNAPMK	27	0.563444	1.16254	3	nsun-1	WBGene00021073
LNADS(79.9663)DDGSHGSQDPGK	26	0.923346	1.16158	3	msi-1	WBGene00003423
GPAKDDEMESS(79.9663)EEQE	30	1.0822	1.15991	3	AC3.5	WBGene00007071
AAS(79.9663)FPFVGDSSIIQASSLK	69	1.19683	1.15691	3	H18N23.2	WBGene00019211
LS(79.9663)T(79.9663)PPTEFADAR	28	1.29057	1.15671	3	spat-2	WBGene00012973
GRS(79.9663)TS(79.9663)SEIIAGSESR	18	0.90625	1.15458	3	unc-89	WBGene00006820
NDADS(79.9663)DDNMDGLSNLEK	57	0.795561	1.15457	3	ecps-1	WBGene00008422
QIS(79.9663)EDAFYVVNEVVMK	1410	0.492323	1.15353	3	pck-2	WBGene00011232
SQLPFGAES(79.9663)PSDQEK	90	0.716889	1.15208	3	R148.3	WBGene00020102
SKS(79.9663)VALFDNK	8	1.12738	1.14926	3	gem-1	WBGene00008214
AGALDS(79.9663)DEEFDR	11	0.360364	1.14887	3	F25H8.2	WBGene00009132
TPGNPMFNS(79.9663)PR	60	1.0137	1.1482	3	wac-1.1	WBGene00012734
AVS(79.9663)FTDLAAAMSK	36	0.759222	1.14644	3	ZK370.4	WBGene00022718
ALLSCS(79.9663)GASTPQR	66	0.925061	1.14577	3	gpcp-2	WBGene00011511
AQS(79.9663)PVTSPVFK	25	2.53252	1.14543	3	ifc-2	WBGene00002056
EKS(79.9663)PEKS(79.9663)ATEDVK	15	1.11607	1.14251	3	unc-89	WBGene00006820
YDGSLFS(79.9663)S(79.9663)KELDYDETDTK	18	0.824944	1.13977	3	nrf-6	WBGene00003813
SGS(79.9663)EAAQFDQK	658	1.33292	1.13754	3	mlc-2	WBGene00003370
VVEQGTSS(79.9663)EVDFEWIPR	27	0.682704	1.1371	3	trap-1	WBGene00022122
VSMAPSQSSSS(79.9663)PPPPEPVPTPK	48	1.09735	1.13685	3	pod-1	WBGene00004075
SNS(79.9663)MSATFNYLHLDADK	29	0.407983	1.13587	3	C06H5.6	WBGene00007394
YASGS(79.9663)PVPS(79.9663)EEDSSR	14	1.31471	1.13498	3	unc-44	WBGene00006780
AAS(79.9663)DDDEEEEPVATKK	18	1.46006	1.13355	3	cec-5	WBGene00017993
KMS(79.9663)LAENPFAEFFPAGS(79.9663)PEQPK	65	0.632308	1.13314	3	del-6	WBGene00011891
AIS(79.9663)PAVSEISR	22	0.656545	1.13288	3	morc-1	WBGene00022531
IKGDDDS(79.9663)ENEEWEK	20	0.95945	1.13043	3	mog-7	WBGene00009672
FEHGAPPPLS(79.9663)PVFEMK	49	0.763898	1.13008	3	hpo-34	WBGene00009259
RNT(79.9663)DEQEPEEEEDDAFDVK	122	0.921279	1.12732	3	tag-273	WBGene00013289
EASSQQQKPQQNGHHKNS(79.9663)GDFDR	9	1.68033	1.12698	3	unc-33	WBGene00006769
TINS(79.9663)AENPGMMAIPLAR	152	1.39083	1.12643	3	brp-1	WBGene00000273
LRSRT(79.9663)S(79.9663)T(79.9663)PVNEEVSQSESR	26	1.3055	1.12567	3	unc-22	WBGene00006759
HYS(79.9663)LSPPHR	20	1.1143	1.12467	3	ulp-2	WBGene00006737
VYT(79.9663)HEVVTLWYR	17	0.798059	1.12278	3	cdk-1	WBGene00000405
KLESAQS(79.9663)ADS(79.9663)EEKFVR	44	1.89082	1.12106	3	F46H5.7	WBGene00018522
VSTAS(79.9663)PDPPSFVLPTAR	38	1.30837	1.11657	3	ppfr-2	WBGene00017064
KTS(79.9663)LEVQQDQYILAYEEK	52	1.04604	1.11594	3	T28C6.7	WBGene00012121
S(79.9663)LPDLTVLAAETEVER	49	0.905306	1.11516	3	lpin-1	WBGene00010425
SMS(79.9663)QPVLNVEGDKR	26	0.776615	1.11464	3	spd-5	WBGene00004955
RS(79.9663)VEDLASEALQNVTK	30	1.41927	1.1138	3	unc-44	WBGene00006780
EFVANLGDETAS(79.9663)DIEEEQER	159	0.954912	1.11099	3	tcer-1	WBGene00022855
FEQSQLS(79.9663)PSIPQHQPVGQYHQQK	80	1.054	1.11015	3	cids-2	WBGene00009451
NIVDVDEGGNS(79.9663)ESELEEPEK	58	0.711586	1.10986	3	ima-2	WBGene00002073
MAPGS(79.9663)LENLAAPIDDR	28	0.958893	1.1094	3	daf-22	WBGene00013284
TPS(79.9663)PVPQPTPPPPPPPVR	86	1.7624	1.10911	3	hum-4	WBGene00002037
VVS(79.9663)QEKVEILR	38	0.704421	1.10773	3	mans-2	WBGene00008258
LGS(79.9663)WIAGMK	14	1.54571	1.10662	3	ncx-2	WBGene00003567
KETPAAEAT(79.9663)PEPEIPKPEEIPFPK	71	1.42008	1.10657	3	hip-1	WBGene00011735
AHT(79.9663)PIAFPGELLAK	83	0.233723	1.10594	3	pyr-1	WBGene00004259
HQEDDNVSVTS(79.9663)ENDSVITSK	276	0.981514	1.10489	3	atx-2	WBGene00000231
QAETLVT(79.9663)PVSS(79.9663)PHASDTTTTTPASGTAESASTVADVR	63	0.846714	1.10478	3	ifg-1	WBGene00002066
SKPS(79.9663)S(79.9663)PIPDAPTMEDIAPR	28	1.75289	1.10408	3	ptl-1	WBGene00004212
GGDAYNEDS(79.9663)DEEQHGGHHGQGVR	54	0.638593	1.10397	3	dnj-19	WBGene00001037
EKS(79.9663)PEKPEEKPKS(79.9663)PTPK	30	1.0671	1.10353	3	unc-89	WBGene00006820
YFHINDGEDAGS(79.9663)DHE	914	0.560427	1.1015	3	rpl-22	WBGene00004434
SGS(79.9663)SEDIPQATSATR	38	0.960789	1.10017	3	wip-1	WBGene00020094
NINTQIEDDS(79.9663)ETSTTPPGPFDANLLR	32	0.802094	1.09932	3	ima-3	WBGene00002074
GVKPVVS(79.9663)PPKTDAPSVSEPK	95	1.64507	1.09821	3	egl-45	WBGene00001209
AS(79.9663)ASVAPGLQSSASAAVIR	64	0.793094	1.09775	3	unc-54	WBGene00006789
VSPST(79.9663)DDDDDEGEEEKNDR	29	0.87231	1.09755	3	hyl-1	WBGene00002043
STQQS(79.9663)PTLPTPSSSTNPR	48	1.04821	1.09652	3	lin-7	WBGene00002996
MPTATSFS(79.9663)SWSPPDK	24	0.829292	1.09621	3	T23E7.2	WBGene00020732
TSSVAHSHISEVPLS(79.9663)PIQGMDTPFDHHER	108	1.41733	1.09619	3	fln-2	WBGene00016006
ELLGQVGES(79.9663)DDEVSESISELPSFAGGKPR	133	0.959263	1.09548	3	unc-22	WBGene00006759
SFEAAPPS(79.9663)PVPS(79.9663)EKAELPATIQPSVHEQFNHR	39	0.769538	1.0946	3	tfg-1	WBGene00006565
RIEDEES(79.9663)DDEGR	10	0.3712	1.09337	3	mtrr-1	WBGene00006510
S(79.9663)TSPPLSYGQSNR	161	0.906929	1.0929	3	pqn-59	WBGene00004143
SSIS(79.9663)LDDLFNNTSGIEK	61	0.730803	1.09233	3	T04F3.1	WBGene00011436
QLPESPVPEKIET(79.9663)PEPLVDIHDTVDK	321	1.23687	1.0918	3	ret-1	WBGene00004336
EPLAQTSQFGGSLSGS(79.9663)PSTSSSIFGGGTPK	46	1.37287	1.09168	3	npp-9	WBGene00003795
LSTTS(79.9663)QSSILGGK	9	1.48867	1.09134	3	acin-1	WBGene00016601
MVELQS(79.9663)RLDQMQSES(79.9663)GQTIVELTEQLEK	3	1.09133	1.09133	3	hum-2	WBGene00002036
SAAQSS(79.9663)VPPTPK	58	1.57569	1.0899	3	T23E7.2	WBGene00020732
EKIEAVDNS(79.9663)MDDELQK	30	0.809733	1.08961	3	F14E5.2	WBGene00008800
KTS(79.9663)VDLDTSTNR	28	1.27232	1.08927	3	nmy-2	WBGene00003777
KTSDEPPEIPLPSGTQPT(79.9663)PDSVWTK	25	0.71572	1.08907	3	larp-1	WBGene00020097
NDGEMPEGAKS(79.9663)T(79.9663)DDEDEKITSIDEFR	38	1.206	1.08744	3	apd-3	WBGene00000162
ST(79.9663)TTENDGIGFANVR	105	0.812057	1.08531	3	dnbp-1	WBGene00044989
DESES(79.9663)DDEDAEKAPAAIPK	19	1.08695	1.08509	3	hmg-12	WBGene00001977
KKEEPKEES(79.9663)DDDMGFGLFD	503	0.536467	1.08443	3	C37A2.7	WBGene00016493
TNS(79.9663)QDWAVITGPELPGLSEK	50	0.64668	1.08177	3	catp-3	WBGene00015660
RPS(79.9663)TMMPVQQTAER	28	0.856839	1.08131	3	sel-2	WBGene00004760
QKADGDDS(79.9663)DDDNNAPMK	28	0.448107	1.0808	3	nsun-1	WBGene00021073
HFHKS(79.9663)NDEILR	35	0.986414	1.07988	3	lpin-1	WBGene00010425
TSS(79.9663)MPQAMSMEASIEK	45	1.2546	1.07976	3	aak-2	WBGene00020142
SAAEFS(79.9663)S(79.9663)DEEAR	13	1.00808	1.07821	3	tag-340	WBGene00017826
TVGGS(79.9663)SPVQQMFQSR	11	1.16945	1.07755	3	M106.2	WBGene00010910
LRKPS(79.9663)DQPNGNQVQVGTR	51	0.778843	1.07754	3	egl-4	WBGene00001173
AFAHLITTGAQDELAS(79.9663)A	50	1.3248	1.07726	3	mlc-2	WBGene00003370
SLSSAEDS(79.9663)EDEADLTEEQR	91	0.877121	1.07673	3	szy-2	WBGene00021312
NNTPFNAS(79.9663)DDAFPALGAK	29	0.669086	1.07642	3	vig-1	WBGene00006924
EVKEPQVDVS(79.9663)DDS(79.9663)DNEAVEQELTEEQR	108	0.675352	1.07543	3	icd-2	WBGene00022042
MAAST(79.9663)SIDHLAGAAR	7	1.601	1.07505	3	F13E6.1	WBGene00008745
VTPTLT(79.9663)KEESKEETDDDKFEENDER	153	0.574451	1.075	3	ifg-1	WBGene00002066
SPS(79.9663)LNAFSGILAK	20	0.78515	1.07334	3	K02B12.7	WBGene00010500
DVES(79.9663)DEEQELIDR	28	0.929071	1.07257	3	Y67D2.7	WBGene00022057
SQFS(79.9663)DDETDDYVVPEAGDAETR	254	1.00205	1.07235	3	T19H12.2	WBGene00020588
FSIQYGS(79.9663)GSCNGYLGK	46	1.0867	1.07219	3	asp-1	WBGene00000214
KEIEELKPEIASSGS(79.9663)SR	26	0.943577	1.07192	3	rack-1	WBGene00010556
ASPLGPERPES(79.9663)PSGSPLPR	16	1.37856	1.06924	3	unc-44	WBGene00006780
RS(79.9663)LS(79.9663)PQPPLPSVAPVK	97	0.899907	1.06901	3	pqn-59	WBGene00004143
KAS(79.9663)VDIESLGIPAHLR	46	1.56607	1.06884	3	W07E11.1	WBGene00012326
LS(79.9663)LEEDEAPIDEK	17	1.01753	1.06847	3	F26E4.4	WBGene00009159
IIDDFDY(79.9663)GDNVSIIDR	17	1.14053	1.06691	3	C18E9.5	WBGene00007685
S(79.9663)RSQTNVDQDYGDR	20	0.8585	1.06436	3	F53B3.6	WBGene00018744
AFLSAIDS(79.9663)EEIGDDVISK	23	0.441348	1.06379	3	larp-1	WBGene00020097
S(79.9663)TSPEYSTVYER	84	1.13804	1.06378	3	fln-2	WBGene00016006
TNS(79.9663)SSSISSIDTSDQIQR	34	0.915029	1.06302	3	zyg-9	WBGene00006994
ATS(79.9663)PSYVIVSK	20	0.971175	1.06247	3	ZC247.1	WBGene00013859
APPS(79.9663)PPAPVMHS(79.9663)PPRK	72	0.908056	1.06146	3	skp-1	WBGene00004806
TRS(79.9663)LS(79.9663)PGKTPLPPSEALR	203	1.05497	1.06134	3	lfi-1	WBGene00022500
TWT(79.9663)LCGTPEYLAPEIILSK	572	1.44516	1.06059	3	kin-1	WBGene00002189
AIS(79.9663)ASQIGSIPSQSAATR	45	1.65473	1.05894	3	F13H10.3	WBGene00008774
KQYDS(79.9663)DGDDDEEEEVPK	59	0.408271	1.05731	3	nucl-1	WBGene00019510
EKS(79.9663)PPCFAVTAAEAK	23	1.09113	1.05726	3	T24B8.4	WBGene00011978
KNS(79.9663)ESESAPAAEPVKEVTPEIVEEVFEK	183	0.416016	1.05692	3	F49E2.5	WBGene00009888
AS(79.9663)ASMAPPDGFPMVPSASSALIR	54	0.878926	1.05641	3	myo-3	WBGene00003515
ST(79.9663)SDFSTIVDLEPGKHEYK	47	1.07511	1.0563	3	aakb-1	WBGene00010115
ICDFGISGHLTNS(79.9663)MAK	20	1.39505	1.05618	3	sek-1	WBGene00004758
KS(79.9663)PTLNEMR	46	0.968826	1.05537	3	epn-1	WBGene00001329
S(79.9663)SVSSQGTIGAEK	96	0.970922	1.05508	3	sec-16A.2	WBGene00017419
SGS(79.9663)GVSSSDVYPYR	34	1.10641	1.05298	3	cpna-1	WBGene00006495
EPS(79.9663)PPPLNIAEQDLVR	134	1.69789	1.05272	3	phf-10	WBGene00018013
S(79.9663)SAHSDYPISEQYDGPLDSTHR	20	1.5291	1.05258	3	ZC247.1	WBGene00013859
ETPAAEAT(79.9663)PEPEIPKPEEIPFPK	121	1.39304	1.05073	3	hip-1	WBGene00011735
EIVS(79.9663)DEEEIDTEQTVGGEEK	28	1.00936	1.05001	3	gbf-1	WBGene00007703
VGS(79.9663)ELS(79.9663)LSSTAPLLHR	22	1.12591	1.04997	3	twk-24	WBGene00006677
IAPVATSS(79.9663)PIATSNSQSFGIAPR	190	1.1583	1.04979	3	unc-44	WBGene00006780
FGLPS(79.9663)DDDDEYDDPR	384	0.518836	1.04928	3	vig-1	WBGene00006924
IWDLEDKKEIEELKPEIASSGS(79.9663)SR	63	0.881881	1.04826	3	rack-1	WBGene00010556
KKS(79.9663)ESEATAAPASVEQVVEQPK	176	0.459898	1.04766	3	F49E2.5	WBGene00009888
GKT(79.9663)SYGHELETVPLPEK	35	1.35569	1.04618	3	pept-1	WBGene00003877
SASHTPS(79.9663)MLVNAK	33	1.81885	1.04573	3	Y87G2A.19	WBGene00044260
ISS(79.9663)PVHS(79.9663)DAGDASSFK	40	1.406	1.04526	3	unc-44	WBGene00006780
TAASEKQS(79.9663)VPPTPK	46	1.34926	1.04462	3	T23E7.2	WBGene00020732
EANPEGS(79.9663)DDGFTK	15	0.407667	1.04441	3	Y17G7B.12	WBGene00012465
KFEHGAPPPLS(79.9663)PVFEMK	62	0.765677	1.04409	3	hpo-34	WBGene00009259
VILQYES(79.9663)PPPGQK	81	0.965296	1.04383	3	ttn-1	WBGene00006436
TAS(79.9663)EIFSTINNLR	26	0.993885	1.04278	3	clh-1	WBGene00000528
KNS(79.9663)DSNDNANSEGSDEVVR	85	1.43246	1.04189	3	T28F4.5	WBGene00012140
TWS(79.9663)HSAAEFMK	20	0.6283	1.04127	3	EEED8.10	WBGene00017138
SNS(79.9663)PPIFR	18	0.939333	1.04024	3	F36D4.5	WBGene00018090
S(79.9663)ISDGVVNHTEMENLR	15	1.2452	1.03855	3	stim-1	WBGene00021910
DLANQT(79.9663)GEEMSDAFESVK	88	1.85267	1.03753	3	lea-1	WBGene00002263
TYADNLFPQQVAEQHEEQMSS(79.9663)GSSPK	42	0.612024	1.03686	3	prmt-5	WBGene00016408
HGS(79.9663)VDYSQTLPPAIDR	18	1.049	1.03679	3	itsn-1	WBGene00006405
RNELDS(79.9663)DEELDL	120	0.805996	1.03604	3	D2005.3	WBGene00008398
RENS(79.9663)ANDSPANTNDVDIVSS(79.9663)PVKR	69	0.566181	1.0348	3	hmg-12	WBGene00001977
TQQSDKDASVSETTT(79.9663)PPTTPVTVK	30	1.23293	1.03455	3	T24H7.3	WBGene00020782
TS(79.9663)KQELEPLQSSEFENIPLNDLR	17	0.466882	1.03434	3	F55G1.6	WBGene00018902
QVGDS(79.9663)EEEDNIRK	6	0.9855	1.03379	3	ZK909.6	WBGene00014150
SVS(79.9663)FGEDSKEVNELLR	184	1.21268	1.03358	3	mrp-1	WBGene00003407
FSSGAAVPMGLPSSSS(79.9663)GANVR	26	0.882692	1.03297	3	syx-5	WBGene00006373
FTAPAPVEHPKPES(79.9663)PR	116	1.17253	1.03273	3	vps-26	WBGene00006931
ALHNDQVPLKNS(79.9663)V	24	1.35108	1.03258	3	zig-11	WBGene00021305
EKS(79.9663)SGSNADDEISR	84	1.72186	1.0324	3	fln-2	WBGene00016006
DQSVVSSIVPASVHIQS(79.9663)DSEDSIAPSK	188	0.755633	1.03229	3	hpo-34	WBGene00009259
NILPAPARS(79.9663)PSSPR	28	1.01641	1.03206	3	pcf-11	WBGene00020092
SSS(79.9663)ASDLGIINR	58	1.58383	1.03172	3	acl-5	WBGene00011106
LHYEQTADKT(79.9663)PS(79.9663)PIPLEK	76	1.24699	1.03104	3	cpna-2	WBGene00015061
LDT(79.9663)FCGSPPYAAPELFSGK	113	1.13348	1.03084	3	par-1	WBGene00003916
EQSSMS(79.9663)S(79.9663)LDREYFASK	44	0.472159	1.02994	3	T07C4.3	WBGene00011560
DLS(79.9663)EEDVEFK	26	0.649115	1.02909	3	F49C12.11	WBGene00009880
RWS(79.9663)DDLLPIGR	99	1.82873	1.02635	3	ttn-1	WBGene00006436
VSS(79.9663)PASSLSSPSQPSCNWEK	19	0.770368	1.02453	3	ell-1	WBGene00021281
FS(79.9663)PSNHAGSIGDR	28	0.939071	1.02407	3	lin-66	WBGene00001562
SKS(79.9663)RAS(79.9663)ASVAPGLQSSASAAVIR	24	0.8615	1.02304	3	unc-54	WBGene00006789
SIAYGEPDALINYSQADS(79.9663)PSQK	210	1.71891	1.02278	3	unc-44	WBGene00006780
ERS(79.9663)PS(79.9663)PEPVYDANGK	35	1.0969	1.0226	3	sfa-1	WBGene00013808
S(79.9663)KELNDGVQLPLDK	56	0.846545	1.02203	3	F09B9.4	WBGene00008603
KAPS(79.9663)PPRVEEFK	32	1.34709	1.02121	3	unc-22	WBGene00006759
SSS(79.9663)PNMNKEDVLEELVKPK	17	1.35603	1.01872	3	prcc-1	WBGene00008034
KWHS(79.9663)LESGLDENAGR	92	1.188	1.01862	3	vab-10	WBGene00006876
TVGTPLINSAPTGDFS(79.9663)PR	19	0.938842	1.0186	3	mdt-4	WBGene00007012
KREDS(79.9663)DEEIDPKPEK	6	0.930667	1.01782	3	ccdc-55	WBGene00007627
SGSEQVAGNMS(79.9663)PR	21	1.5554	1.01778	3	mcm-4	WBGene00003156
FGSS(79.9663)DDEGETETSVAK	65	0.829846	1.01683	3	ZC262.2	WBGene00022579
TST(79.9663)FCGTPEFLAPEVLSDSSYTR	70	1.06413	1.01569	3	pkn-1	WBGene00009793
KATQGHPVVQSSQIT(79.9663)PPIS(79.9663)AK	42	1.04996	1.01546	3	slc-25A46	WBGene00012740
IRPASSMGAVDVES(79.9663)QPR	90	0.398956	1.0154	3	mct-6	WBGene00015676
REPT(79.9663)PPFETDDVAPLSDDKPQFGNQT(79.9663)PEEDETTFDR	307	1.23219	1.01439	3	ret-1	WBGene00004336
S(79.9663)IASTHSVQSMR	34	1.80535	1.01405	3	mca-3	WBGene00003153
VGDAAATTEAEADS(79.9663)DDESEKR	35	0.843671	1.01351	3	pssy-1	WBGene00013920
LVS(79.9663)PLQEPIWDEPEPALQR	90	0.602667	1.01289	3	R148.3	WBGene00020102
KLS(79.9663)MLGATGDMGK	18	1.26639	1.01087	3	spl-3	WBGene00022427
LSDGSINNQSNLNDSQFNEDSLIISS(79.9663)S(79.9663)PKKSPPQR	13	0.628846	1.00988	3	emr-1	WBGene00001309
EFDKNDS(79.9663)ESPVPS(79.9663)EKEQEPTTVSR	11	1.67718	1.00947	3	unc-44	WBGene00006780
FGS(79.9663)HS(79.9663)PEVYLNLR	132	1.12473	1.00913	3	grld-1	WBGene00017929
GKVET(79.9663)PQQYLSK	32	0.565344	1.00867	3	mct-3	WBGene00010834
APPS(79.9663)PPAPVMHS(79.9663)PPR	66	0.924212	1.00865	3	skp-1	WBGene00004806
AGGSNAQPTTHQS(79.9663)TGSLGNK	46	1.0485	1.00828	3	scm-1	WBGene00004743
RLS(79.9663)LPNENNEIKR	28	1.17943	1.00767	3	nac-1	WBGene00003517
SDS(79.9663)LKAEEANALR	33	1.55327	1.00766	3	F42C5.9	WBGene00018349
AERGSPT(79.9663)PSSVTVDNAPSLPDR	60	0.823867	1.00752	3	C24G6.8	WBGene00016062
KPS(79.9663)TEEDLSFTVVPDVGLK	36	1.21908	1.00724	3	T01G9.2	WBGene00011344
GLS(79.9663)LDLPEYDDFDR	28	0.718893	1.0058	3	sid-3	WBGene00002207
WHS(79.9663)LESGLDENAGR	36	1.19228	1.00485	3	vab-10	WBGene00006876
NVIIEQSWGS(79.9663)PK	18	0.59575	1.00421	3	hsp-60	WBGene00002025
SLMPAERPEKGSTST(79.9663)FV	120	1.3582	1.00175	3	sax-7	WBGene00004732
KLPT(79.9663)PAPELDVPAR	273	1.79933	1.00156	3	ketn-1	WBGene00004130
KGT(79.9663)PPPPTQQER	58	0.999905	1.00056	3	tcer-1	WBGene00022855
IRQS(79.9663)PVPESHISTLTR	61	0.886082	0.999253	3	F21C10.7	WBGene00017657
ET(79.9663)SPSTTSLVLTIR	18	1.08556	0.998936	3	pes-4	WBGene00003978
RGS(79.9663)PSEVFSSDINHIHR	15	0.915467	0.998684	3	H14N18.4	WBGene00019204
HPS(79.9663)PPVATVIPTAVVDK	78	1.20382	0.997947	3	sid-3	WBGene00002207
SDS(79.9663)PQPLIPSRPEPAVK	288	0.905417	0.997367	3	dnbp-1	WBGene00044989
FYPISKPTAPLDAKS(79.9663)PR	32	0.825406	0.995811	3	larp-1	WBGene00020097
AQS(79.9663)PGLLTAQSAEPNLLSTR	47	0.178298	0.995748	3	F32H2.7	WBGene00009344
NLLGLLPQADLPS(79.9663)SER	19	0.669789	0.992995	3	cash-1	WBGene00010631
RGS(79.9663)HGQMIATEAEEMK	133	1.6709	0.991787	3	ncx-2	WBGene00003567
KSS(79.9663)AIFS(79.9663)DDEQSISSK	54	0.836222	0.990841	3	ttn-1	WBGene00006436
QIIAEPLS(79.9663)PSSVFDAR	22	1.51118	0.989868	3	C33C12.1	WBGene00016334
SSGS(79.9663)FYGSNNVEGFK	28	1.6697	0.989823	3	cox-6A	WBGene00006519
S(79.9663)KLEVDKDF	5	1.587	0.98971	3	C24A3.2	WBGene00016033
ILTSSS(79.9663)PLGNQSDTQK	50	0.91168	0.989251	3	T28C6.7	WBGene00012121
TCNVLGHSSS(79.9663)TSSVLK	28	1.08786	0.989181	3	F26F4.9	WBGene00017829
QQHFTQAAT(79.9663)PPPTNHESPLYLQNGLSK	118	1.25227	0.989157	3	W05B5.1	WBGene00012274
RPKS(79.9663)PDSAMFSSLK	48	1.00446	0.988798	3	ttc-7	WBGene00021444
KST(79.9663)GGGANPFGDAKPVDTETR	63	0.738111	0.988666	3	H05C05.1	WBGene00019157
LDS(79.9663)GNFSWASEQTTR	33	0.293121	0.987388	3	rps-8	WBGene00004477
YHGHS(79.9663)MSDPGTSYR	304	0.79898	0.986785	3	pdha-1	WBGene00011510
AAS(79.9663)VTVISTEPSLPHSMYEPEK	16	1.05	0.986567	3	arrd-25	WBGene00007296
ENGMAST(79.9663)FCGTPDYISPEIIK	41	1.0665	0.986206	3	tpa-1	WBGene00006599
TTS(79.9663)PTIVTTVSSEHLDR	64	1.23195	0.985909	3	unc-44	WBGene00006780
QLNS(79.9663)PGGGGGLGLNNPR	40	2.04625	0.985884	3	hlh-30	WBGene00020930
TAS(79.9663)FLEETTPLVR	13	2.25827	0.984946	3	K09C4.5	WBGene00019550
HDLMQSRS(79.9663)S(79.9663)VIENGAAVQYEK	102	0.89102	0.984403	3	maph-1.1	WBGene00009306
GGDRDEVIDPTENVVGDSGVEETS(79.9663)PR	28	0.837964	0.983981	3	hsr-9	WBGene00002027
SSSRGPSY(79.9663)STINGYTAYISSPSYVETESTR	14	1.36061	0.983741	3	T23E7.2	WBGene00020732
RLS(79.9663)PVYKPSPVPK	54	1.48593	0.983359	3	lem-2	WBGene00002275
ELQGS(79.9663)DS(79.9663)DEDAVVIEQPTVEPK	135	1.27342	0.982986	3	F13E6.1	WBGene00008745
WKDIEVS(79.9663)DDEDDTHPNIDTPSLFR	116	0.720991	0.98111	3	cdc-37	WBGene00021097
IAGQMT(79.9663)SPSSSISS(79.9663)VHSGGAR	12	0.796	0.980559	3	fli-1	WBGene00001443
AQS(79.9663)PATPSSSLPTDIENK	27	1.564	0.980306	3	rnp-6	WBGene00004389
ALT(79.9663)PS(79.9663)DDEEEAGPIAPEPK	70	2.25529	0.979455	3	cec-4	WBGene00017990
EIEPPYKPNVQSETDTSYFDNEFTSQPVQLT(79.9663)PPSR	32	1.54375	0.978295	3	akt-1	WBGene00000102
RS(79.9663)EDGDWIVPK	15	0.972067	0.977606	3	F14B8.6	WBGene00017448
QPKDES(79.9663)ES(79.9663)DDEDAEKAPAAIPK	11	0.763818	0.977577	3	hmg-12	WBGene00001977
SDFKPFDFTAEDDS(79.9663)D	47	0.969426	0.976871	3	cwf-19L1	WBGene00017534
PGS(79.9663)ISS(79.9663)TPESPDIMR	9	1.49156	0.976033	3	T22E5.6	WBGene00020692
RHS(79.9663)VSDPISK	22	1.05495	0.975986	3	gspd-1	WBGene00007108
IVAPVS(79.9663)EDENDDDESSSFFLPK	46	0.368348	0.975335	3	F18C12.3	WBGene00008934
LANTQLDS(79.9663)DDEPDN	5	0.5	0.975134	3	Y48A5A.1	WBGene00021655
AS(79.9663)STQSLASGSEQSFNLGNVPDK	34	0.687471	0.973804	3	EEED8.10	WBGene00017138
FHTLES(79.9663)DEEEEEDHKR	40	1.03005	0.973624	3	teg-1	WBGene00006563
DNEGKVPS(79.9663)AATSR	32	1.88386	0.973391	3	gsy-1	WBGene00001793
QAVS(79.9663)PPPAAGPIK	58	0.908897	0.97321	3	Y71F9AL.9	WBGene00022114
ERS(79.9663)PPSMVPNS(79.9663)PQR	57	0.941614	0.972591	3	sfa-1	WBGene00013808
EIEELKPEIASSGS(79.9663)SR	35	0.858886	0.971624	3	rack-1	WBGene00010556
SRAS(79.9663)ASVAPGLQSSASAAVIR	57	0.780649	0.971452	3	unc-54	WBGene00006789
SLS(79.9663)PVDEFWFR	20	0.9531	0.971118	3	gcc-1	WBGene00002220
APS(79.9663)PVFATASVSQPSGGATTTR	377	1.17877	0.970162	3	vab-10	WBGene00006876
LHDEFSGS(79.9663)LEDLVGNFDEK	93	0.91829	0.969383	3	unc-76	WBGene00006808
TST(79.9663)PVNEEVS(79.9663)QSESR	61	1.15395	0.968215	3	unc-22	WBGene00006759
VSQHENPLYKPPPPIASNS(79.9663)PR	74	0.878858	0.966468	3	dgn-1	WBGene00000961
KEIEPPYKPNVQSETDTSYFDNEFTSQPVQLT(79.9663)PPSR	80	1.40447	0.965959	3	akt-1	WBGene00000102
STEALSQTPLGRPAS(79.9663)PLDR	71	2.00456	0.964749	3	ajm-1	WBGene00000100
AINSGDES(79.9663)EDELNR	56	0.8855	0.964009	3	pdzd-8	WBGene00008274
GDS(79.9663)LIFEHQWELEK	76	1.39255	0.963865	3	unc-104	WBGene00006831
TPCPLS(79.9663)PAQLADFGLDIK	24	1.4355	0.96257	3	ifg-1	WBGene00002066
AVSTS(79.9663)DDDDLHEDDSPK	36	1.09308	0.962391	3	hsr-9	WBGene00002027
KVEKS(79.9663)PS(79.9663)PEDSGIRR	19	1.91321	0.962147	3	ZK484.3	WBGene00022749
DVQVPETSS(79.9663)PTVEPTVEK	99	1.52892	0.961201	3	ttn-1	WBGene00006436
IDLEAYHNS(79.9663)PTK	16	0.888437	0.959844	3	H11E01.3	WBGene00019188
KFSIQYGS(79.9663)GSCNGYLGK	26	1.03883	0.958731	3	asp-1	WBGene00000214
ETSSS(79.9663)PVQSNRDEEFVLPAIAPYK	62	1.23934	0.958113	3	unc-44	WBGene00006780
RKSES(79.9663)ENVPAASETPVEPVVEK	18	1.123	0.957906	3	F49E2.5	WBGene00009888
IPLYKS(79.9663)DDEDEDEVFDLQK	43	0.656709	0.957872	3	cpd-1	WBGene00019074
GGY(79.9663)DSNS(79.9663)DLESR	12	0.775	0.957452	3	gbf-1	WBGene00007703
SPS(79.9663)LLDIPTSK	14	1.112	0.957345	3	rbc-1	WBGene00004313
ST(79.9663)NDFSTIIDLQPGQYEYK	34	1.31324	0.957208	3	aakb-2	WBGene00012928
NTPSLPPWVAGGS(79.9663)PAK	88	1.33811	0.956628	3	M05D6.2	WBGene00010875
LPSEHNY(79.9663)IPIAIHDDSHQK	68	1.00882	0.955131	3	hpo-34	WBGene00009259
EKS(79.9663)PEKVEEKPAS(79.9663)PTK	48	1.16075	0.955059	3	unc-89	WBGene00006820
QWMPEDAVGPGS(79.9663)PGTQYR	103	1.10214	0.954695	3	set-26	WBGene00013106
NQFVES(79.9663)DEEDVAEEMR	44	1.07459	0.954462	3	T24B8.7	WBGene00011980
S(79.9663)KSPLKDGPDSQR	45	0.430333	0.953464	3	Y94H6A.10	WBGene00022382
TS(79.9663)FDLENLNSEEK	14	0.9035	0.953361	3	W02D3.4	WBGene00020933
EKS(79.9663)DTIENSGDGETR	27	0.7955	0.953085	3	cey-4	WBGene00000475
LGCDAGLIITAS(79.9663)HNPK	67	1.02752	0.952471	3	Y43F4B.5	WBGene00012803
AST(79.9663)SSPPVPSTPAPVPHIR	41	1.11189	0.951765	3	blos-2	WBGene00022251
VGPGVGEYVFDKEHFS(79.9663)D	33	1.09133	0.950436	3	ftn-2	WBGene00001501
TESGS(79.9663)VTS(79.9663)GTNTTALITDER	21	1.37421	0.94982	3	C53C11.2	WBGene00016900
NGS(79.9663)PPRRPS(79.9663)ATEAFPAEMQR	9	0.896	0.949153	3	cls-2	WBGene00000549
QFTKT(79.9663)PTGIVQDR	49	1.03286	0.949141	3	haly-1	WBGene00009813
SITNAHS(79.9663)FSNVNEIK	25	0.89032	0.949091	3	C44H4.4	WBGene00008094
QYDS(79.9663)DGDDDEEEEVPK	34	0.371794	0.948606	3	nucl-1	WBGene00019510
QTPS(79.9663)PSVLPSPVPAPMAK	10	0.8863	0.948295	3	amph-1	WBGene00010272
FGVWRPDPKPADS(79.9663)DDEIDIEPR	92	0.417033	0.948249	3	deps-1	WBGene00022034
SPINTS(79.9663)PSSS(79.9663)PK	28	1.44171	0.948016	3	ppfr-2	WBGene00017064
QES(79.9663)PSFNCNISPIK	21	0.991	0.946999	3	atg-2	WBGene00019748
ESS(79.9663)PVSSPVK	39	1.22454	0.945943	3	F15G9.1	WBGene00008865
EPQVDVS(79.9663)DDS(79.9663)DNEAVEQELTEEQR	2686	0.582158	0.945474	3	icd-2	WBGene00022042
SNLHEAS(79.9663)ADEMMNDLMNK	82	0.735683	0.945403	3	ran-2	WBGene00004303
SLMGSGAFS(79.9663)TVSDDDEERR	27	0.581148	0.94511	3	fipp-1	WBGene00017988
SYHLQSES(79.9663)PSTEITEIEWK	58	1.95793	0.94504	3	spr-2	WBGene00005007
HLTNLVKS(79.9663)PASGDDDIK	84	1.09386	0.944927	3	rpn-6.1	WBGene00004462
TQNS(79.9663)DDDATREPEPK	36	1.12178	0.944616	3	rpn-13	WBGene00016981
SQLPFGAES(79.9663)PSDQEKK	94	0.636851	0.94453	3	R148.3	WBGene00020102
GKS(79.9663)PTLDDILNSLK	69	1.51083	0.94431	3	srgp-1	WBGene00006406
HATS(79.9663)QSSITSSVGADSGVNLSPTHK	497	1.01119	0.943647	3	Y71F9AL.9	WBGene00022114
RLS(79.9663)ELLEEMDLSR	47	0.75083	0.943161	3	mlt-3	WBGene00012704
SPS(79.9663)QAAFGAPFGSMSVADLGSLTR	226	1.05188	0.942457	3	unc-15	WBGene00006754
VGS(79.9663)PVFPVIQK	18	1.00594	0.940899	3	farl-11	WBGene00017349
TSDEPPEIPLPSGTQPT(79.9663)PDSVWTK	30	0.728367	0.940717	3	larp-1	WBGene00020097
TSS(79.9663)VPDLTAHFR	110	3.05449	0.940406	3	R13H4.2	WBGene00014826
GS(79.9663)PTPSSVTVDNAPSLPDR	51	0.889039	0.940371	3	C24G6.8	WBGene00016062
S(79.9663)AEHLVFEHPAVLS	58	1.01834	0.940226	3	cyy-1	WBGene00022697
IDLEAYHNS(79.9663)PTKESTS(79.9663)PVTVNPVEVR	32	0.929531	0.939026	3	H11E01.3	WBGene00019188
SMS(79.9663)IVGTSELSAR	21	1.15129	0.938883	3	cnnm-1	WBGene00016879
SMITGSGAGS(79.9663)PK	56	0.968893	0.93885	3	etr-1	WBGene00001340
SS(79.9663)TFTDPTNLLAVHELR	32	1.29269	0.938548	3	hpo-28	WBGene00015148
SRT(79.9663)PVNQLQDVSASK	128	1.44617	0.938405	3	ketn-1	WBGene00004130
ESQYSS(79.9663)T(79.9663)ESLPIVTPVSTPAIDPDFKPK	42	1.35625	0.938236	3	Y43F8B.2	WBGene00012813
AVS(79.9663)PVNLSR	19	1.17611	0.937372	3	wve-1	WBGene00006958
S(79.9663)GGASNLSIAMSGVDPK	17	0.423118	0.936579	3	mct-4	WBGene00003986
ALPSS(79.9663)PPPPSK	37	0.961	0.935674	3	xrn-1	WBGene00012730
LQTLNLT(79.9663)DSELEQR	93	0.638032	0.935542	3	frm-1	WBGene00001488
EKSDS(79.9663)DS(79.9663)DDGHDDAALDADASK	14	0.889143	0.935448	3	cash-1	WBGene00010631
EHDSGEGS(79.9663)QPS(79.9663)GTSEDTTLSNMAR	106	1.11183	0.935155	3	alg-1	WBGene00000105
MDTSEVELPNDNVNEQGNKT(79.9663)PR	56	0.812009	0.935104	3	ran-3	WBGene00004304
VSS(79.9663)TSQLAPGHLGSLEVSHR	46	1.08313	0.935063	3	T28C6.7	WBGene00012121
S(79.9663)IGVSEFGSIDPSK	4	0.9825	0.934713	3	twk-42	WBGene00006692
NDS(79.9663)GLLSWFGLGGGASEADR	12	1.51667	0.934464	3	gbf-1	WBGene00007703
KIS(79.9663)ITATDVTPAK	22	0.808545	0.934087	3	wdr-46	WBGene00009211
ARPLLDQIGDNVEKLS(79.9663)R	29	0.865017	0.934055	3	anc-1	WBGene00000140
QGLEES(79.9663)PPSTPLLASADQIFAK	51	1.087	0.933784	3	frm-5.1	WBGene00001492
FGS(79.9663)DIALPAISEETK	83	1.03354	0.933689	3	lmd-3	WBGene00018700
EKS(79.9663)PEKS(79.9663)AAEEVK	13	0.902962	0.933513	3	unc-89	WBGene00006820
S(79.9663)PDSAMFSSLK	30	0.959467	0.933173	3	ttc-7	WBGene00021444
LGVAVIHGEQKDEEESGLEDGRQS(79.9663)PPPNVTSYDFLPAQESK	141	0.871628	0.932898	3	W04G3.5	WBGene00012258
HITSVDS(79.9663)KNS(79.9663)LVR	169	1.23318	0.932854	3	abts-1	WBGene00009920
QADS(79.9663)DDDTPNVQIPFPK	9	0.878333	0.932838	3	hmg-20	WBGene00012209
AAYHPQVNTARPVS(79.9663)VS(79.9663)PAPSAGSK	36	0.173083	0.932007	3	alp-1	WBGene00001132
STS(79.9663)AAS(79.9663)GAIEDEAVSQNPEVQR	81	0.463315	0.930163	3	mct-4	WBGene00003986
GAGDAADSSAVTESSESAS(79.9663)DVASPDSK	70	0.562	0.930149	3	cey-2	WBGene00000473
YDPPISIS(79.9663)PPPQR	58	0.854397	0.930096	3	eps-8	WBGene00001330
VDEREPT(79.9663)PELTFQPPTFTENLADKEDAQEGQSIR	1049	1.30936	0.929011	3	ketn-1	WBGene00004130
DKT(79.9663)PLSIDCPDLDYIDAR	35	1.14363	0.927546	3	F48F5.6	WBGene00009848
RRS(79.9663)NSVSDDYSVQR	48	0.767313	0.926224	3	lcmt-1	WBGene00007137
S(79.9663)SSFTEPHNSFNR	21	1.3531	0.922903	3	maa-1	WBGene00007680
QVPKPVVSCT(79.9663)PT(79.9663)PTSTPASGIITEAPK	210	0.868567	0.922834	3	mars-1	WBGene00003415
GS(79.9663)VSSLITDKPR	13	0.982923	0.922777	3	ifc-2	WBGene00002056
S(79.9663)FEAGDFQQFR	48	0.978719	0.922419	3	hrpk-1	WBGene00017816
EDLS(79.9663)DSELQLPK	20	0.6963	0.921858	3	kup-1	WBGene00002241
VFWHNPGGEGSENATGKPS(79.9663)SPTSPPKPVEKPK	103	0.989913	0.920755	3	rbm-26	WBGene00015143
S(79.9663)S(79.9663)DGEQDEENPILAR	44	0.65067	0.920173	3	otub-3	WBGene00009007
KAPGVQTVPS(79.9663)S(79.9663)DEEEEDDELQVVK	79	0.524525	0.919914	3	F53F4.11	WBGene00009993
YKPQNPEAMNETMFS(79.9663)ESEDEGQAAEHEAVAAHEK	102	1.41058	0.918218	3	unc-44	WBGene00006780
AS(79.9663)VDGEESQSTDAKPQEMSADAEK	202	0.633735	0.917036	3	cey-2	WBGene00000473
SRAS(79.9663)ASVAPGLQSSASAAVIRS(79.9663)PSR	19	0.720421	0.916381	3	unc-54	WBGene00006789
ASGMS(79.9663)PPTPAQNVR	42	1.52476	0.913318	3	ceh-38	WBGene00000459
RLDDHS(79.9663)PS(79.9663)PAAFR	32	1.11269	0.913108	3	Y67D2.7	WBGene00022057
FISGAALENS(79.9663)DDESESADRDPNIIR	366	0.76712	0.912675	3	tag-273	WBGene00013289
EST(79.9663)PELADLPLPAGR	20	1.50067	0.91246	3	sumv-2	WBGene00018812
KVS(79.9663)FADSLAPMVLAPPTK	96	0.92176	0.911759	3	haly-1	WBGene00009813
ASS(79.9663)QRTPS(79.9663)PMNYEDK	30	0.79425	0.910605	3	ttn-1	WBGene00006436
KS(79.9663)PTEMDLYNPSR	38	0.978421	0.910269	3	H11E01.3	WBGene00019188
KTS(79.9663)NSLLLPDEKYDQIR	21	0.952857	0.909799	3	Y48C3A.12	WBGene00012994
LADES(79.9663)SPS(79.9663)PAQR	47	1.15355	0.909617	3	unc-44	WBGene00006780
NLAFDDVTS(79.9663)DEDDEQKIETTTAEK	37	0.911784	0.90951	3	F23F1.5	WBGene00017746
IYTY(79.9663)IQSR	134	1.59101	0.909139	3	mbk-2	WBGene00003150
DSSDDVVHIES(79.9663)GDDDVK	22	0.885182	0.907631	3	mrp-5	WBGene00003411
LPTVS(79.9663)DDEEIDVADMLR	76	0.602553	0.907459	3	F19C6.2	WBGene00008951
TAVPSS(79.9663)SSPTGSAVSAQHQHQHQQQQEPASSPVVQR	11	1.02564	0.907241	3	unc-51	WBGene00006786
SDS(79.9663)VSTLAPSLALPQYCR	38	1.02511	0.906919	3	C46G7.2	WBGene00016722
PTLSKS(79.9663)EVNITFR	33	0.778697	0.906531	3	vgln-1	WBGene00007463
SELSSPGSVYS(79.9663)SHTQASFHTGGTQK	24	1.11446	0.906486	3	C18B2.5	WBGene00015956
RKVSFADS(79.9663)LAPMVLAPPTK	14	1.04171	0.904025	3	haly-1	WBGene00009813
KSS(79.9663)EPILSSEVLQPTR	22	1.49064	0.903648	3	sid-3	WBGene00002207
KTWASAGGSAPAAAAADGDDFDLFGS(79.9663)DDEEEDAEK	618	0.544258	0.903574	3	eef-1B.1	WBGene00018846
VSQAAAHAQFGSTQVINS(79.9663)NAGEVVEESR	21	0.662	0.903542	3	csnk-1	WBGene00013709
IEELDENS(79.9663)DTDLQKS(79.9663)PRPR	31	1.05458	0.902766	3	T19C3.4	WBGene00020562
QAVDS(79.9663)GDEIGR	47	0.753043	0.901986	3	ret-1	WBGene00004336
KIDSLS(79.9663)TMPYCGVETDENAVVEEK	39	0.203282	0.900731	3	mthf-1	WBGene00015512
TWASAGGSAPAAAAADGDDFDLFGS(79.9663)DDEEEDAEK	389	0.552031	0.900232	3	eef-1B.1	WBGene00018846
TT(79.9663)PDIPASVR	30	0.960967	0.899959	3	usp-5	WBGene00020839
RS(79.9663)TSQNS(79.9663)NT(79.9663)DKTDDELTEEEK	147	0.815439	0.899661	3	ifg-1	WBGene00002066
TKS(79.9663)MELHGIADPAEAEYLR	17	0.938471	0.898766	3	golg-4	WBGene00010306
AHGSS(79.9663)PPTVVVQPSTSR	36	1.08001	0.897522	3	T09B9.4	WBGene00011645
SGAGSGLS(79.9663)PFGQNAASTIR	428	1.17816	0.897445	3	ifa-1	WBGene00002050
KTWTFCGT(79.9663)PEYVSPEIILNK	36	1.05301	0.897328	3	egl-4	WBGene00001173
VTIGGQSS(79.9663)GAEAVSTLTLTPLAK	28	1.04171	0.896977	3	cest-13	WBGene00010116
KAAGS(79.9663)DDEDDESFVVAPR	35	1.26697	0.895829	3	top-2	WBGene00010785
EEAAGDDDFDLFGS(79.9663)EDEEEDEEK	1015	0.543825	0.895484	3	eef-1B.2	WBGene00012768
RFS(79.9663)NEDEEEEDDE	19	0.902842	0.895484	3	swsn-4	WBGene00004204
DNQES(79.9663)PVMSETEAIPIVDR	66	1.08683	0.895082	3	H11E01.3	WBGene00019188
SFS(79.9663)PTNSMDGPVDVFR	19	1.08366	0.894867	3	sax-2	WBGene00004728
S(79.9663)ASLAAALLELDPR	46	1.50812	0.894761	3	unc-44	WBGene00006780
DPVGS(79.9663)PTSGASLNGTPFK	44	1.45577	0.894706	3	nhr-49	WBGene00003639
S(79.9663)ASPHSTSGQFPGTSTR	54	0.814667	0.894288	3	B0001.3	WBGene00007088
LADS(79.9663)DEEDSAASFVNK	24	0.8225	0.893536	3	snu-66	WBGene00017605
TSS(79.9663)TEEPSASDAPAATAK	152	1.00726	0.892568	3	lin-40	WBGene00003025
QVS(79.9663)PSGSEESDEWISTSK	18	1.17256	0.892427	3	gyf-1	WBGene00016002
AHS(79.9663)HDQDS(79.9663)PLPYNEEIAK	92	0.982902	0.892399	3	dyci-1	WBGene00015927
LIVPDS(79.9663)DDEEQVPMEVEEK	29	0.736828	0.892181	3	R04F11.3	WBGene00011016
RPS(79.9663)SNCDPYTVTGALVR	54	0.590667	0.890842	3	gln-3	WBGene00001604
DRKNS(79.9663)DSNDNANSEGSDEVVR	48	1.58016	0.890805	3	T28F4.5	WBGene00012140
AAGS(79.9663)DDEDDESFVVAPR	66	1.19992	0.8907	3	top-2	WBGene00010785
CKS(79.9663)PQHIDLHTFR	172	0.547093	0.889519	3	ampd-1	WBGene00016415
NTTS(79.9663)PTNNLPLLSK	24	0.655542	0.88893	3	dpyd-1	WBGene00016103
KLS(79.9663)MMYVPSQAPNITK	447	0.569493	0.887853	3	gln-3	WBGene00001604
TLS(79.9663)SVSSTR	39	0.295192	0.887129	3	eif-3.H	WBGene00001231
VIRPS(79.9663)PHTSTSNLTTENTPLLK	99	1.4537	0.886761	3	abts-1	WBGene00009920
HQPHS(79.9663)RTS(79.9663)TVSTVR	18	0.442	0.885879	3	hpo-34	WBGene00009259
DIEVS(79.9663)DDEDDTHPNIDTPSLFR	152	0.649013	0.885654	3	cdc-37	WBGene00021097
VVDGGIILT(79.9663)ASHNPGGPK	65	0.566323	0.885101	3	R05F9.6	WBGene00019890
EEAAGDDDFDLFGS(79.9663)EDEEEDEEKK	54	0.532537	0.884518	3	eef-1B.2	WBGene00012768
SKS(79.9663)SES(79.9663)INSLNVDGSAK	60	0.902717	0.883794	3	mtm-3	WBGene00003476
GGSGS(79.9663)LTGGGAIVLTNNKPDMK	117	0.973444	0.88351	3	C23H3.2	WBGene00016018
PTPTS(79.9663)PTGSQGFNIPNK	22	0.580091	0.883214	3	smap-1	WBGene00012359
S(79.9663)PSGSVAPSVR	50	1.05334	0.883209	3	ccar-1	WBGene00003085
GS(79.9663)HGQMIATEAEEMK	39	1.45231	0.8823	3	ncx-2	WBGene00003567
YPVHLS(79.9663)PLSASLQSLAISS(79.9663)PTK	27	0.301333	0.882189	3	daz-1	WBGene00000935
DGPNMTPLPVATAGGGDKS(79.9663)PSVVK	90	1.08141	0.881979	3	pptr-1	WBGene00012348
TGVKPGSGVVTS(79.9663)PPTGGPK	20	1.63847	0.881861	3	zyg-9	WBGene00006994
LNNVSTPSGS(79.9663)LHTSESK	71	1.28214	0.88174	3	csnk-1	WBGene00013709
RVS(79.9663)FGDDHTFVYEKEDDATPLVPR	80	1.12935	0.881551	3	W05B5.1	WBGene00012274
SNS(79.9663)PSGDVPEMFK	72	0.9685	0.881393	3	tmem-24	WBGene00020012
EVGATTSTT(79.9663)TPIVS(79.9663)PSK	23	1.80665	0.881257	3	itsn-1	WBGene00006405
SQS(79.9663)VVSQIR	52	1.05204	0.880842	3	unc-68	WBGene00006801
SSPVNKS(79.9663)PVKSS(79.9663)PIKK	45	0.982422	0.880683	3	lig-1	WBGene00002985
NTIRPSSS(79.9663)LASFFR	19	0.600316	0.880505	3	pitr-1	WBGene00016739
GDSDFDQILEPIPQQMIESSSDEQS(79.9663)PLHT(79.9663)PPR	19	0.321947	0.880488	3	pyr-1	WBGene00004259
THCGQALQGPNIIPMAPASGS(79.9663)LK	25	0.98982	0.880316	3	pkc-3	WBGene00004034
APEPVECVGS(79.9663)RPSS(79.9663)TGLK	61	0.963246	0.878477	3	ifet-1	WBGene00004132
IYHAHVNHTAAS(79.9663)PSTEER	27	0.959519	0.878278	3	gyg-1	WBGene00006863
APT(79.9663)PAEDLSHYVK	111	1.26593	0.878133	3	R31.2	WBGene00011270
KTSRT(79.9663)S(79.9663)FDLENLNSEEK	21	0.761048	0.877716	3	W02D3.4	WBGene00020933
MSQSYIPSAPVSIAGT(79.9663)PSSR	18	0.854944	0.87734	3	itsn-1	WBGene00006405
RYDPPISIS(79.9663)PPPQR	125	1.027	0.876927	3	eps-8	WBGene00001330
KTS(79.9663)TSGIPDSMMK	21	0.964952	0.876831	3	atg-2	WBGene00019748
KGS(79.9663)RDS(79.9663)GKGDENLEENIAK	42	0.914929	0.875278	3	unc-23	WBGene00006760
SHS(79.9663)TDDDVFATPTLPR	14	0.564286	0.874938	3	dcaf-1	WBGene00014243
SSLVPVTISVASDKS(79.9663)PTTSTPSSSSGLR	23	1.24265	0.874276	3	vrk-1	WBGene00017895
DNKS(79.9663)PINEMSSDR	25	0.55416	0.873715	3	larp-1	WBGene00020097
SNS(79.9663)VSDDYSVQR	57	0.605789	0.872216	3	lcmt-1	WBGene00007137
ATPAATPAATATPAATATPAATGT(79.9663)PK	238	1.23472	0.870422	3	T23E7.2	WBGene00020732
EVT(79.9663)PKPAGNPDLMQQSLDNPAIPMHLIEK	16	1.55625	0.870126	3	csn-1	WBGene00000813
EAEEET(79.9663)EEES(79.9663)DDEIAFGGDVK	798	0.589407	0.870054	3	C37C3.2	WBGene00016496
SPS(79.9663)GSPGGTIVR	48	0.92225	0.869251	3	gck-1	WBGene00001526
LSACGS(79.9663)DTNLDAIGSSSIDTK	40	0.78825	0.869108	3	cnt-1	WBGene00000565
KKS(79.9663)FEEGLPYSPGR	68	0.719941	0.868112	3	T16G1.9	WBGene00011802
AGSDMPT(79.9663)PPNS(79.9663)TSPHQSESNSPEHLPK	78	0.544583	0.868056	3	larp-1	WBGene00020097
DRPPS(79.9663)AGYYSSVQQR	93	0.949387	0.867233	3	fln-2	WBGene00016006
S(79.9663)NPDITSISQYYGPVR	108	0.875833	0.86671	3	pxf-1	WBGene00004254
NYFNDNAPTAALLES(79.9663)PIAEEAR	212	1.31301	0.866213	3	ret-1	WBGene00004336
VSS(79.9663)AHEEAPVADAEEDAPLTK	52	0.282721	0.865509	3	T28D9.1	WBGene00020894
TTS(79.9663)TSSVPTTPTGLAAPK	21	0.98619	0.865239	3	pap-1	WBGene00012528
RSQLPFGAES(79.9663)PSDQEK	56	0.755536	0.865077	3	R148.3	WBGene00020102
SLS(79.9663)TDNVAMSPWTR	31	0.818	0.864018	3	pcyt-2.1	WBGene00021352
AGGEADS(79.9663)EDEADRIDTIEEASVPLAELLK	78	0.452615	0.864008	3	ppm-1.G	WBGene00018362
DAAEAPAADEES(79.9663)EAAEEK	17	0.655294	0.86366	3	attf-2	WBGene00017317
KGS(79.9663)SAGGAASGTTGASASATSATSGGSASSDASR	238	1.26261	0.862813	3	unc-22	WBGene00006759
ADTAFNFEETPAT(79.9663)PR	37	1.12551	0.862242	3	T23E7.2	WBGene00020732
ADRLS(79.9663)TTSQSSILGGK	27	1.32648	0.862106	3	acin-1	WBGene00016601
T(79.9663)PTNTPAEPAEQVQEITGK	148	1.15332	0.861338	3	F49E2.5	WBGene00009888
TDS(79.9663)SAELMQMADQTEIDLLHK	98	0.547745	0.860435	3	ctps-1	WBGene00012316
ASASVAPGLQSSASAAVIRS(79.9663)PSR	201	0.705883	0.859875	3	unc-54	WBGene00006789
HVS(79.9663)PQPVPIPGAQESK	94	1.43276	0.859092	3	M05D6.2	WBGene00010875
AS(79.9663)PYNPPPPSSQVIR	102	1.28802	0.858787	3	deb-1	WBGene00000942
S(79.9663)PALQVVNEEEHLHHTK	52	0.682615	0.858382	3	ctps-1	WBGene00012316
KEGEIVLAGSNPSAEEGAEDDGS(79.9663)DEHVER	28	0.903393	0.855975	3	tct-1	WBGene00009122
VAIVEKPEPKPEPITETEAS(79.9663)PSK	20	0.9527	0.855886	3	acin-1	WBGene00016601
DDDYDS(79.9663)DPEVQAEK	26	1.19454	0.855162	3	K03B4.2	WBGene00019354
NRADS(79.9663)VLASI	19	0.661632	0.855061	3	ribo-1	WBGene00020683
ERS(79.9663)PSGSVAPSVR	164	1.17463	0.854666	3	ccar-1	WBGene00003085
SHS(79.9663)IAMNDEKR	60	0.966033	0.854511	3	glt-1	WBGene00001620
T(79.9663)SPPEVVIPPAKPTFSTPTPAVVPK	116	1.29253	0.854189	3	npp-9	WBGene00003795
SKSDS(79.9663)SLDISSLTGR	20	1.07553	0.85327	3	tbc-2	WBGene00022880
SDHYTEDDQES(79.9663)LKS(79.9663)PK	19	1.30097	0.852562	3	unc-44	WBGene00006780
MEVHDFSDMSCDVT(79.9663)PPPSPGGAK	72	1.36529	0.851048	3	aak-2	WBGene00020142
DKFSSGAAVPMGLPSSSS(79.9663)GANVR	16	0.96175	0.851015	3	syx-5	WBGene00006373
VAHS(79.9663)QSFSSLAK	6	0.415	0.85041	3	ptr-14	WBGene00004228
MS(79.9663)IPKT(79.9663)PISLEEIADMNR	68	0.859632	0.849893	3	C06A12.3	WBGene00007357
AEVIDLS(79.9663)DDDEVPAK	32	1.63575	0.848661	3	top-2	WBGene00010785
S(79.9663)VPPPPPPPPPPKPVSR	42	0.836238	0.848486	3	Y45F10B.13	WBGene00012875
SFEAAPPS(79.9663)PVPS(79.9663)EK	115	0.680422	0.847871	3	tfg-1	WBGene00006565
SLS(79.9663)PQPPLPSVAPVK	172	0.714244	0.847572	3	pqn-59	WBGene00004143
IRT(79.9663)LS(79.9663)GTVPVVGYSPR	36	0.358236	0.846849	3	ztf-7	WBGene00009772
GHS(79.9663)PTPGQYMGDR	24	1.14017	0.84593	3	rsp-8	WBGene00004705
LRPSES(79.9663)QSSFSMER	78	1.81805	0.845859	3	srsx-34	WBGene00016093
QAS(79.9663)LDKDGGNAQGYSSNPR	51	0.645863	0.845719	3	del-6	WBGene00011891
AYGGCLS(79.9663)PNAVK	10	0.6082	0.844903	3	rpl-34	WBGene00004448
IPTLDDLAEEGS(79.9663)ATETDELRPK	19	0.564842	0.844657	3	eat-17	WBGene00020770
NIGFEELPS(79.9663)DSESR	13	1.25677	0.844589	3	anc-1	WBGene00000140
SRPDVGEGSNDST(79.9663)HYLNVIEYK	44	1.03705	0.844437	3	prmt-5	WBGene00016408
HDS(79.9663)VTPIRDPPLQQGNR	100	1.3001	0.843925	3	Y45G5AL.1	WBGene00021554
SDS(79.9663)FDDDQESLNMPR	20	0.703125	0.843244	3	ZK688.11	WBGene00044762
TLS(79.9663)EHSNLSHSQSSESD	124	0.555411	0.843117	3	tdo-2	WBGene00016201
EDDGTIVTTTVTTSHIS(79.9663)ESPSGSPT(79.9663)RR	40	1.23065	0.842353	3	unc-44	WBGene00006780
HTAS(79.9663)PQGFNLEAMLNK	37	1.00478	0.840353	3	T26A8.4	WBGene00020827
SAAPSEVPLT(79.9663)PK	72	1.30442	0.839827	3	T23E7.2	WBGene00020732
NEVDDS(79.9663)DNETIR	48	1.25542	0.839824	3	itx-1	WBGene00002174
RS(79.9663)PT(79.9663)PTSTQSPTSTLR	69	0.389609	0.839137	3	unc-23	WBGene00006760
AGS(79.9663)DNDLSYR	35	1.51031	0.838431	3	R148.5	WBGene00020104
FGLFDKEVT(79.9663)PEEDQLEK	34	1.14231	0.836496	3	chmp-7	WBGene00011976
KRGS(79.9663)VDSAEEATEK	14	0.513714	0.836124	3	F36D4.5	WBGene00018090
VS(79.9663)IDTIDSYHR	13	1.10538	0.835661	3	ZK742.6	WBGene00045277
NLFGDDS(79.9663)DDDDEDRPK	32	0.890531	0.835073	3	F13B12.1	WBGene00008729
SS(79.9663)CGNCSLGDAFR	17	0.851529	0.833872	3	T20B12.7	WBGene00020604
RVS(79.9663)FGDDHTFVYEK	12	0.960333	0.832805	3	W05B5.1	WBGene00012274
QETAGPAQVSPAKS(79.9663)PVGLGNSSPAESPVVEPK	24	0.651042	0.832549	3	F44E2.8	WBGene00018421
S(79.9663)SVPAT(79.9663)PTESNLTTPAPK	115	1.17615	0.832325	3	T23E7.2	WBGene00020732
NDVPSRPSS(79.9663)VANYVK	82	0.715366	0.829177	3	hpo-34	WBGene00009259
VIRPS(79.9663)PHTSTS(79.9663)NLTTENTPLLKDEEPPK	186	1.30797	0.828521	3	abts-1	WBGene00009920
RGS(79.9663)NECTANATHTFAPVAFAEPER	38	1.20974	0.827199	3	zipt-2.4	WBGene00018897
INSGGMS(79.9663)PEKEFAK	66	1.25367	0.827171	3	unc-44	WBGene00006780
KAQDAAPAPASAAPAAPNAPTPTAQQQPS(79.9663)PK	40	1.28826	0.826349	3	tcc-1	WBGene00013340
DIFYSGS(79.9663)TTNIAAR	21	0.232048	0.825466	3	mct-3	WBGene00010834
LLPKS(79.9663)PER	12	1.49137	0.825332	3	unc-44	WBGene00006780
GLNLDGSFES(79.9663)PAKK	13	1.31615	0.824885	3	snf-3	WBGene00004902
GIHGEHS(79.9663)ESEGGVYDISNK	126	1.04768	0.824832	3	F46H5.3	WBGene00018519
HVS(79.9663)VGCFSTFSEAEAK	46	1.27572	0.823406	3	rml-1	WBGene00010665
VQILENSVAGS(79.9663)EK	17	0.716824	0.822441	3	C28H8.3	WBGene00016194
AVNPAAT(79.9663)RS(79.9663)ESDEEEEEGWSK	42	0.908429	0.821643	3	gyf-1	WBGene00016002
RPSIHSS(79.9663)DGEDDE	11	1.63609	0.821107	3	gsy-1	WBGene00001793
SNS(79.9663)PSGDVPEMFKK	144	0.87275	0.820899	3	tmem-24	WBGene00020012
HATS(79.9663)QSSITSSVGADSGVNLSPTHKEDK	207	0.889481	0.820142	3	Y71F9AL.9	WBGene00022114
DHSDS(79.9663)AGNVDYVHK	15	0.671	0.819435	3	ifo-1	WBGene00018350
EKS(79.9663)PEKS(79.9663)VVEEVK	7	0.999143	0.818785	3	unc-89	WBGene00006820
APLLTEQQHQPES(79.9663)GEES(79.9663)DGEGFGSK	36	1.26481	0.817953	3	unc-44	WBGene00006780
RGQS(79.9663)PALSQSGHIFNAHEMGTLPR	39	0.448923	0.816749	3	unc-112	WBGene00006836
SPVASSSADAS(79.9663)PKR	28	1.66637	0.81557	3	hmg-11	WBGene00001976
KVEKS(79.9663)PS(79.9663)PEDSGIR	39	2.06728	0.815072	3	ZK484.3	WBGene00022749
LASYS(79.9663)SNVLENMR	14	1.66486	0.814755	3	tat-1	WBGene00013034
AQSAASPGGQPPS(79.9663)PSPR	50	1.24929	0.812378	3	egl-4	WBGene00001173
AAS(79.9663)FTNLTYIK	18	1.04683	0.81205	3	C46G7.2	WBGene00016722
REDDEES(79.9663)DNEDILALPTTTVINR	28	0.408214	0.811319	3	rha-2	WBGene00015525
SVNAS(79.9663)PPTAPIIHNK	99	1.50178	0.810977	3	deb-1	WBGene00000942
RTS(79.9663)DASEQSSPGFVPNYVR	68	0.602912	0.810521	3	R31.2	WBGene00011270
RQS(79.9663)SSMFNISQNR	88	0.540545	0.807309	3	pptr-2	WBGene00007554
HDSS(79.9663)NEFQSFPR	22	0.741455	0.806767	3	tgn-38	WBGene00011742
RSS(79.9663)S(79.9663)ASDLGIINR	42	1.08676	0.806271	3	acl-5	WBGene00011106
QKPAAPPS(79.9663)S(79.9663)EENEEDEDDGAIR	18	0.618222	0.805698	3	casc-3	WBGene00012343
LNLTQEAPQNT(79.9663)SVHHVS(79.9663)FSSGGASAQR	69	1.07497	0.805268	3	lmn-1	WBGene00003052
SFSPTHS(79.9663)LAGAEGSPVPSQMHR	32	0.925125	0.803932	3	egl-19	WBGene00001187
KNS(79.9663)ESESTPAAEPVK	39	0.506923	0.803931	3	F49E2.5	WBGene00009888
SRT(79.9663)PTNPHPDDGLLGAGPSSALR	15	0.954067	0.803526	3	nrd-1	WBGene00017004
NKGEART(79.9663)PVS(79.9663)PCDPVCAIPESIK	32	1.36413	0.803229	3	unc-104	WBGene00006831
LLES(79.9663)PSTATLR	23	1.31883	0.799633	3	arrd-25	WBGene00007296
S(79.9663)AKNS(79.9663)ISEESNDLTMEESVPEASK	21	0.611095	0.798835	3	natc-2	WBGene00015074
TGS(79.9663)PSYASLGK	26	1.18908	0.798509	3	gei-15	WBGene00001572
TIIRDS(79.9663)PDYAPVK	16	1.3825	0.798498	3	bam-2	WBGene00000237
VMIDS(79.9663)DEDS(79.9663)DAEESANKR	22	0.761273	0.797487	3	F13B12.1	WBGene00008729
LASKDS(79.9663)NVDRPRTPPVT(79.9663)PAS(79.9663)AAPPPPGIPYNSVAAGR	21	0.578	0.796762	3	ntl-3	WBGene00003826
NIS(79.9663)GNTLLPQSPLHEDQGDR	48	0.715917	0.796699	3	clh-1	WBGene00000528
RS(79.9663)ES(79.9663)PKPASSSSEPPPPSTTEEASTSLADELPR	17	1.0735	0.796299	3	Y87G2A.1	WBGene00013593
NS(79.9663)EAEVGDAEDLDGVR	18	0.807	0.795481	3	T09B9.4	WBGene00011645
VS(79.9663)FGDDHTFVYEKEDDATPLVPR	45	1.05673	0.794344	3	W05B5.1	WBGene00012274
SAST(79.9663)VAAAAAAAPPGVDMATFNK	70	0.811543	0.793334	3	ebp-1	WBGene00013344
HTTVGS(79.9663)IPAHSTGR	97	1.08939	0.792593	3	mct-6	WBGene00015676
KDGPNMTPLPVATAGGGDKS(79.9663)PSVVK	34	1.01091	0.787901	3	pptr-1	WBGene00012348
TPADPHTAYRPAS(79.9663)SPAPANHPVHAENAR	47	0.526	0.786527	3	pqn-22	WBGene00004112
T(79.9663)PQKPQLAQQPPQQR	22	0.760682	0.784208	3	gtbp-1	WBGene00010677
IVTETHSSSVSSGLS(79.9663)PYGQNAASTIR	75	0.629813	0.784057	3	mua-6	WBGene00003485
HAQPLPS(79.9663)PLHS(79.9663)PVK	33	1.15136	0.782034	3	lin-33	WBGene00003019
AQS(79.9663)PIEPMESQELIQK	107	1.35513	0.781688	3	ketn-1	WBGene00004130
GQS(79.9663)PALSQSGHIFNAHEMGTLPR	21	0.333	0.78018	3	unc-112	WBGene00006836
TLNQS(79.9663)STDLSAK	28	0.698429	0.779061	3	efk-1	WBGene00001160
TS(79.9663)LGGNADNLR	15	0.758067	0.778328	3	gip-2	WBGene00044008
FAAFAS(79.9663)PDNS(79.9663)PNEPPVR	92	1.29085	0.777357	3	T27C4.1	WBGene00020854
IEEKPEGPVTSQTAGAPSGSSNQLTLPT(79.9663)VESVPKDISSEESSK	171	0.955152	0.77726	3	abts-1	WBGene00009920
VETPTAMSSQHPS(79.9663)VNSLCCLDEELDQAAATLAK	39	0.493359	0.775991	3	abcf-2	WBGene00012097
AQS(79.9663)LDDFVLSDEDRK	62	0.873387	0.775772	3	sir-2.1	WBGene00004800
YQGPPPPQQQQQQQPQQQQFSGEQSRPQS(79.9663)HPNSQPTTPGPR	252	0.712093	0.775448	3	atx-2	WBGene00000231
DAGMTGMTTS(79.9663)MHNLAQR	63	0.970167	0.775107	3	let-805	WBGene00002915
TDGSS(79.9663)PPHS(79.9663)PQLR	24	1.29921	0.773996	3	pacs-1	WBGene00044077
RTDSS(79.9663)AELMQMADQTEIDLLHK	58	0.472017	0.770555	3	ctps-1	WBGene00012316
ALIDQENGGGAS(79.9663)PEPVQSAAIAEAQAK	112	1.00195	0.770207	3	tcer-1	WBGene00022855
ISS(79.9663)PAHS(79.9663)DEEDENDAEVIDSEFYR	35	1.03111	0.769707	3	unc-44	WBGene00006780
RMSVT(79.9663)QPHLPPVPSA	36	0.807861	0.767995	3	ZK1073.1	WBGene00014213
FLERPTSDS(79.9663)DATETLTHYLTVPMK	14	1.76543	0.767498	3	hum-4	WBGene00002037
TTTQQAHASSSSAATPKS(79.9663)PEK	48	0.779292	0.767432	3	unc-115	WBGene00006839
SPS(79.9663)AALLK	48	0.983812	0.766838	3	unc-15	WBGene00006754
ISIASNNLES(79.9663)PSQER	19	1.23621	0.766102	3	best-17	WBGene00020559
GEART(79.9663)PVS(79.9663)PCDPVCAIPESIK	44	1.27968	0.765733	3	unc-104	WBGene00006831
TTS(79.9663)VSSSAQESSTEIEYLR	51	0.452588	0.763237	3	dnc-1	WBGene00001017
ST(79.9663)EALSQTPLGR	22	1.53255	0.762703	3	ajm-1	WBGene00000100
GAGQVAEEEEGS(79.9663)ETYEER	175	0.548923	0.762637	3	eel-1	WBGene00022069
RGDVNNSQVQDDDS(79.9663)DDRR	20	0.6563	0.762526	3	casc-3	WBGene00012343
NDVDPGNLS(79.9663)DDFM	37	0.522054	0.762093	3	Y54G11A.2	WBGene00013213
KTETSVNKPQMEALLAQPIDGS(79.9663)SEK	124	1.09297	0.761865	3	brp-1	WBGene00000273
SFS(79.9663)QGGINVK	11	0.455545	0.761388	3	ztf-7	WBGene00009772
IHDLEGTSFEHGEHPAY(79.9663)SPK	105	1.04926	0.760658	3	frm-1	WBGene00001488
TIS(79.9663)PQPSHQQFESYQWTTESR	33	0.736712	0.758565	3	unc-95	WBGene00006824
SSHSS(79.9663)KS(79.9663)VDSSIYEEEEAR	54	0.773111	0.757246	3	C18B2.5	WBGene00015956
DLTHFDHQFTDELPQLS(79.9663)PDNPDVIAR	45	0.923478	0.754849	3	pkc-3	WBGene00004034
SS(79.9663)VIENGAAVQYEK	60	0.965567	0.752292	3	maph-1.1	WBGene00009306
HYDAYGSEPQPDY(79.9663)EDERSDHFNLNHQYPIR	175	1.00731	0.751607	3	C18B2.5	WBGene00015956
VFY(79.9663)HSPSGR	20	0.65625	0.75	3	ZK1321.4	WBGene00014262
S(79.9663)LVGTPYWTAAEVIAR	48	1.121	0.749468	3	pak-2	WBGene00006443
SS(79.9663)SLSSYVGGGK	64	1.44953	0.748891	3	mvk-1	WBGene00021534
SYS(79.9663)NPDLLVAMSPLAYR	25	0.90356	0.748308	3	ipla-2	WBGene00009801
DST(79.9663)PDGHIVDSSVITK	31	1.46845	0.74718	3	hsr-9	WBGene00002027
SS(79.9663)NNLIDAITK	30	1.2719	0.746109	3	Y75B8A.24	WBGene00013557
ATS(79.9663)GGSTAASTASWAK	17	1.13835	0.745456	3	scd-1	WBGene00004739
AAAPPASLKS(79.9663)PT(79.9663)PGR	540	1.18823	0.744497	3	clik-1	WBGene00020808
SPISHETFQPHDECNSVKS(79.9663)S(79.9663)RK	31	0.814903	0.743419	3	hpo-34	WBGene00009259
RALT(79.9663)PS(79.9663)DDEEEAGPIAPEPK	28	1.24643	0.743211	3	cec-4	WBGene00017990
GRS(79.9663)PARPHSSLGFDSQDNR	52	0.913058	0.738555	3	T24B8.4	WBGene00011978
EGEIVLAGSNPS(79.9663)AEEGAEDDGSDEHVER	30	0.866	0.73806	3	tct-1	WBGene00009122
LEHEIALPDEEPTAPRTT(79.9663)PDIPASVR	32	0.843406	0.737992	3	usp-5	WBGene00020839
VNLLS(79.9663)DHDDS(79.9663)DDDEVHVK	33	0.732273	0.73755	3	tmbi-4	WBGene00006479
SAAPSEVPPT(79.9663)PK	157	1.14487	0.73468	3	T23E7.2	WBGene00020732
T(79.9663)KSGSDASSNAGDISTEPPHQDVVTPAPAFVEHTA	285	0.482642	0.734311	3	Y71H10B.1	WBGene00022201
RKS(79.9663)ESENVPAASETPVEPVVETTPPASENQK	78	0.560846	0.730101	3	F49E2.5	WBGene00009888
S(79.9663)VDSSIYEEEEAR	37	0.747703	0.730016	3	C18B2.5	WBGene00015956
VHMLEVFHPEIAHTMDPQNTEEDEHAAS(79.9663)DEEEFAVSSKPK	112	0.577679	0.728515	3	tag-273	WBGene00013289
TTEIRPIS(79.9663)PALPSAAPLLVITT(79.9663)PPPNSEK	35	0.105657	0.728233	3	T20F5.5	WBGene00020627
SPT(79.9663)SPTLLQHAR	102	0.776853	0.726814	3	fln-2	WBGene00016006
SAVPSEAPPT(79.9663)PR	72	1.20765	0.726803	3	T23E7.2	WBGene00020732
KLSLET(79.9663)VASSSSSSGSSNLSTTPQR	36	0.789	0.726126	3	pqn-21	WBGene00004111
LLTRPEAAS(79.9663)PVQSK	49	1.15313	0.725513	3	let-711	WBGene00002845
KLS(79.9663)NIPQVMVTQHR	36	1.13979	0.723959	3	F48F5.6	WBGene00009848
NNLSSSGET(79.9663)TEEDLSSDQLQFDR	29	0.37469	0.723614	3	sur-6	WBGene00006352
KGDS(79.9663)PEYNDVSSTSNEEK	44	0.951318	0.723411	3	smk-1	WBGene00018285
SIS(79.9663)TGTKPPTESLYK	54	0.924333	0.721435	3	wac-1.1	WBGene00012734
EKLS(79.9663)PGTAKPSALVDEVSAPR	24	1.22358	0.721039	3	T27C4.1	WBGene00020854
VASS(79.9663)S(79.9663)EEPEEVDVIPAESTPVKPFR	90	1.0008	0.72098	3	frm-1	WBGene00001488
LLS(79.9663)DIEEADIENTVR	25	1.43448	0.718066	3	imp-3	WBGene00016378
GLIHGGGDSTSFSQGLTSGHLVSS(79.9663)GSSRPTS(79.9663)GNQSR	99	0.415455	0.717074	3	vab-10	WBGene00006876
EASEEYIGDHS(79.9663)RPNS(79.9663)ASGHCQEVSNR	25	0.69368	0.713842	3	hpo-27	WBGene00016418
S(79.9663)ASPPAHVDLMR	44	0.75025	0.713261	3	kdin-1	WBGene00006490
IKT(79.9663)PS(79.9663)PERVEPSEIK	66	1.34336	0.712254	3	frm-1	WBGene00001488
VDS(79.9663)PTSGPSDQLTTHDLDR	44	0.796545	0.711466	3	pph-4.1	WBGene00004085
KDLDHDES(79.9663)DIDDE	55	0.264545	0.708945	3	Y62E10A.13	WBGene00013379
KWPPVGTTS(79.9663)PPREPVNR	12	0.875333	0.707586	3	dbn-1	WBGene00010664
EDTAQSSVPT(79.9663)SPTTPATIIEAAPVLSDAFDKPILK	59	0.611314	0.707487	3	F44B9.2	WBGene00018407
KDPSES(79.9663)PVASASSVIPTSK	41	0.938646	0.706107	3	cec-3	WBGene00011636
ADTAFNFEET(79.9663)PATPRS(79.9663)SVPAT(79.9663)PTESNLTTPAPK	52	0.997769	0.704639	3	T23E7.2	WBGene00020732
SVTYGGGVGPGGTHYDSNRLS(79.9663)PAPSQYSTQSR	64	0.184906	0.702565	3	alp-1	WBGene00001132
SDNSSLRQT(79.9663)PS(79.9663)PSVLPSPVPAPMAK	23	0.537783	0.701197	3	amph-1	WBGene00010272
APPS(79.9663)PAANATPTEHPLTTAQQNK	83	0.99853	0.697669	3	acly-1	WBGene00016995
VRGS(79.9663)AVELAPVIDR	21	0.983905	0.695595	3	R06F6.8	WBGene00011071
TLS(79.9663)GTVPVVGYSPR	20	0.23955	0.694348	3	ztf-7	WBGene00009772
RTAS(79.9663)PS(79.9663)PSAPVR	23	0.427	0.692708	3	har-1	WBGene00007630
KTS(79.9663)GADAAAAVAADIIHNSDK	76	0.481342	0.692354	3	C37C3.2	WBGene00016496
LIPLTTRQS(79.9663)LDSDPGDFEK	209	1.8137	0.691929	3	R31.2	WBGene00011270
RHS(79.9663)VGGYTIDVDTPEDR	56	1.0422	0.691257	3	F39H12.3	WBGene00018214
DAS(79.9663)PIRPSYTPYQQESR	23	0.517196	0.689336	3	ifp-1	WBGene00002067
QS(79.9663)PQPYPYYHHQQPR	27	1.18207	0.686379	3	mca-3	WBGene00003153
EPVQPTHHVEQATTVVQEPSYSAPVHHS(79.9663)PVPEEPEMEEEAPVAEMR	133	0.944177	0.685992	3	unc-44	WBGene00006780
T(79.9663)PTGIVQDR	40	0.9018	0.680855	3	haly-1	WBGene00009813
RLS(79.9663)GVNSQNTIIATVDR	92	1.52525	0.676929	3	cdf-1	WBGene00000393
YSS(79.9663)LSGQSTNITYQEHTISR	23	0.213522	0.676885	3	pps-1	WBGene00004091
VENGGPT(79.9663)TFKMT(79.9663)FK	54	1.03689	0.672023	3	met-1	WBGene00016603
ALT(79.9663)PIDTTSLASSDAPATPDQNK	46	0.673109	0.671866	3	amph-1	WBGene00010272
VPES(79.9663)PLLS(79.9663)KHNTPFLSSLELHTAGK	64	0.229492	0.660535	3	mct-3	WBGene00010834
SLS(79.9663)ASALAANR	55	0.793764	0.659848	3	let-805	WBGene00002915
RRS(79.9663)GEEDSAS(79.9663)GDEQQYWSR	24	0.557208	0.659611	3	larp-1	WBGene00020097
QS(79.9663)IVPIAK	69	0.527435	0.657791	3	vab-10	WBGene00006876
LPS(79.9663)PAPPKT(79.9663)PEPAYTVLNR	19	0.322737	0.657147	3	ifo-1	WBGene00018350
GTQGSSSANPNVEYVTASPNS(79.9663)PRPLPGPVAEGPR	61	0.843418	0.655242	3	srpa-72	WBGene00017245
SQFS(79.9663)DDETDDYAPEGGDAEPR	150	0.974347	0.65524	3	F33H2.3	WBGene00009367
DESLLSLHS(79.9663)EDDLHR	57	1.217	0.654599	3	F13H10.3	WBGene00008774
KWS(79.9663)VSDATKPMDSPK	31	1.1424	0.650942	3	unc-34	WBGene00006770
KSDQVAKS(79.9663)PVAKS(79.9663)PVASSSADASPK	40	1.62175	0.649418	3	hmg-11	WBGene00001976
SIYS(79.9663)DDS(79.9663)DEEKAPKPPQK	23	0.775739	0.645511	3	ccdc-55	WBGene00007627
VQGTAPSKPAPAAPAS(79.9663)AATS(79.9663)PAPAPEAPR	107	0.526822	0.645438	3	maph-1.1	WBGene00009306
TPIGNVYEDLS(79.9663)DDDSETKPTDLVLK	68	0.821265	0.644204	3	pqn-21	WBGene00004111
TAS(79.9663)PS(79.9663)PSAPVR	47	0.423957	0.642684	3	har-1	WBGene00007630
DEAFLPIGGNFGGS(79.9663)TSYLR	22	1.33591	0.641023	3	dlg-1	WBGene00001006
VYFTPLMTS(79.9663)EELEK	36	1.07489	0.640892	3	npa-1	WBGene00003786
QS(79.9663)LDS(79.9663)DPGDFEK	151	1.93253	0.639546	3	R31.2	WBGene00011270
ESS(79.9663)LETLEVTPEDPVTESK	28	1.13054	0.627816	3	efhd-1	WBGene00012980
LDGRNS(79.9663)PASSIISSEPGAGAGLNGR	11	0.660227	0.627171	3	golg-2	WBGene00018017
AQDAAPAPASAAPAAPNAPTPTAQQQPS(79.9663)PK	30	0.94025	0.625524	3	tcc-1	WBGene00013340
ENIKDGDLTST(79.9663)FCGTPNYIAPEILR	21	0.61719	0.624248	3	pkc-3	WBGene00004034
S(79.9663)STSSPSYDEDIAFGNK	39	0.962077	0.620468	3	lmd-3	WBGene00018700
GPS(79.9663)QTGTPVAEEAKPIS	35	1.03851	0.619572	3	F13E6.1	WBGene00008745
VMS(79.9663)NSNLEHVAR	20	0.8845	0.617169	3	clh-6	WBGene00000533
RY(79.9663)SPQPSTSSSAELQPSTSDEWAGK	17	1.01518	0.613204	3	hpl-1	WBGene00001995
DGPVYSSVQKPS(79.9663)PR	56	0.757714	0.611954	3	jac-1	WBGene00002175
QRT(79.9663)LS(79.9663)SSMEEADRPR	16	1.03481	0.611524	3	ZK1073.1	WBGene00014213
APS(79.9663)PAPSIAPSVATSVSAMEHDTIESYYER	26	1.19702	0.610447	3	coh-1	WBGene00000591
PAASSSSSSSSSSAS(79.9663)AEHHPTHQVR	7	0.609714	0.609714	3	ZK180.6	WBGene00022680
VQLGDS(79.9663)S(79.9663)DEDEPIR	39	0.766718	0.604847	3	emb-5	WBGene00001259
MPTQLLHPTGDDES(79.9663)DCDEPLLSGSGK	42	0.607429	0.602209	3	tbc-11	WBGene00018075
GPTRPYS(79.9663)PVGSYQSSHQNFDNR	60	0.826683	0.601548	3	rsd-2	WBGene00004681
KPS(79.9663)DQPNGNQVQVGTR	12	0.49825	0.600136	3	egl-4	WBGene00001173
AQTPAADTDAIDTASS(79.9663)PVKK	66	0.529144	0.597057	3	hmg-12	WBGene00001977
FGS(79.9663)NTSLAR	11	0.813	0.595408	3	nmy-2	WBGene00003777
QTS(79.9663)GSNSDTEAPLFDPDCDPENPKK	45	0.428089	0.591029	3	srdh-1	WBGene00010456
TDSS(79.9663)WENEDLWEK	18	1.34439	0.58239	3	K10H10.4	WBGene00010760
DSPSTSSASHS(79.9663)SDDESSPAHK	50	0.48928	0.577848	3	ptc-3	WBGene00004210
DDPYVTEQVDS(79.9663)DEEEEKDEIMVR	21	0.641143	0.574054	3	JC8.2	WBGene00010435
GSGISESHDTAPAPTVEIPQTTEGGKGS(79.9663)PGS(79.9663)DKENSGSAVNGSAK	69	0.719391	0.57143	3	F49E2.5	WBGene00009888
RAQTPAADTDAIDTASS(79.9663)PVKK	61	0.661557	0.569416	3	hmg-12	WBGene00001977
EEHVPLSVLANESRT(79.9663)PR	78	0.796115	0.567018	3	unc-57	WBGene00006791
VESFKSEET(79.9663)TVAIDDMPALEKEES(79.9663)AEKK	38	0.121447	0.555859	3	E01G4.6	WBGene00008448
HTTVGSIPAHS(79.9663)TGRLDDVR	28	0.756786	0.551873	3	mct-6	WBGene00015676
ISS(79.9663)ECVHVEHGISMDQLR	12	0.364	0.539659	3	efk-1	WBGene00001160
TVQVQS(79.9663)LDNSYK	23	1.12204	0.53488	3	F54C9.3	WBGene00010041
AGS(79.9663)ISGQFQQQPLHGAGPEDNLEELVR	130	0.605054	0.526221	3	unc-44	WBGene00006780
SKDNKS(79.9663)PINEMSSDR	56	0.488446	0.517779	3	larp-1	WBGene00020097
ELDTTTVTPHPPSIMS(79.9663)PLGTENR	24	0.510104	0.515924	3	anc-1	WBGene00000140
KPT(79.9663)ADDSMDFLDFVTAKPDR	13	0.638462	0.503156	3	F49E2.5	WBGene00009888
S(79.9663)SEEPAELR	6	0.4305	0.492188	3	dnj-11	WBGene00001029
RNS(79.9663)SASVISATSEK	34	0.617588	0.473923	3	mvk-1	WBGene00021534
KVETPTAMSSQHPS(79.9663)VNSLCCLDEELDQAAATLAK	101	0.442782	0.446336	3	abcf-2	WBGene00012097
AGS(79.9663)VVNRIPEAADLLEK	35	1.51163	0.445085	3	icl-1	WBGene00001564
SGEEDSAS(79.9663)GDEQQYWSR	61	0.33082	0.432333	3	larp-1	WBGene00020097
EIT(79.9663)PGLFEYTLIPDAPIK	69	1.09196	0.408056	3	fln-1	WBGene00022048
FLSIHDDEDES(79.9663)LEEQEHPR	46	0.859978	0.378788	3	mlt-11	WBGene00012186
IAS(79.9663)EEIFAPR	45	0.227333	0.259248	3	mlt-11	WBGene00012186
PVSVS(79.9663)PAPSAGSK	33	0.251455	0.251455	3	alp-1	WBGene00001132
VKADS(79.9663)EEAESEGTVEVLK	32	0.332281	0.217498	3	clec-180	WBGene00017991
TIS(79.9663)APIANTGPGVITR	16	1.15381	6.48209	2	tpxl-1	WBGene00021470
EVPIHYRLSKT(79.9663)T(79.9663)K	3	1.69133	3.86149	2	F36H5.10	WBGene00018108
SGSIITGPNPS(79.9663)PPSSQK	36	3.50956	3.50956	2	pqn-73	WBGene00004155
NAFGEKPS(79.9663)SPTPPSAPLK	8	3.29075	3.29075	2	lin-15A	WBGene00023498
NSESESAPAAEPVKEVT(79.9663)PEIVEEVFEK	108	1.21889	3.27295	2	F49E2.5	WBGene00009888
SDS(79.9663)GLENEIPK	24	2.64983	3.18905	2	unc-96	WBGene00006825
TPS(79.9663)PERVEPSEIK	18	2.78267	3.14781	2	frm-1	WBGene00001488
NSESESTPAAEPVKEVT(79.9663)PEIVEEVFEK	74	1.32708	2.75724	2	F49E2.5	WBGene00009888
HSS(79.9663)VPSIAHLVGDLSDFCPHATADEK	16	0.788813	2.7432	2	rnp-8	WBGene00020091
AAAPNPISSISS(79.9663)NSK	7	1.63043	2.64482	2	F36H12.5	WBGene00018121
EEEEES(79.9663)FDEDEVSEK	5	0.5317	2.41682	2	Y41D4B.11	WBGene00021514
SVVGQAVSQLNLS(79.9663)R	5	1.2964	2.40129	2	mct-4	WBGene00003986
VES(79.9663)PVSTTTGILR	14	2.54629	2.38072	2	hsp-43	WBGene00002024
SVS(79.9663)FGEDSK	16	3.0485	2.31374	2	mrp-1	WBGene00003407
TPTT(79.9663)PTEETVDAPR	15	1.7662	2.20486	2	F15G9.1	WBGene00008865
KEIVET(79.9663)VEK	14	4.65261	2.19965	2	delm-2	WBGene00016063
VLPQQEASDSGS(79.9663)PK	15	2.1902	2.1902	2	frm-1	WBGene00001488
SS(79.9663)S(79.9663)NTSLIDTESK	11	0.636	2.1372	2	F32H2.7	WBGene00009344
SVPLAIASS(79.9663)SSPANVANNQYAIPVDENGHR	7	2.66471	2.09511	2	T05H10.1	WBGene00011507
DVPHSDDITRPDSS(79.9663)PK	24	1.76692	2.0636	2	K09G1.1	WBGene00010727
QVS(79.9663)NHGCDIQR	18	2.02467	2.02467	2	fat-6	WBGene00001398
DKSS(79.9663)EIWDSAK	30	2.9076	2.01957	2	lea-1	WBGene00002263
TTASS(79.9663)VSTVR	6	0.786333	1.99577	2	C18B2.5	WBGene00015956
HLS(79.9663)WEPANESGSK	4	2.048	1.98716	2	dhhc-10	WBGene00019344
TLDS(79.9663)FSLAPEDVLK	11	0.190455	1.98547	2	pgp-1	WBGene00003995
GPS(79.9663)PVKSEDEPVKHESYK	16	1.57825	1.96373	2	unc-44	WBGene00006780
EAS(79.9663)PIPIAQR	12	3.242	1.94427	2	rbm-25	WBGene00012245
NPIVNS(79.9663)PEK	8	1.3795	1.94296	2	tost-1	WBGene00016449
TTT(79.9663)PDGSQVYLLQPSQSHPQQR	9	2.05483	1.93487	2	sptf-3	WBGene00012735
KSS(79.9663)AHSDYPISEQYDGPLDSTHR	31	1.38881	1.92501	2	ZC247.1	WBGene00013859
QNS(79.9663)LQKPPEPK	4	1.9125	1.9125	2	madd-3	WBGene00006517
RSS(79.9663)QTNSPHLTSR	46	2.06587	1.91019	2	ncx-2	WBGene00003567
RAPESPVT(79.9663)ER	3	1.90433	1.90433	2	cdgs-1	WBGene00016384
DKTS(79.9663)DVFDSLKEHGEDASDSAK	26	2.57608	1.9026	2	lea-1	WBGene00002263
NST(79.9663)SSQTYSLSPAILEHHR	8	1.37013	1.90253	2	sax-2	WBGene00004728
SENS(79.9663)S(79.9663)PVEDKDEVDGSK	20	1.0458	1.89743	2	T07C4.3	WBGene00011560
LHS(79.9663)ENGDLVR	11	0.633545	1.89118	2	unc-54	WBGene00006789
EAS(79.9663)PPPGLAR	24	1.2045	1.84456	2	ntl-4	WBGene00003827
EINLQGT(79.9663)PDKR	6	1.719	1.84047	2	paqr-1	WBGene00016610
YNANPEIDGKSS(79.9663)PASTQR	33	1.40009	1.83498	2	npp-10	WBGene00003796
DEEQS(79.9663)DEY(79.9663)SSEETYDYEQENTKK	136	2.96929	1.83406	2	vit-2	WBGene00006926
S(79.9663)PS(79.9663)PEDSGIR	8	1.82575	1.82575	2	ZK484.3	WBGene00022749
GGRIS(79.9663)RDS(79.9663)TTGTDGGAFGDR	13	3.68777	1.81149	2	lfi-1	WBGene00022500
RVDS(79.9663)PTSGPSDQLTTHDLDR	23	1.33626	1.80943	2	pph-4.1	WBGene00004085
NPAADNS(79.9663)DEETTAASPSSDVARPNPLDSAR	10	0.4668	1.80605	2	ampd-1	WBGene00016415
SEFSDLS(79.9663)GGDS(79.9663)DEEAEK	16	2.76544	1.79122	2	top-2	WBGene00010785
AAGHSVPAPRDS(79.9663)TEDEAAGVK	11	1.65145	1.78922	2	iffb-1	WBGene00021857
ELLGQVGES(79.9663)DDEVSESISELPSFAGGK	40	1.09536	1.78495	2	unc-22	WBGene00006759
TGEALNDNY(79.9663)ESVKESASEAADR	14	1.76107	1.78427	2	lea-1	WBGene00002263
EKS(79.9663)PEKTEEKPASPTK	7	2.21271	1.76903	2	unc-89	WBGene00006820
CVTPLPSENIMGS(79.9663)PR	9	0.316333	1.7623	2	C27B7.5	WBGene00007762
LS(79.9663)PVYKPSPVPK	5	1.7466	1.75777	2	lem-2	WBGene00002275
ESASNAGNKIS(79.9663)NAFTSLK	34	2.06747	1.75697	2	lea-1	WBGene00002263
QSQSPPLT(79.9663)QQSNLDTFVNAFPAR	14	1.01436	1.7521	2	prx-13	WBGene00004198
VSQS(79.9663)AEQLSPVKEEQK	78	1.08246	1.74384	2	T07C4.3	WBGene00011560
TS(79.9663)GADAAAAVAADIIHNSDK	22	1.25914	1.7303	2	C37C3.2	WBGene00016496
AVS(79.9663)PFGR	6	0.534333	1.72505	2	sep-1	WBGene00004775
RSS(79.9663)LGGSTSSLTR	5	1.7194	1.7194	2	dhcr-7	WBGene00007126
RERS(79.9663)EDEEYSLPAK	23	1.8993	1.71595	2	fubl-1	WBGene00007534
GSYGGGPINQSINSIKFS(79.9663)DSDD	17	0.963	1.71104	2	dao-5	WBGene00000931
S(79.9663)PINEMSSDR	5	0.515	1.71096	2	larp-1	WBGene00020097
GLPS(79.9663)DDDDEYDDPR	8	0.617375	1.71018	2	vig-1	WBGene00006924
TQS(79.9663)EHTSLLK	6	0.54	1.70886	2	rpl-33	WBGene00004447
S(79.9663)MS(79.9663)REPAAAAPR	6	0.880667	1.70705	2	tpxl-1	WBGene00021470
LMPGPVTS(79.9663)EEEEEFSSNER	8	1.43475	1.70433	2	F37C4.4	WBGene00018144
IETEHAPAPSTSS(79.9663)PPLESTR	34	1.00282	1.66758	2	T04F3.1	WBGene00011436
VES(79.9663)SESLSLLANTIFSK	14	1.75029	1.66395	2	Y37H9A.1	WBGene00012576
IIDPSNS(79.9663)DDLLAVIDSLK	24	2.97175	1.66326	2	rfip-2	WBGene00021456
VLENEQIPEEPT(79.9663)PTK	14	1.17143	1.66247	2	akap-1	WBGene00016977
HPPS(79.9663)SGEEIAEQEEK	10	1.73515	1.65252	2	flp-4	WBGene00001447
KLS(79.9663)ESEKEANKPLGDR	25	0.73684	1.64663	2	T10B5.3	WBGene00020389
GGSVS(79.9663)DEKEEPENEDDTEEPENEVEVESPVK	14	1.33843	1.64484	2	hsr-9	WBGene00002027
QAS(79.9663)EMDDIMNR	8	0.140375	1.64181	2	pgp-1	WBGene00003995
GS(79.9663)FLGDLNFYGK	3	0.702333	1.63388	2	alh-8	WBGene00000114
EDS(79.9663)YEEQIR	22	1.95464	1.63252	2	lev-11	WBGene00002978
RAHGS(79.9663)SPPTVVVQPSTSR	10	1.5072	1.62765	2	T09B9.4	WBGene00011645
KRFS(79.9663)PS(79.9663)PVTK	3	0.864	1.62712	2	F54D11.4	WBGene00018814
RDS(79.9663)QPANILLTQK	30	1.26783	1.62493	2	C14F11.4	WBGene00015780
DNVESSAS(79.9663)DTLESAK	9	1.60622	1.61981	2	lea-1	WBGene00002263
LEDKDDDQHS(79.9663)AVVVGENSEHSMEK	36	1.61867	1.61867	2	mrp-5	WBGene00003411
INS(79.9663)RDEEEPNDDDQPK	7	1.61857	1.61857	2	F13B12.1	WBGene00008729
DEEQSDEYS(79.9663)SEETYDYEQENTK	363	2.46886	1.60836	2	vit-2	WBGene00006926
LSQRS(79.9663)PISHETFQPHDECNSVK	46	0.930935	1.59956	2	hpo-34	WBGene00009259
LEELS(79.9663)VQDK	2	0.69	1.5917	2	cey-2	WBGene00000473
HKS(79.9663)PDNFGEVHR	21	0.503286	1.58573	2	znfx-1	WBGene00014208
GENETSGET(79.9663)S(79.9663)DSEHDEKR	33	1.13577	1.58406	2	frm-1	WBGene00001488
QNSLPQQFQGNQGVNPS(79.9663)GQQSGPPPPPPPSQQGTPR	8	1.18975	1.57166	2	atx-2	WBGene00000231
T(79.9663)PPSSLNDSYAEELLEAK	72	1.51339	1.56248	2	lea-1	WBGene00002263
LS(79.9663)NPS(79.9663)DVENAGHADVPSK	6	0.5845	1.56059	2	inft-2	WBGene00008848
SVASPLTTSNTS(79.9663)PNR	14	0.7565	1.55233	2	inft-2	WBGene00008848
LTLAS(79.9663)EPEES(79.9663)EEEEDDEDVR	58	0.933043	1.55178	2	F15G9.1	WBGene00008865
AAVLNSAAS(79.9663)PTSSATK	8	1.0695	1.54776	2	F43G6.4	WBGene00009657
S(79.9663)VEDLASEALQNVTK	9	1.77333	1.54554	2	unc-44	WBGene00006780
HADDGADS(79.9663)AKDYVEDAK	30	1.6818	1.5426	2	lea-1	WBGene00002263
SKS(79.9663)ITETIGDK	10	2.18585	1.53918	2	lea-1	WBGene00002263
ANVIILS(79.9663)EDSSEIDEK	5	0.7322	1.53207	2	cid-1	WBGene00019629
TSDVFDS(79.9663)LKEHGEDASDSAK	52	1.69292	1.52973	2	lea-1	WBGene00002263
ATAS(79.9663)TPPPAPPAAR	13	1.52962	1.52962	2	dot-1.1	WBGene00021474
NEYS(79.9663)DGEEVTEK	16	1.65963	1.52583	2	lim-8	WBGene00017904
NVGGSLLPMASNS(79.9663)VQK	6	0.344333	1.52562	2	tofu-6	WBGene00017132
KVS(79.9663)VYDSSK	11	1.12982	1.52308	2	acs-4	WBGene00018152
LDFS(79.9663)SQDEENDEDLTK	26	1.70754	1.51288	2	snt-1	WBGene00004921
SS(79.9663)FEAESPFLK	3	0.791667	1.51065	2	patr-1	WBGene00009661
HHENEAGDAAHAQIIES(79.9663)PHHENASYEK	5	1.0107	1.50797	2	akap-1	WBGene00016977
HQTS(79.9663)DAGDSAEKHFDDAVDAAK	16	1.93162	1.50482	2	lea-1	WBGene00002263
TTLKPSPPT(79.9663)DSEIQLKPSDKA	20	1.1849	1.50409	2	oac-46	WBGene00011768
RAS(79.9663)VDLDDAPGCCPAK	12	0.92975	1.50312	2	mob-2	WBGene00008601
LREEVEQNGDGMS(79.9663)PSKR	16	0.373	1.49481	2	K05C4.5	WBGene00010582
ATAVAVSS(79.9663)PATNQK	15	1.19333	1.49206	2	gyf-1	WBGene00016002
EYEVS(79.9663)EDEDEHQQSQVQR	16	1.51847	1.49099	2	unc-44	WBGene00006780
VGSVS(79.9663)NSKNSIVDSSTPSRPESR	12	1.40367	1.48779	2	vab-10	WBGene00006876
KPS(79.9663)VVSMDSPK	5	1.179	1.48446	2	cnnm-1	WBGene00016879
KAS(79.9663)IINPSVHCK	30	0.951283	1.4825	2	ensa-1	WBGene00010730
TSDASEQS(79.9663)SPGFVPNYVR	10	1.3412	1.47644	2	R31.2	WBGene00011270
EVKEEQFS(79.9663)DNDS(79.9663)PR	5	1.1736	1.47623	2	pmlr-1	WBGene00016323
SHS(79.9663)ADKNDNVWSR	6	1.47383	1.47383	2	T19B10.5	WBGene00011833
KQYDS(79.9663)DGDDDEEEEVPKK	14	0.446571	1.46898	2	nucl-1	WBGene00019510
DFEYS(79.9663)DDEEEKEKEPQPEK	10	1.4949	1.46559	2	nrd-1	WBGene00017004
SKKDS(79.9663)GEHAEPSNVGFVVR	16	0.840625	1.46452	2	F40H3.2	WBGene00018250
AFNS(79.9663)AENHAYK	9	0.522667	1.45996	2	F36A2.12	WBGene00009459
KDEIDEANSESS(79.9663)KVPLAIDPEEAK	10	0.27355	1.44855	2	C25D7.1	WBGene00007714
QNS(79.9663)VPESPR	12	1.44583	1.44583	2	cpna-1	WBGene00006495
GLS(79.9663)DEEKEEK	12	1.445	1.445	2	sax-1	WBGene00004727
VSNTISAPTS(79.9663)PAK	11	1.53082	1.44417	2	snn-1	WBGene00004913
RKS(79.9663)ESENVPAASETPVEPVVESTTPPATENK	17	0.990706	1.44372	2	F49E2.5	WBGene00009888
RAPS(79.9663)EECEIAFSHDDPTLMWK	14	0.824286	1.44083	2	cka-1	WBGene00000509
S(79.9663)LGNVIDPLDVIR	12	0.30375	1.43999	2	glp-4	WBGene00006936
KLS(79.9663)PSELPSER	4	3.5105	1.43791	2	snt-4	WBGene00004924
DDS(79.9663)DNEAVEQELTEEQR	12	0.4675	1.43543	2	icd-2	WBGene00022042
NPSLSCS(79.9663)NSTLDNMK	10	0.4554	1.43415	2	D2005.7	WBGene00086551
AQTLT(79.9663)PPPNPQQQLYDEEDLLR	31	0.520129	1.43224	2	cerv-1	WBGene00018416
ESS(79.9663)ESSQTIDDNDSEK	136	1.51388	1.4269	2	unc-43	WBGene00006779
SS(79.9663)SGKEDGDDFPTTPNIAAK	10	0.6998	1.4266	2	R11H6.4	WBGene00011252
VDVS(79.9663)DDS(79.9663)DNEAVEQELTEEQR	10	1.0431	1.42571	2	icd-2	WBGene00022042
TS(79.9663)PFSTDHSDR	12	0.282833	1.42485	2	T05B9.1	WBGene00011464
EEENESNVS(79.9663)GSEHGMSVN	9	1.102	1.41934	2	nmy-1	WBGene00003776
SLAQQSS(79.9663)MTDDEGWVSGK	20	0.7608	1.4184	2	T07C4.3	WBGene00011560
QQNS(79.9663)GNQSEAPTAVPSR	12	1.4605	1.4159	2	tag-340	WBGene00017826
KTS(79.9663)TPLDVGTEQEPTNLEK	17	1.07029	1.41078	2	natc-2	WBGene00015074
TNEEDRKS(79.9663)IDTSVDLIQER	6	1.40967	1.40967	2	pqn-20	WBGene00004110
ANNFY(79.9663)QVTR	6	0.366333	1.40897	2	F21F3.2	WBGene00017672
EVS(79.9663)QETETSENQEK	5	1.4054	1.4054	2	let-858	WBGene00002957
APAVPITPTEPAS(79.9663)PVESPVK	8	0.436125	1.40265	2	htp-3	WBGene00002034
TS(79.9663)FFTPDGAVFAK	22	1.00318	1.40235	2	let-767	WBGene00002891
SDS(79.9663)FISQK	21	1.24929	1.40147	2	ttn-1	WBGene00006436
ELIEGAIPESTDNETELDDDEES(79.9663)DNEKLK	13	0.961385	1.3992	2	JC8.2	WBGene00010435
RYS(79.9663)DFEWVR	6	1.4205	1.39461	2	snx-3	WBGene00006503
KPS(79.9663)PPPAVEPTR	44	1.43759	1.39437	2	pqn-80	WBGene00004161
HKDGTPIQDGEEIDAPAPES(79.9663)TEEESSDAR	13	0.732308	1.39354	2	casc-3	WBGene00012343
DALT(79.9663)AAPIGNLMGFVEEYK	16	0.371938	1.38912	2	R10E9.2	WBGene00011214
TLS(79.9663)DS(79.9663)SDDEWMTKPR	8	1.6655	1.38548	2	M03C11.8	WBGene00010845
LQS(79.9663)EVEVLIVDLEK	5	0.6316	1.38509	2	unc-15	WBGene00006754
STS(79.9663)MDPDPMTPAGNVGMK	7	2.34943	1.38283	2	F59E12.1	WBGene00019118
DPFDEDS(79.9663)GNSNENQLR	14	1.45471	1.38259	2	frm-5.1	WBGene00001492
RES(79.9663)VQEILEK	8	1.8335	1.37467	2	unc-22	WBGene00006759
GVTQSFS(79.9663)GHSLNDNDPMPK	5	0.2951	1.37399	2	pei-1	WBGene00009185
EES(79.9663)PAPPPGSHSDNHVDPSASHPR	32	1.30106	1.37363	2	dyci-1	WBGene00015927
QYDQYGAEAANSHT(79.9663)PTTR	16	1.37409	1.37135	2	dnj-1	WBGene00001019
RVDS(79.9663)ATGSVSPR	12	1.36825	1.36825	2	pnk-1	WBGene00004068
EDS(79.9663)FEEPTPEPSKEEEEK	19	1.09753	1.36678	2	B0303.14	WBGene00015132
SVSTHTAKS(79.9663)PSLVVVISPSPR	24	0.359125	1.3662	2	spch-1	WBGene00007307
RNS(79.9663)EPVAFVPPVSK	13	1.563	1.36483	2	tag-243	WBGene00044078
KLS(79.9663)PFSDDSSSSTSK	12	1.44317	1.36465	2	T01B4.3	WBGene00011310
FTAPAPVEHPKPES(79.9663)PRSDPK	44	1.26691	1.3627	2	vps-26	WBGene00006931
FGFFNWNNVRPQPVVAESTASSS(79.9663)SPK	14	2.90079	1.36209	2	pygl-1	WBGene00020696
LLESSDDS(79.9663)QETESTEVR	12	0.681333	1.36141	2	F55F8.2	WBGene00018890
KQS(79.9663)MEDTAPVFENR	8	2.0725	1.35902	2	cft-1	WBGene00000477
TIS(79.9663)LPNVDSIDDKGQLEK	15	1.1476	1.35508	2	unc-27	WBGene00006764
KKPTAPNTPT(79.9663)SPQAGEK	67	0.754612	1.35089	2	spk-1	WBGene00004980
SMS(79.9663)LDTPVSVAHV	6	0.782833	1.35084	2	mca-3	WBGene00003153
LTAGSTTSLSSQS(79.9663)K	5	1.3744	1.34998	2	R02F11.3	WBGene00019841
SAS(79.9663)FGGLEVDR	5	4.0286	1.34766	2	dcar-1	WBGene00007395
NRIS(79.9663)SECVHVEHGISMDQLR	12	0.517333	1.3474	2	efk-1	WBGene00001160
EPPS(79.9663)PLEPSSMIFEEK	10	1.43675	1.34391	2	Y38C1AA.12	WBGene00021402
EQADSGEPIENVNDDKAS(79.9663)EPGVGEISQDSVDDSQK	13	1.66338	1.34361	2	hsr-9	WBGene00002027
S(79.9663)EKMVDFVIVT(79.9663)KNAQEFHR	10	0.6906	1.34358	2	Y71F9B.2	WBGene00022126
NPTTNSALEEYKPVPHVQVTS(79.9663)PK	26	4.58854	1.34244	2	unc-87	WBGene00006819
VEVREEEEPMDS(79.9663)DSEDVKK	9	0.641333	1.3403	2	rpoa-1	WBGene00012999
SAAEELKS(79.9663)PTKK	8	1.73069	1.33969	2	unc-89	WBGene00006820
KPTADS(79.9663)MDFLDFVTPK	48	1.52279	1.3395	2	F49E2.5	WBGene00009888
LITDQEIAAVEPQKAS(79.9663)TTK	12	1.3395	1.3395	2	cua-1	WBGene00000834
EKS(79.9663)PEKPEDVKS(79.9663)PVKK	18	1.77183	1.33833	2	unc-89	WBGene00006820
LSDGSINNQSNLNDSQFNEDSLIISSS(79.9663)PK	11	0.740364	1.33573	2	emr-1	WBGene00001309
YGWPSS(79.9663)YER	14	1.07957	1.3355	2	C45B2.2	WBGene00016659
DVPQS(79.9663)PVLPVK	7	0.962	1.33303	2	hcp-1	WBGene00001829
KEESAPEPVIEPVEEEETAAS(79.9663)EGEEEEEEADEE	7	0.789429	1.33192	2	tni-1	WBGene00006584
AS(79.9663)IINPSVHCK	5	0.9582	1.32899	2	ensa-1	WBGene00010730
LQAQLNPNET(79.9663)PTTWK	12	1.00067	1.32815	2	algn-3	WBGene00010720
ET(79.9663)SISSYHPTTQR	7	1.29643	1.32467	2	ZK1128.7	WBGene00014233
YLEDDS(79.9663)DTVDDVER	12	0.699667	1.32334	2	ntl-4	WBGene00003827
QAQSSSNVIPPAPAPTPTS(79.9663)QQKVSPVK	20	0.659	1.32197	2	npp-21	WBGene00019940
STNQLGGIS(79.9663)EES(79.9663)EEDSEAR	11	1.39573	1.32181	2	unc-89	WBGene00006820
SPVIQDQS(79.9663)PKKEDAK	12	1.32067	1.32067	2	ppfr-2	WBGene00017064
EKLEQEDEEEYS(79.9663)V	16	0.91475	1.32053	2	Y47D3A.32	WBGene00012938
LSPVESVGEKS(79.9663)PTPATVYDLFK	14	0.388571	1.31808	2	cpb-3	WBGene00000772
AVS(79.9663)EPMIQAANK	2	1.252	1.31697	2	C25H3.11	WBGene00016120
RGFDVPGSS(79.9663)DNLAR	3	0.911	1.31686	2	nmy-1	WBGene00003776
SPEKPEEKPKS(79.9663)PTPK	6	0.9425	1.31675	2	unc-89	WBGene00006820
TIS(79.9663)LPNVDSIDDK	7	1.151	1.31629	2	unc-27	WBGene00006764
KADASVPDQFADMSMWS(79.9663)DED	24	0.514	1.31583	2	pro-2	WBGene00007413
NDQEDS(79.9663)EDEDHFLESLR	12	1.14317	1.31492	2	Y54G2A.41	WBGene00044485
ENIFGDAT(79.9663)TKTFCGTPDYIAPEIILYQPYGK	10	0.9913	1.31482	2	pkc-2	WBGene00004033
LPS(79.9663)DDDDEYDDPR	23	0.550043	1.31275	2	vig-1	WBGene00006924
KVS(79.9663)DELGSAAENSEELKK	44	1.96784	1.31244	2	F26G1.2	WBGene00017838
LVIDEVLKS(79.9663)PQK	9	0.440333	1.30972	2	ceh-100	WBGene00012584
AET(79.9663)PEEEDDEEEEVVK	15	1.429	1.30941	2	cec-5	WBGene00017993
TPLTT(79.9663)SATNSPR	18	1.30789	1.30789	2	lsy-22	WBGene00009188
S(79.9663)AISIATSIHQLAEEVEECK	23	1.1503	1.30517	2	pgp-2	WBGene00003996
NFSGS(79.9663)DDEESAR	14	2.36996	1.30458	2	pbrm-1	WBGene00007042
RES(79.9663)DSDDSQNSCVLR	16	1.91637	1.29703	2	ipp-5	WBGene00002146
LQNHAQLS(79.9663)PR	2	1.2965	1.2965	2	gid-7	WBGene00021482
DDARPTSDESDMEGILQDEDS(79.9663)DAGSK	15	2.5892	1.2959	2	cdgs-1	WBGene00016384
NQTLSVS(79.9663)APDLAAAR	11	0.810773	1.29413	2	hecd-1	WBGene00016405
TQETELT(79.9663)DNEDISEDSDVKK	6	1.0085	1.28745	2	pld-1	WBGene00004040
S(79.9663)IDETPTALR	5	0.7466	1.28503	2	rga-4	WBGene00022286
SSVMTPTSLDGDNS(79.9663)PR	33	0.323848	1.28426	2	gld-1	WBGene00001595
KT(79.9663)SHPPLHFNNNETR	18	1.03167	1.28423	2	pde-2	WBGene00011146
IDS(79.9663)DDEDALEEAKK	15	1.0154	1.28227	2	snu-66	WBGene00017605
GIAEIACAFS(79.9663)PK	6	1.89867	1.28115	2	B0303.7	WBGene00015128
AHSTNS(79.9663)KDNVESSASDTLESAK	14	2.04429	1.28066	2	lea-1	WBGene00002263
DIGNNDDGGPDS(79.9663)DDS(79.9663)GADAAER	35	1.06531	1.27927	2	ubxn-2	WBGene00022381
AVT(79.9663)PPPILER	5	0.3888	1.27921	2	xnd-1	WBGene00001514
NIT(79.9663)LNGT(79.9663)EFLQEVMK	12	0.366	1.27526	2	epi-1	WBGene00001328
KVS(79.9663)ESVQPPGQPQMVEVGDDVVK	60	1.9686	1.27506	2	jac-1	WBGene00002175
SYS(79.9663)ANDVGSER	6	1.1515	1.27278	2	T19C3.4	WBGene00020562
FIDLETIIQKPS(79.9663)TSCESIDR	9	1.36567	1.27197	2	ttn-1	WBGene00006436
DHQKPDEES(79.9663)DES(79.9663)LVR	6	1.243	1.27096	2	hum-4	WBGene00002037
DSDAPDS(79.9663)DQEFEAFIK	14	2.4175	1.27096	2	let-418	WBGene00002637
SVDDS(79.9663)DDDDFYPQR	14	1.78257	1.27089	2	chd-7	WBGene00007053
S(79.9663)IMSMVFGR	8	1.13662	1.27029	2	T25D3.4	WBGene00020798
DPVGS(79.9663)PTSGASLNGTPFKK	28	1.20214	1.27003	2	nhr-49	WBGene00003639
LAEVLPES(79.9663)EKEDEMK	15	0.371333	1.26834	2	F53G12.8	WBGene00018773
NAQS(79.9663)DSALLEENEDDVEHLSDK	22	1.14855	1.26701	2	gpcp-2	WBGene00011511
EKS(79.9663)PKEDEDF	2	1.31	1.26692	2	arp-6	WBGene00007434
RNS(79.9663)SASVISAT(79.9663)S(79.9663)EKGENVDTFSK	40	1.53565	1.26612	2	mvk-1	WBGene00021534
STS(79.9663)SEIIAGSESR	7	1.35957	1.26531	2	unc-89	WBGene00006820
GDVNNSQVQDDDS(79.9663)DDRR	9	0.775	1.26427	2	casc-3	WBGene00012343
STS(79.9663)FSQLNCMK	7	0.257714	1.26378	2	nfx-1	WBGene00007048
FVDNEGET(79.9663)SKDAEVEDEDSK	2	0.8	1.26283	2	nud-1	WBGene00003829
SSS(79.9663)NTNPDSLVNQK	18	1.59383	1.26213	2	lin-33	WBGene00003019
TPNEYS(79.9663)REEDDES(79.9663)Y(79.9663)EDETTTQSQSTR	4	0.835	1.26196	2	pat-2	WBGene00003929
FEES(79.9663)PVPSEK	2	1.6705	1.26171	2	unc-44	WBGene00006780
KNS(79.9663)ESESTPAAEPVKEVTPEIVEEVFEK	212	0.560528	1.26079	2	F49E2.5	WBGene00009888
SVVEEVKS(79.9663)PK	11	2.59982	1.26021	2	unc-89	WBGene00006820
HTMTSNS(79.9663)GSQHDLK	8	1.202	1.25996	2	mct-4	WBGene00003986
INPTNIDHHDEPAPWS(79.9663)PLKR	24	0.445229	1.25968	2	rnp-8	WBGene00020091
YDS(79.9663)KENLLEDER	26	0.942654	1.25904	2	kdin-1	WBGene00006490
AQETMAQQTEPQSHIRES(79.9663)PQK	12	1.5505	1.25513	2	mdt-30	WBGene00004125
KMS(79.9663)VEEVAEVEK	6	1.1495	1.25468	2	rop-1	WBGene00004405
GGY(79.9663)GSES(79.9663)ERSEDDFIEDDGDAPR	28	1.65746	1.25414	2	emb-5	WBGene00001259
S(79.9663)VSSELPTVVSKPPK	19	1.85084	1.25341	2	E04F6.4	WBGene00017124
GTAVVPAAGASQGGS(79.9663)SPAKPAAPVR	38	1.87332	1.25321	2	cas-1	WBGene00000294
LGELPENTES(79.9663)AEDAAFVLNSGDFR	32	0.515922	1.25256	2	F40H3.2	WBGene00018250
KADLSS(79.9663)DFS(79.9663)DDEAPAKK	40	0.89925	1.25186	2	dao-5	WBGene00000931
KVYPGLLS(79.9663)PR	48	1.0065	1.25134	2	cids-2	WBGene00009451
S(79.9663)VSNVQVVSPCQK	4	0.543	1.25051	2	pmt-2	WBGene00018811
SIS(79.9663)QENSTGPWICDR	7	1.32229	1.24925	2	Y119C1A.1	WBGene00022466
S(79.9663)ISEGLQHGVR	11	3.08655	1.2486	2	slc-36.5	WBGene00016628
SPVIQDQS(79.9663)PK	8	0.97875	1.24841	2	ppfr-2	WBGene00017064
DGAAAAGGDQKDDQT(79.9663)DS(79.9663)EWEDDVANSK	13	0.696308	1.2473	2	dnj-29	WBGene00001047
DQTS(79.9663)VEMHDIPK	13	0.959615	1.24706	2	del-6	WBGene00011891
LIQNLGTPSTQSS(79.9663)PSNR	19	0.990737	1.2448	2	mzt-1	WBGene00044431
FGS(79.9663)AEVASSIDAFLTK	22	1.24473	1.24424	2	hum-7	WBGene00002040
RSS(79.9663)QDLLGEPGQR	32	0.92975	1.24306	2	T04F3.1	WBGene00011436
DRS(79.9663)EKNVVT(79.9663)NLKYR	3	0.833333	1.24054	2	sygl-1	WBGene00012104
PPNYDDVAGSSATSSPSS(79.9663)R	13	1.00223	1.23885	2	rin-1	WBGene00008183
KADLSS(79.9663)DFS(79.9663)DDEAPAK	44	0.89325	1.23673	2	dao-5	WBGene00000931
SCMS(79.9663)APPVAMQR	21	1.99286	1.23605	2	sma-9	WBGene00004862
TAVEGSVS(79.9663)NPNLNETNVGASKPEGVDLSK	11	0.0856364	1.23514	2	F32H2.7	WBGene00009344
SGVES(79.9663)DS(79.9663)DDEDDVEK	6	0.44375	1.23226	2	C37H5.5	WBGene00016508
AES(79.9663)DEEEEQDLK	7	0.583571	1.23116	2	attf-6	WBGene00012474
QEVLS(79.9663)EDENSHGR	7	0.997	1.23086	2	cir-1	WBGene00018892
SS(79.9663)VGSCDIIQDYK	5	0.3742	1.22957	2	ivns-1	WBGene00006493
RLS(79.9663)QSQEQPSTSR	14	0.380357	1.22916	2	gld-4	WBGene00014115
EVPVDEYEETANIS(79.9663)S(79.9663)GDELQDHK	6	1.516	1.22887	2	dys-1	WBGene00001131
AAS(79.9663)ADCDEPEAK	13	2.23381	1.22872	2	T19H12.2	WBGene00020588
AKT(79.9663)SPTPPVER	8	1.22825	1.22825	2	clip-1	WBGene00010796
AFQSVNDDSHPNS(79.9663)LTTSTADR	70	1.97093	1.22683	2	mca-2	WBGene00019875
RNS(79.9663)GAIEETADGESSAQSAAEK	28	1.62688	1.22574	2	unc-33	WBGene00006769
IANFYNINPDT(79.9663)MAKNTPLSQDDK	5	1.2248	1.2248	2	T26G10.3	WBGene00012060
KNILSGS(79.9663)PNSSAAEINELQLSSDQK	14	1.762	1.22405	2	mel-28	WBGene00003210
SIS(79.9663)TS(79.9663)PGETISK	24	0.310875	1.22338	2	Y62E10A.13	WBGene00013379
DELRETAS(79.9663)S(79.9663)PVTFET(79.9663)R	7	0.578429	1.22276	2	lir-3	WBGene00003046
RKS(79.9663)VEPEENELQTIK	14	0.872857	1.22167	2	D1069.3	WBGene00017037
GLLEASDDEKS(79.9663)VK	14	2.017	1.22054	2	F40A3.2	WBGene00018217
TSFFDNIS(79.9663)CESLEK	11	0.523636	1.22054	2	car-1	WBGene00012484
LIISQDS(79.9663)DEFPSSR	9	1.23022	1.21804	2	R04F11.3	WBGene00011016
GRQS(79.9663)PVFSVIV	8	0.248875	1.21766	2	F36F12.7	WBGene00018098
NDAPESNVNTALSIRS(79.9663)PAQVAPEPDVK	4	0.2605	1.21663	2	B0205.10	WBGene00015024
DKS(79.9663)NT(79.9663)LESFVTGPQPVEEADEK	21	1.66062	1.2158	2	arrd-25	WBGene00007296
EYS(79.9663)DEELAQELSPSEEHVSTAEIK	43	1.51965	1.21522	2	unc-44	WBGene00006780
TTTLNPNMS(79.9663)IMANQSK	8	0.392875	1.21494	2	him-3	WBGene00001862
RGQS(79.9663)PISSPASEPSAIR	9	0.929333	1.21474	2	ppfr-1	WBGene00008878
AKS(79.9663)DIDLTSTR	19	1.40042	1.21449	2	mpz-1	WBGene00003404
KLS(79.9663)STQSVLAK	5	1.1316	1.2125	2	ari-2	WBGene00020462
TYFSPLLTS(79.9663)EESEK	32	1.6505	1.20994	2	npa-1	WBGene00003786
SS(79.9663)NKNYDEDVESR	8	0.60725	1.20922	2	kvs-5	WBGene00021948
DRSS(79.9663)T(79.9663)GESTTGEPSIDNSATDQVAELQHITK	19	1.77589	1.20921	2	cdap-2	WBGene00021549
EEELLEQAGEYESDLDS(79.9663)DDEETKEK	24	0.490042	1.20859	2	nog-1	WBGene00020297
ASCMS(79.9663)DSYYEIEEGPK	30	0.857	1.20854	2	saeg-1	WBGene00010012
RS(79.9663)QDHDEEINNLHNVIEELR	32	1.92419	1.20778	2	F46H5.7	WBGene00018522
LNVS(79.9663)AILEAAEK	11	1.17127	1.20769	2	spd-5	WBGene00004955
LMDES(79.9663)DPER	3	1.20633	1.20633	2	ccdc-47	WBGene00014204
RAET(79.9663)PEEEDDEEEEVVK	31	1.46731	1.20599	2	cec-5	WBGene00017993
SPQTVEEKPAS(79.9663)PTKK	11	1.29282	1.20374	2	unc-89	WBGene00006820
S(79.9663)ADTDEVESNAVHK	15	1.0322	1.20107	2	C15H9.4	WBGene00015800
RYEDAYIEDEEITLNPQST(79.9663)PEPLEK	14	1.00993	1.19964	2	Y46G5A.15	WBGene00012906
TSQS(79.9663)PPESNQETSDAHNQSDAMNQLK	17	0.834706	1.1994	2	ifet-1	WBGene00004132
DEEESQETSKPAYDS(79.9663)DDDDGPVDR	15	1.1496	1.19875	2	F13B12.1	WBGene00008729
KSS(79.9663)GQAYGALLEK	9	1.84122	1.19719	2	gbb-1	WBGene00021528
RENSEEY(79.9663)EEEL	3	0.893	1.19705	2	sumv-1	WBGene00016409
CLLTEYHQNQGS(79.9663)PK	22	1.19618	1.19631	2	tlk-1	WBGene00006579
SES(79.9663)IES(79.9663)EETPEDDKK	11	0.918909	1.1959	2	skih-2	WBGene00008502
KDS(79.9663)GAQSSVVTDPEPPMSK	28	0.96825	1.19576	2	tmem-131	WBGene00016170
VPLTVVPS(79.9663)ETLK	7	1.364	1.19374	2	unc-89	WBGene00006820
MT(79.9663)PPDWEVLENLK	21	0.937429	1.19342	2	pkc-2	WBGene00004033
PSGPVLPKPQVNGS(79.9663)PK	9	1.72178	1.19319	2	dbn-1	WBGene00010664
GMS(79.9663)PIQDR	4	1.191	1.191	2	ark-1	WBGene00000186
SRHS(79.9663)GEDELDDEDLDLINENYDIR	14	1.14014	1.19044	2	emb-5	WBGene00001259
SPLTSPTGIAPLAS(79.9663)GSIEEIDEVAK	24	0.9275	1.19037	2	T04C9.1	WBGene00020209
GDGDDAS(79.9663)YVSPGVPHR	15	0.8232	1.18941	2	T25G12.6	WBGene00020813
IDS(79.9663)EIDEKR	6	0.988	1.18934	2	F46H5.7	WBGene00018522
MKGPAKDDEMES(79.9663)S(79.9663)EEQE	30	0.969533	1.18917	2	AC3.5	WBGene00007071
REEYQAAS(79.9663)PSTEER	6	1.188	1.188	2	gyg-1	WBGene00006863
S(79.9663)VEPEENELQTIK	24	0.941833	1.18597	2	D1069.3	WBGene00017037
IKDDEDNS(79.9663)DGADEDDKDIPGPSASVVPSTSSMLKPAIPK	10	0.99535	1.18533	2	yju-2	WBGene00018149
S(79.9663)LDLDDENESSAHYLR	8	0.930375	1.18444	2	F55A11.11	WBGene00010082
S(79.9663)IETMNEIHTSQK	18	0.769667	1.18416	2	C14F11.4	WBGene00015780
S(79.9663)EDAFYVVNEVVMK	40	0.39735	1.18397	2	pck-2	WBGene00011232
WPPVGTT(79.9663)SPPREPVNR	4	1.18275	1.18275	2	dbn-1	WBGene00010664
S(79.9663)QDDPEETESVIR	6	1.3915	1.18224	2	gid-7	WBGene00021482
QQVS(79.9663)PQYR	6	1.18167	1.18167	2	let-363	WBGene00002583
GDAQTTTAS(79.9663)PTSTHSPDHPGVK	70	1.30556	1.1805	2	ifbp-1	WBGene00010867
SS(79.9663)LEEFDER	11	1.34573	1.17927	2	mca-3	WBGene00003153
S(79.9663)LS(79.9663)PGKTPLPPSEALR	27	1.54974	1.17668	2	lfi-1	WBGene00022500
KQMS(79.9663)PTPSQPQHK	24	1.176	1.176	2	ptl-1	WBGene00004212
ATT(79.9663)PEGHVEPVNDNEEKDR	96	1.74153	1.17547	2	fln-2	WBGene00016006
ETQLFPDDS(79.9663)DDDECVEVEK	16	0.735938	1.17317	2	T04A8.8	WBGene00011410
TTS(79.9663)TFCGTPEYLAPEIILK	14	1.16571	1.17141	2	sgk-1	WBGene00004789
STDT(79.9663)PDDTFLNADVK	4	1.191	1.17109	2	Y105E8A.21	WBGene00013679
SISLSQAPS(79.9663)APR	4	1.53675	1.17103	2	R02F11.3	WBGene00019841
AS(79.9663)PAIAQVEK	11	0.205455	1.16985	2	Y39A1A.24	WBGene00012660
KSEEISLDDDS(79.9663)ETEK	15	0.8876	1.16887	2	Y69H2.7	WBGene00013482
ERDPETTS(79.9663)ENMR	3	1.71833	1.16854	2	tsp-21	WBGene00023491
EEEVS(79.9663)LNQIK	4	0.992	1.16843	2	aat-2	WBGene00000003
VQMS(79.9663)PDADPSSGVR	18	1.8935	1.16758	2	fubl-1	WBGene00007534
KDS(79.9663)FANYSSK	3	1.11733	1.16754	2	hpo-34	WBGene00009259
RENS(79.9663)ANDS(79.9663)PANTNDVDIVS(79.9663)SPVK	24	0.642042	1.16468	2	hmg-12	WBGene00001977
AAPVIDSNQLS(79.9663)DEDEIDDEDTYGTR	10	0.8806	1.16205	2	rde-2	WBGene00004324
GLLEASDDEKS(79.9663)VKS(79.9663)VK	14	1.90729	1.1613	2	F40A3.2	WBGene00018217
KYS(79.9663)NAGLEDIVGPK	13	1.35154	1.15924	2	cfap-36	WBGene00022435
AVTVEGDAES(79.9663)MNDGR	10	1.1822	1.15788	2	skat-1	WBGene00010307
INNRS(79.9663)DT(79.9663)EEEWEEK	2	1.0805	1.15775	2	let-504	WBGene00002696
VIKPEPLS(79.9663)PDNS(79.9663)PPR	24	0.948667	1.15767	2	bud-13	WBGene00011142
EKS(79.9663)PAAEEVKS(79.9663)PTK	6	1.90817	1.15666	2	unc-89	WBGene00006820
KPAKS(79.9663)PT(79.9663)SPPPVGK	15	0.870933	1.15508	2	unc-73	WBGene00006805
SS(79.9663)VLQPAITLVER	10	1.1797	1.15291	2	best-24	WBGene00022797
DAS(79.9663)PEKTPTESVQLR	25	1.35668	1.15179	2	par-3	WBGene00003918
AITDLIS(79.9663)PESS(79.9663)PVPPAISVK	7	1.13557	1.15162	2	ints-11	WBGene00008642
VDSHDAPAS(79.9663)PAPSAES(79.9663)PIQAYK	29	1.49217	1.15152	2	unc-44	WBGene00006780
TKHS(79.9663)KEES(79.9663)AENLKPVHDIDR	22	0.707932	1.15121	2	mans-3	WBGene00020197
HAS(79.9663)MSMPQKPAGIR	9	0.641	1.14981	2	aak-2	WBGene00020142
KEEPKEES(79.9663)DDDMGFGLFD	414	0.57421	1.14838	2	C37A2.7	WBGene00016493
SS(79.9663)VGSCDIIQDYKK	7	0.334	1.14796	2	ivns-1	WBGene00006493
KSS(79.9663)TSDS(79.9663)FEAVDEKK	17	0.777353	1.14748	2	R07E5.7	WBGene00011115
FGLPS(79.9663)DDDDEYDDPRELIQK	50	0.64544	1.14742	2	vig-1	WBGene00006924
TQSNLS(79.9663)IPGSSSR	52	0.467538	1.14702	2	daf-16	WBGene00000912
EQGPPST(79.9663)IKESSES(79.9663)SQTIDDNDSEK	88	1.5278	1.14701	2	unc-43	WBGene00006779
SAT(79.9663)TDDIEMFSK	24	1.337	1.14698	2	vha-7	WBGene00006916
ASLVHENS(79.9663)AHNIGDEFCNNK	41	2.36067	1.14692	2	asns-2	WBGene00019730
RPTVDTEDQRS(79.9663)EVSAMSK	67	0.637552	1.14687	2	hpo-34	WBGene00009259
Y(79.9663)ISSEDLEKPSSADKPVHEK	64	0.274313	1.14659	2	test-1	WBGene00016918
RSS(79.9663)S(79.9663)VRPDPDEESQLDEIPSSGLTIPEER	15	1.5308	1.14583	2	unc-22	WBGene00006759
RANS(79.9663)KDS(79.9663)DEGTPTESEETTEK	17	1.84085	1.14578	2	kcc-1	WBGene00006504
SDS(79.9663)DS(79.9663)DDGHDDAALDADASK	16	0.948	1.14476	2	cash-1	WBGene00010631
RTS(79.9663)LEDDKSPEPFAQPDIINSAR	72	1.7625	1.14444	2	srgp-1	WBGene00006406
DDALDS(79.9663)EDFGR	24	2.15917	1.14397	2	spc-1	WBGene00004951
SEFS(79.9663)FKEEIASLK	8	0.962	1.14297	2	golg-4	WBGene00010306
AVFDGADS(79.9663)KEYSDSTAK	13	0.636154	1.14271	2	F28C10.3	WBGene00017898
GSALTNEMS(79.9663)PSDRPASR	17	1.43721	1.14164	2	nmy-2	WBGene00003777
DNVS(79.9663)LDNLIISPILDESSGR	17	0.934412	1.1415	2	evl-14	WBGene00001352
FEQFEPMNVNPIS(79.9663)PK	5	0.601	1.14128	2	coh-3	WBGene00000592
SS(79.9663)TSDSFEAVDEK	9	0.721611	1.14119	2	R07E5.7	WBGene00011115
QNDAELALS(79.9663)QVDPNEFNMR	15	0.217	1.14039	2	byn-1	WBGene00000276
EDAEADRGST(79.9663)S(79.9663)PTDPDKR	8	1.14413	1.14023	2	C15C6.3	WBGene00007602
NSCHPSNNS(79.9663)PPPSSWYAPTSYSQSK	30	0.885067	1.13971	2	nrfl-1	WBGene00006438
SRS(79.9663)TINEVVTR	11	0.656636	1.13927	2	rpl-31	WBGene00004445
SNEVDS(79.9663)DS(79.9663)EPEPARPIT(79.9663)PPVHHSNIEK	31	0.549194	1.13767	2	znf-598	WBGene00016888
SKHS(79.9663)MNNPEMLQR	185	2.00289	1.13718	2	sup-26	WBGene00006331
KEDSPGAS(79.9663)SSTPPSIPDTASNFR	21	1.25902	1.13698	2	farl-11	WBGene00017349
QVPAPVVVAQES(79.9663)PILK	55	1.21169	1.13684	2	frm-5.1	WBGene00001492
S(79.9663)ARLSLEEDEAPIDEK	3	1.05633	1.13595	2	F26E4.4	WBGene00009159
SLVRPAS(79.9663)PGSEDKR	8	1.16262	1.1351	2	ubr-5	WBGene00009460
DELAGETENIAPEGAES(79.9663)TEPEVPR	18	0.345	1.13487	2	vig-1	WBGene00006924
KAS(79.9663)TPAPVEEEIVVK	112	1.08186	1.13395	2	F49E2.5	WBGene00009888
MAVQQPLSTS(79.9663)SPK	8	1.08038	1.13366	2	tag-153	WBGene00006499
TS(79.9663)AVNIDLDDVFIQR	28	1.14293	1.13355	2	T04F3.1	WBGene00011436
EEPKEES(79.9663)DDDMGFGLFD	96	0.577698	1.13214	2	C37A2.7	WBGene00016493
KEEAPGAPDAPTKPKS(79.9663)PPKPVVQDTK	9	0.402333	1.13212	2	F53G12.8	WBGene00018773
IS(79.9663)IDPTDDWLAAR	9	1.26367	1.13014	2	unc-95	WBGene00006824
YAGQYS(79.9663)DDEDMPTSSR	15	1.3038	1.13001	2	leo-1	WBGene00007110
NPSADADVNDTGS(79.9663)SPVK	16	0.39825	1.12979	2	hmg-12	WBGene00001977
RSS(79.9663)IESVQPSEAGVITSDETEDESSGPLNVVDISQVLR	9	0.696	1.12656	2	F26F12.3	WBGene00017834
YSSES(79.9663)PVPPEEDSSR	7	1.32957	1.12628	2	unc-44	WBGene00006780
IIDS(79.9663)IECLHQLDK	9	0.117	1.12614	2	ZK945.7	WBGene00014169
YNFDFDS(79.9663)DPELVEK	24	0.65425	1.12608	2	Y25C1A.8	WBGene00021295
SGLLAGQS(79.9663)PDFSEVR	16	1.195	1.12471	2	set-26	WBGene00013106
SVHLS(79.9663)PSFFQPGLSSISSENDDAEQR	14	0.961	1.1246	2	klf-1	WBGene00018990
IRS(79.9663)PITAAGGAGGAVK	6	0.989	1.1245	2	spat-2	WBGene00012973
PTAPLDAKS(79.9663)PR	9	1.15394	1.12415	2	larp-1	WBGene00020097
SLS(79.9663)LTDDFLGK	8	1.2995	1.12363	2	cup-14	WBGene00013093
DLIVDS(79.9663)DES(79.9663)DGDEANRK	12	0.317333	1.1233	2	F58B3.4	WBGene00010231
SAGESSS(79.9663)DSEPDTIEQLK	20	1.5179	1.12304	2	mep-1	WBGene00003218
S(79.9663)DNEAVEQELTEEQR	26	0.692154	1.12291	2	icd-2	WBGene00022042
SVFDNESEES(79.9663)MEQDDE	5	2.5028	1.12193	2	asp-4	WBGene00000217
AEVIDLS(79.9663)DDDEVPAKKPAPAK	15	1.6286	1.12167	2	top-2	WBGene00010785
RNS(79.9663)ELPEKAS(79.9663)GDDNLIETEHLSFGPPTNSNIR	76	0.653013	1.12154	2	pmp-5	WBGene00004062
LHDLHGDS(79.9663)ITVGADGEK	23	0.898522	1.1202	2	rps-1	WBGene00004470
NSYDS(79.9663)DEEEFLR	13	0.324769	1.11989	2	xnd-1	WBGene00001514
YVDDNES(79.9663)GQDT(79.9663)PPPR	5	1.1178	1.11852	2	imp-3	WBGene00016378
S(79.9663)S(79.9663)QGSSQESDDIVK	30	0.8994	1.11822	2	mrp-5	WBGene00003411
VS(79.9663)FAEEELPK	6	1.26083	1.11801	2	unc-89	WBGene00006820
KES(79.9663)DQNLADSLR	39	1.28254	1.11658	2	tbc-9	WBGene00012868
QEIVYERPVST(79.9663)DS(79.9663)R	11	1.30436	1.11655	2	C44C10.9	WBGene00008089
VAMS(79.9663)PIKCDDDTR	8	1.13625	1.11643	2	klp-19	WBGene00002229
EVAFPIAGKS(79.9663)PK	3	1.64433	1.11475	2	acer-1	WBGene00016630
TMDS(79.9663)PQEEDVEVKK	6	0.464667	1.11431	2	pcyt-1	WBGene00017241
T(79.9663)LGSEPKLDICTRK	3	0.378667	1.11373	2	R04B3.1	WBGene00019866
SGVES(79.9663)DS(79.9663)DDEDDVEKK	9	0.440667	1.11279	2	C37H5.5	WBGene00016508
IEDCPTYSHSSGSSVNEMVNQSGGDSEDSTS(79.9663)PR	12	0.78625	1.11224	2	F19B6.1	WBGene00008948
DYYEQPEDHREAS(79.9663)PAPSSHVESERPISESPAVSER	22	1.12068	1.11211	2	unc-44	WBGene00006780
EVT(79.9663)PEIVEEVFEK	66	0.841818	1.11133	2	F49E2.5	WBGene00009888
ADSSEVKETSS(79.9663)DTDIEVVQ	20	1.0942	1.11104	2	mrp-5	WBGene00003411
CAATIS(79.9663)PIEK	8	1.277	1.11084	2	nsy-1	WBGene00003822
VSEVIQTEEDSADDS(79.9663)QE	6	0.683333	1.11045	2	emc-5	WBGene00195248
TAPNDS(79.9663)VNSVAPDDIHETDKR	6	0.4085	1.11005	2	hpo-40	WBGene00014113
RVEFDLS(79.9663)TEDHSDR	8	0.59675	1.1089	2	eif-3.L	WBGene00015920
KDELT(79.9663)LEGIRQFY(79.9663)INVQK	12	1.0145	1.10874	2	F57B9.3	WBGene00018997
EQAKNS(79.9663)VENLEK	4	1.1425	1.10815	2	nud-1	WBGene00003829
AVECS(79.9663)PQKAS(79.9663)PEKPKPK	8	0.732125	1.10712	2	R04F11.3	WBGene00011016
FIDETSS(79.9663)GMSTIR	6	1.10667	1.10667	2	unc-58	WBGene00006792
ALIDSDAS(79.9663)DAEGK	13	0.944769	1.10662	2	F13B12.1	WBGene00008729
EPS(79.9663)PPVSLAATDLDSNNGADEGNGEGHDEPK	98	2.33503	1.1066	2	R31.2	WBGene00011270
TSSTVMHS(79.9663)PPVQVQHNS(79.9663)YYHRQSS(79.9663)DEESIR	5	1.5142	1.10632	2	ifo-1	WBGene00018350
IEADSS(79.9663)RSPSEDLEEDGGGKR	11	1.10582	1.10582	2	scd-1	WBGene00004739
KEEENDTVEES(79.9663)S(79.9663)DDEEIEEEK	29	0.698586	1.10306	2	F53F4.11	WBGene00009993
ADLSS(79.9663)DFS(79.9663)DDEAPAK	19	0.880263	1.10223	2	dao-5	WBGene00000931
SGEWSLHDIDTAS(79.9663)IASR	18	0.831833	1.10203	2	pmp-3	WBGene00004060
IYQY(79.9663)IQSR	19	1.22005	1.10022	2	mbk-1	WBGene00003149
VS(79.9663)PGAIGPSGVVK	9	1.07039	1.10009	2	aakg-1	WBGene00013732
DQVSTT(79.9663)PPNLVIGSNGGAGTIATVPR	10	0.9663	1.09908	2	K03B4.2	WBGene00019354
YFSPDAVETPTNSGSST(79.9663)PPQTSVR	18	1.13067	1.0989	2	larp-5	WBGene00004147
VPESTT(79.9663)PEPLSVDQER	16	1.38556	1.09823	2	Y77E11A.7	WBGene00022310
DADTADGMPQLQDQDNVS(79.9663)GK	7	1.5	1.09821	2	mct-4	WBGene00003986
VS(79.9663)ESFPVVGNR	14	0.343143	1.09806	2	F40E3.7	WBGene00077781
S(79.9663)DDS(79.9663)DLDDVAHQK	8	0.333125	1.09772	2	F27C1.6	WBGene00017855
VEKS(79.9663)PS(79.9663)PEDSGIRR	2	2.273	1.09732	2	ZK484.3	WBGene00022749
EAEIDVDS(79.9663)DEEMEEITEK	14	1.707	1.09616	2	evl-14	WBGene00001352
TEATSDENLFESDKYAPAS(79.9663)PVPSEDSSNR	21	1.35426	1.09506	2	unc-44	WBGene00006780
GKVS(79.9663)PPIPQVR	9	1.66856	1.09438	2	unc-44	WBGene00006780
EITALAPS(79.9663)TMK	50	1.0812	1.09345	2	act-2	WBGene00000064
ITYWVDEADQDSDDS(79.9663)SEDDEDDEKR	44	0.939182	1.09338	2	sax-7	WBGene00004732
YGS(79.9663)LSDSLR	60	2.00532	1.09314	2	pat-12	WBGene00003936
AAS(79.9663)PVSSPKS(79.9663)PVIQDQS(79.9663)PKKEDAK	9	1.76783	1.09301	2	ppfr-2	WBGene00017064
ATAETAES(79.9663)VKS(79.9663)ADWAK	84	2.32881	1.09254	2	mca-1	WBGene00003151
S(79.9663)EINDNDGFENDGYESDES(79.9663)GSFHER	4	0.9355	1.09187	2	nhx-2	WBGene00003730
PRS(79.9663)PQQSHPAAPHLADLANYEK	28	1.0263	1.09019	2	mig-15	WBGene00003247
DVGS(79.9663)DS(79.9663)EDDYKPEK	8	1.09	1.09	2	top-1	WBGene00006595
GMKPSPS(79.9663)QNTLNR	11	0.911909	1.08928	2	epg-3	WBGene00012559
VKS(79.9663)ENLQEIPEDIANR	17	0.569529	1.08889	2	unc-87	WBGene00006819
CFQLVSATSDLPSAGVHES(79.9663)PVKR	7	0.933	1.08776	2	F59E12.1	WBGene00019118
ENS(79.9663)VENVSQEEVAR	21	1.21124	1.08729	2	tns-1	WBGene00006508
WHS(79.9663)CEELDR	24	0.636	1.087	2	T04F3.1	WBGene00011436
FVEEGS(79.9663)DLSTTPIGAIHR	5	1.1438	1.08674	2	pek-1	WBGene00003970
VPEEEGGDVS(79.9663)PVFPR	38	0.921053	1.08673	2	F55D12.2	WBGene00010111
DDQT(79.9663)DS(79.9663)EWEDDVANSK	17	0.619471	1.08655	2	dnj-29	WBGene00001047
VFS(79.9663)SQAIQTAIEK	10	0.5908	1.08639	2	F32D8.12	WBGene00009334
REPT(79.9663)PPFETDDVAPLSDDKPQFGNQT(79.9663)PEEDETTFDRK	63	1.52369	1.08625	2	ret-1	WBGene00004336
EAGEPAEVFTIENS(79.9663)PDSFTIK	25	1.321	1.08556	2	T04A8.8	WBGene00011410
VDS(79.9663)ATGSVSPR	15	1.6751	1.08421	2	pnk-1	WBGene00004068
SEGNAPES(79.9663)PSGDVQDIYKDESFEAPAS(79.9663)PAR	20	1.33845	1.08315	2	F13B12.1	WBGene00008729
ALS(79.9663)DAGGTDAPPIDEAIDAAFPLHR	20	0.6846	1.08268	2	tsg-101	WBGene00015658
ES(79.9663)VQEILEK	15	1.81267	1.08242	2	unc-22	WBGene00006759
LLAALEDGLS(79.9663)RENS(79.9663)VK	2	1.3095	1.08205	2	zfh-2	WBGene00022518
EQS(79.9663)VS(79.9663)PIKR	2	1.082	1.082	2	hcf-1	WBGene00001827
KS(79.9663)SLSQIASHSGGSDTCK	19	1.08195	1.08195	2	nhr-119	WBGene00003709
TWT(79.9663)FCGTPEYVSPEIILNK	29	1.2809	1.08075	2	egl-4	WBGene00001173
S(79.9663)PS(79.9663)YEREEPPVK	6	1.392	1.08075	2	nrd-1	WBGene00017004
NPSADAGS(79.9663)PLVK	39	0.545385	1.08038	2	hmg-12	WBGene00001977
RVS(79.9663)LGNAIDPEK	6	1.33617	1.08004	2	szy-2	WBGene00021312
AILNES(79.9663)DDDDDSRPAPR	27	1.20794	1.07765	2	leo-1	WBGene00007110
GWDEGS(79.9663)ISGGGSGR	16	0.71975	1.07747	2	ain-2	WBGene00015007
KHS(79.9663)IVEAAEAHFDK	32	1.43456	1.07723	2	ZK809.8	WBGene00014088
FGLFDKEVT(79.9663)PEEDQLEKR	17	1.27694	1.07717	2	chmp-7	WBGene00011976
SAAALIDEQSRS(79.9663)PPPAK	43	1.23197	1.07544	2	let-526	WBGene00002717
VLHDLGNTT(79.9663)GEEDDDDEFEGQETSR	21	0.50319	1.07505	2	lem-2	WBGene00002275
ILDEGEIDS(79.9663)DEEK	13	1.01354	1.07423	2	sna-2	WBGene00011747
LLLS(79.9663)PGSSLADR	10	1.3288	1.07401	2	cdc-6	WBGene00000382
KDETINEEDS(79.9663)EIDEQR	10	0.8643	1.07366	2	sel-5	WBGene00004762
STS(79.9663)QNS(79.9663)NTDKTDDELTEEEK	177	0.833322	1.07355	2	ifg-1	WBGene00002066
AKS(79.9663)IEEVER	10	0.6398	1.07349	2	cpna-2	WBGene00015061
LDIKPVIVPPKPADEYDYDS(79.9663)S(79.9663)DEEDLR	39	0.622513	1.07123	2	Y48B6A.1	WBGene00012978
LAIS(79.9663)IENDGEPTIK	6	1.09	1.07073	2	clip-1	WBGene00010796
HPQPS(79.9663)PPPIKK	24	1.17121	1.07029	2	itx-1	WBGene00002174
KS(79.9663)ESENVPAASETPVEPVVETTPPASENQK	32	0.702922	1.06952	2	F49E2.5	WBGene00009888
SPPS(79.9663)PTPTLGISSGLAK	13	0.845154	1.06846	2	F52B5.3	WBGene00009922
GEHDSS(79.9663)FDDSTDNDLTEEER	102	1.05141	1.06692	2	pqn-27	WBGene00004116
IQPLEHVEDSEISEKLS(79.9663)PVKDR	24	0.997	1.06682	2	frm-1	WBGene00001488
DRNEDS(79.9663)DNEEDVSK	15	1.0706	1.06527	2	ddx-23	WBGene00017162
RSS(79.9663)IPTEETEHEDSHLIK	27	1.45741	1.06518	2	unc-44	WBGene00006780
DPGDPDATFDDGDDS(79.9663)DVGEMPSSASR	52	0.809846	1.06474	2	smk-1	WBGene00018285
KVPSFSPAFPDIGDDS(79.9663)DDENGITTK	28	1.3105	1.06456	2	Y34B4A.4	WBGene00021320
RRT(79.9663)TS(79.9663)KEEDDDADVIAAIPPPIPEEK	6	0.909	1.06435	2	R02F11.3	WBGene00019841
S(79.9663)GT(79.9663)HTESESEEDPKAPR	24	1.16417	1.0637	2	tps-2	WBGene00006603
GRPIKNPSADAGS(79.9663)PLVK	26	0.825962	1.0634	2	hmg-12	WBGene00001977
SKT(79.9663)DDEEEPTVVGNGTIVGAPK	44	1.049	1.06326	2	uba-1	WBGene00006699
KS(79.9663)ADTDEVESNAVHK	8	1.06325	1.06325	2	C15H9.4	WBGene00015800
NAFSQS(79.9663)PHRDWSASTVYDR	48	0.949937	1.06194	2	fln-2	WBGene00016006
LSSYS(79.9663)VDDPKNELTEK	19	1.05032	1.06192	2	ttll-12	WBGene00008405
IHS(79.9663)PPPIYAPK	12	1.8855	1.06106	2	Y76A2B.4	WBGene00013576
VTLAEMLTDPTTIS(79.9663)SSPK	48	1.01504	1.0605	2	efl-2	WBGene00001162
VPIPDGPFIDNPNFVHENNEESQST(79.9663)PR	10	1.4208	1.06028	2	T04B8.5	WBGene00020207
GAGDAADSSATTES(79.9663)LGTSSETASPDSK	22	0.626909	1.05998	2	cey-3	WBGene00000474
ADS(79.9663)SISETSETLTK	33	0.845364	1.05989	2	ttn-1	WBGene00006436
VSSILDVADLPTDDT(79.9663)VEEDVR	19	0.388684	1.05945	2	htp-3	WBGene00002034
VS(79.9663)PSFMSSSSSK	9	0.858444	1.05895	2	ell-1	WBGene00021281
S(79.9663)PPPPLPTSNPVVK	14	1.05014	1.05869	2	ptpn-22	WBGene00021507
AVS(79.9663)AEEDEAVVGAK	10	1.1301	1.05856	2	Y75B8A.8	WBGene00013545
LSTSSVENEIS(79.9663)DDEYSESDKVDEDKLR	44	1.23027	1.05844	2	unc-115	WBGene00006839
KRT(79.9663)MDS(79.9663)PQEEDVEVK	16	1.4945	1.05741	2	pcyt-1	WBGene00017241
SHS(79.9663)NESFDEIDYTK	8	1.24975	1.05693	2	D1007.15	WBGene00017010
FFNPAADNS(79.9663)DEETTAASPSSDVARPNPLDSAR	52	0.809885	1.05669	2	ampd-1	WBGene00016415
GRPVS(79.9663)SLTDLNSEK	6	1.05633	1.05633	2	spr-4	WBGene00005009
DEPMAS(79.9663)DSEVPFGELMK	22	0.942818	1.05402	2	top-1	WBGene00006595
FEES(79.9663)PVPS(79.9663)EKHHVTETTTTTTVTR	13	1.70377	1.05399	2	unc-44	WBGene00006780
QMS(79.9663)VEELDYGVPGQTTDTTTDK	39	0.887615	1.0535	2	F49E2.5	WBGene00009888
LQLS(79.9663)DDEAPPSSPSLNLSTR	42	0.631238	1.05327	2	Y14H12B.1	WBGene00021191
GASHLHDDPRPGS(79.9663)PVDHQPTTWGGIIK	9	1.99933	1.05283	2	pept-2	WBGene00003876
GTPTPTQQQHYSSDSNSNSNQS(79.9663)PPGQGNQSGR	52	1.05277	1.05277	2	tlk-1	WBGene00006579
IEEIKEEEDVT(79.9663)PSQS(79.9663)PPATQTPR	8	1.66475	1.0527	2	F59E12.1	WBGene00019118
ST(79.9663)SDFSTIVDLEPGK	18	1.1385	1.05241	2	aakb-1	WBGene00010115
LSPTPYTGPEYSSS(79.9663)PK	17	1.20894	1.05217	2	Y56A3A.6	WBGene00013227
S(79.9663)SSPTPQSAWAPNR	18	0.558167	1.05166	2	puf-3	WBGene00004239
QETST(79.9663)PQAILS(79.9663)PVDSDR	24	0.998708	1.0516	2	unc-44	WBGene00006780
DKGGDDS(79.9663)SDEIGETPGNVSIGATGPSANNAEATIWSK	129	0.775233	1.05078	2	par-1	WBGene00003916
KTS(79.9663)VTASDGEAQR	19	0.625684	1.04988	2	C10G8.8	WBGene00015684
SAQINKS(79.9663)FTDLR	16	1.21562	1.04976	2	fat-4	WBGene00001396
KTS(79.9663)LHHANDLTLIDLVLNVQR	16	0.986687	1.04868	2	tfg-1	WBGene00006565
AANALHAEQSSAS(79.9663)PNSR	4	1.0085	1.04834	2	dip-2	WBGene00017885
S(79.9663)ESTLKPLNDELK	7	0.193143	1.04832	2	Y51B9A.5	WBGene00013087
EHFEPEDDHSHVVGSQEYSASGS(79.9663)PVPSEK	28	1.22814	1.04596	2	unc-44	WBGene00006780
VDS(79.9663)ELDLTVYK	32	1.61338	1.04585	2	catp-3	WBGene00015660
ES(79.9663)SQS(79.9663)PQLYDPK	20	0.9439	1.04568	2	T11G6.5	WBGene00011720
NAIGGAESES(79.9663)EKVPAYK	26	0.693077	1.04536	2	aat-6	WBGene00000007
EPS(79.9663)KVSPLQDPSQQAQLLQHLQK	17	0.945118	1.04491	2	ifet-1	WBGene00004132
GGADDDGPDS(79.9663)PEEGTLR	12	1.625	1.04475	2	sop-3	WBGene00004946
TVAESAGQS(79.9663)DSETQK	30	0.991	1.04473	2	ttn-1	WBGene00006436
S(79.9663)LSNLFSVDTR	14	0.956857	1.04372	2	ifo-1	WBGene00018350
TIS(79.9663)EVIAQGK	9	0.585222	1.04358	2	C37A2.7	WBGene00016493
TAS(79.9663)EAS(79.9663)LALAEQTR	5	1.339	1.04233	2	tat-1	WBGene00013034
LLSMNPPS(79.9663)PR	24	2.28233	1.04196	2	H35B03.1	WBGene00019263
TPPASTS(79.9663)SWMNPEASGVGQGPSTSIGGGK	7	0.840143	1.0415	2	mog-5	WBGene00003393
ISY(79.9663)NEEPEEAPLR	3	0.700333	1.04039	2	pnn-1	WBGene00011308
DADQEETTS(79.9663)ATDSAIEMK	13	1.22123	1.04029	2	T23G5.2	WBGene00011962
TLFNIENDFS(79.9663)EEER	14	0.987071	1.03944	2	skr-3	WBGene00004809
SGFPLDHADSTS(79.9663)SVLSQESR	10	1.7378	1.03943	2	unc-22	WBGene00006759
DLS(79.9663)EEDVEFKK	12	0.591333	1.03925	2	F49C12.11	WBGene00009880
KPETAS(79.9663)PVVVPAAK	30	1.83847	1.03914	2	npp-9	WBGene00003795
AKS(79.9663)PEPTSSYSLDGR	5	1.7768	1.03846	2	E01G6.2	WBGene00008450
TSESGEVTEEDRPPS(79.9663)R	11	1.03673	1.03673	2	mel-28	WBGene00003210
ATS(79.9663)FAESEAAVLGYIEK	14	0.929	1.03595	2	vab-10	WBGene00006876
MT(79.9663)IEEEHAGDYFK	42	0.903143	1.03535	2	pyk-1	WBGene00009126
SSS(79.9663)MLDINEDSQHSTNK	52	0.736808	1.03495	2	gmps-1	WBGene00010912
INNSVEVEEAIQVLKWSLDLNLES(79.9663)VK	2	1.0345	1.0345	2	Y22D7AL.9	WBGene00021247
GALTPLPS(79.9663)PPKT(79.9663)PLPSALSCDAINK	28	1.02579	1.03402	2	F46F11.1	WBGene00018508
QPS(79.9663)VDGDEPPAVR	36	0.970306	1.03334	2	unc-68	WBGene00006801
AAS(79.9663)DDDEEEEPVATK	12	1.36275	1.03284	2	cec-5	WBGene00017993
LPIGAEYLFQCGS(79.9663)EEDMQR	57	1.20021	1.03202	2	unc-70	WBGene00006803
TRDDDYDS(79.9663)DPEVQAEK	14	1.06557	1.03153	2	K03B4.2	WBGene00019354
DRS(79.9663)PT(79.9663)PEDVIESR	14	0.963357	1.03116	2	scc-2	WBGene00004166
RFETEES(79.9663)IEKPTVIR	11	0.853636	1.03093	2	cpna-2	WBGene00015061
DFNQSLS(79.9663)KLSK	3	0.374333	1.03087	2	mct-4	WBGene00003986
ILLEGNSVKGLT(79.9663)PK	12	2.955	1.02974	2	Y43D4A.5	WBGene00012791
GNWGDQKDELAGETENIAPEGAES(79.9663)TEPEVPR	24	0.379	1.02894	2	vig-1	WBGene00006924
KPTADDS(79.9663)MDFLDFVTAK	32	1.24337	1.02863	2	F49E2.5	WBGene00009888
EAS(79.9663)NPFDDEDDESTEVEEAPK	28	1.13611	1.02827	2	amph-1	WBGene00010272
NMLEQLGS(79.9663)S(79.9663)DEEAEEKPK	25	0.696	1.02811	2	pola-1	WBGene00012936
EAKS(79.9663)PQTAEIAATR	33	1.08132	1.02793	2	srpa-72	WBGene00017245
TNMPSVAS(79.9663)QNQLCGLCGNNDGER	75	1.99669	1.02788	2	vit-5	WBGene00006929
AVS(79.9663)PTQDEPAAK	7	0.954143	1.02762	2	T20F5.6	WBGene00020628
RAAS(79.9663)DDDEEEEPVATK	13	1.36969	1.02744	2	cec-5	WBGene00017993
TQS(79.9663)PIPLCER	12	0.985333	1.0273	2	T24B8.4	WBGene00011978
ENAAPS(79.9663)PVPVPK	2	1.29	1.02707	2	gck-4	WBGene00007287
TVAQIS(79.9663)PPVSSDSVPSQQFSK	5	0.867	1.02671	2	eel-1	WBGene00022069
GES(79.9663)PEASLLVLESR	7	0.377571	1.02618	2	W05F2.6	WBGene00021038
SPVGLGNSS(79.9663)PAESPVVEPK	19	0.623632	1.02463	2	F44E2.8	WBGene00018421
TPAPVDS(79.9663)DDDMTITPR	15	0.7456	1.02433	2	T27A3.7	WBGene00020843
S(79.9663)DSAVVAAAVEPK	7	3.101	1.02377	2	his-24	WBGene00001898
SEIDKS(79.9663)DDDDDDDIDTAFDEK	29	0.86631	1.02377	2	smu-2	WBGene00004896
S(79.9663)PVASSSADASPK	8	1.63775	1.02359	2	hmg-11	WBGene00001976
NAS(79.9663)EPSLKPAGYDTQSSTK	48	1.26717	1.02347	2	ced-7	WBGene00000421
RPS(79.9663)DCSLDEAVR	10	0.9187	1.02305	2	hum-2	WBGene00002036
ASAELAAQKT(79.9663)PPQQK	14	1.02271	1.02271	2	gei-17	WBGene00001574
NVEEIPS(79.9663)NDEDDEKGPLTPRPESEK	40	0.858775	1.02244	2	Y97E10AR.6	WBGene00022401
AAS(79.9663)PVSSPKS(79.9663)PVIQDQSPK	62	1.4255	1.02234	2	ppfr-2	WBGene00017064
KFDS(79.9663)PSGSDSLAPR	15	0.946133	1.02151	2	pola-1	WBGene00012936
VLEQLTGQT(79.9663)PVFSK	10	0.6452	1.02138	2	rpl-11.2	WBGene00004423
EYNDEPEDEQEHQGPHS(79.9663)PAPSSHTEAEHPHIVETTTTTTVTR	15	1.09797	1.02065	2	unc-44	WBGene00006780
SHS(79.9663)TDAAFQSSR	18	0.841	1.02063	2	rrc-1	WBGene00009800
INHEEGLS(79.9663)T(79.9663)DDEEPTPQSMNDQK	15	0.998	1.01993	2	mog-7	WBGene00009672
RGS(79.9663)LQASS(79.9663)DNESVTTTSEK	48	1.06456	1.01951	2	ttn-1	WBGene00006436
S(79.9663)FTSSSGDLLNAPNR	12	0.9135	1.01888	2	frm-5.1	WBGene00001492
AIT(79.9663)PTENESEYIQTLK	14	1.35771	1.01636	2	tag-241	WBGene00044079
TFDDDEGS(79.9663)GENMEK	3	1.03833	1.01607	2	ptrn-1	WBGene00004121
KLS(79.9663)QAQQVPDQDLNFHHK	21	1.94205	1.01582	2	F11A5.9	WBGene00008677
S(79.9663)MPLQQTAR	10	1.05885	1.01555	2	mxt-1	WBGene00012478
DLFGDDDS(79.9663)AEATDEAK	7	0.562571	1.01547	2	eif-3.J	WBGene00012738
FYS(79.9663)DEEEENTAR	15	1.8972	1.01522	2	pdk-1	WBGene00003965
LLS(79.9663)ITEMLHDNK	10	0.9916	1.01494	2	sir-2.1	WBGene00004800
EGGDGAS(79.9663)GAEEGTAQALLDSK	69	1.38874	1.01332	2	mca-3	WBGene00003153
DDKDSS(79.9663)S(79.9663)SENLLSDK	15	1.265	1.01277	2	C50F2.7	WBGene00016840
S(79.9663)SPLLEPCEEPVMESK	14	1.9445	1.01256	2	cla-1	WBGene00018468
DRS(79.9663)NTIDSSASFAESR	13	0.931692	1.0121	2	C18B2.5	WBGene00015956
GYHHNS(79.9663)PPQDPAPIVPVQAPPPQQHLPAPENVYSSEQPK	26	0.809173	1.01132	2	pcf-11	WBGene00020092
RMS(79.9663)EVPAASTVKPIPK	32	1.22075	1.01082	2	egl-19	WBGene00001187
HAS(79.9663)PICAAQEEMK	10	1.1572	1.01066	2	hda-3	WBGene00001836
CLSNASTINEGAS(79.9663)PSK	9	1.19689	1.01003	2	cdl-1	WBGene00000411
S(79.9663)VVEQNQSTIHQPDR	11	1.10173	1.00956	2	rbc-2	WBGene00004314
SDEGGTVEDS(79.9663)GSNNDPADDILFYK	26	1.025	1.00955	2	denn-4	WBGene00018681
ENLS(79.9663)TVDEKELTTIAPLLEDQK	18	1.88711	1.00854	2	ZC449.5	WBGene00022615
SAS(79.9663)IVEEMENR	7	1.198	1.00799	2	F40F9.10	WBGene00009586
PS(79.9663)S(79.9663)VVSMSGR	4	1.39	1.00798	2	sde-2	WBGene00009996
HATSQSSITSSVGADS(79.9663)GVNLSPTHKEDKK	10	1.0611	1.00769	2	Y71F9AL.9	WBGene00022114
TEAAAS(79.9663)PS(79.9663)PAPPTPK	46	1.36993	1.00687	2	Y57G11C.9	WBGene00013307
EDRGSRDPS(79.9663)VEDIFHK	7	0.595571	1.00654	2	lmd-1	WBGene00009665
T(79.9663)SCGSPNYAAPEVISGK	27	0.755444	1.00603	2	aak-2	WBGene00020142
TLT(79.9663)AVHDAWLDELVYPAEVVGR	26	0.372346	1.00544	2	rps-7	WBGene00004476
SNS(79.9663)VDIPR	12	0.93175	1.00537	2	tbc-9	WBGene00012868
QEQEEEDGEIRDT(79.9663)TPPAPEKPR	11	1.00518	1.00518	2	usp-39	WBGene00017280
EEEEPMDS(79.9663)DSEDVKK	15	0.521	1.00475	2	rpoa-1	WBGene00012999
GHS(79.9663)EEGDKSTTTLSTIAVK	20	0.85245	1.00468	2	F21C10.7	WBGene00017657
YGGEYGDS(79.9663)DDEFDDSFDR	11	1.39609	1.00397	2	dpy-26	WBGene00001085
FDGS(79.9663)DGEDDDSDLFSLQLPSRPDFLTKPNR	31	0.77371	1.00364	2	smc-4	WBGene00004874
DTS(79.9663)PAMVR	7	0.952286	1.00359	2	T23E7.2	WBGene00020732
S(79.9663)SPLPDEEVLLDKK	14	0.970643	1.00311	2	vnut-1	WBGene00010758
ADS(79.9663)PSSMPGPSTSA	8	0.78275	1.00045	2	M05D6.2	WBGene00010875
RPPS(79.9663)EEPAPLEHLTQEEYER	15	2.0037	1.00018	2	suds-3	WBGene00044204
QGQTSSVAAPAAAPAAAKEEAAGDDDFDLFGS(79.9663)EDEEEDEEKKK	26	0.666904	0.999481	2	eef-1B.2	WBGene00012768
ILDEGEIDS(79.9663)DEEKQQASK	15	0.9932	0.999267	2	sna-2	WBGene00011747
TPS(79.9663)GGAMPGLPGQ	12	0.645333	0.999123	2	cct-7	WBGene00020391
ATS(79.9663)QESGVMDSSLYYPDEALTK	54	0.940306	0.998543	2	mtm-6	WBGene00003478
TCPS(79.9663)PDYGLTSER	44	0.844364	0.998403	2	unc-96	WBGene00006825
APS(79.9663)PPRVEEFK	21	1.29414	0.997586	2	unc-22	WBGene00006759
KVPTILET(79.9663)DNEDDEIR	26	0.407077	0.996952	2	ZK370.4	WBGene00022718
VVS(79.9663)QEKVEILRPAR	22	0.707727	0.996799	2	mans-2	WBGene00008258
SGYTS(79.9663)PGQYSTYSTSTADR	13	0.900231	0.996581	2	unc-50	WBGene00006785
SSS(79.9663)DTALNTSMTTTTVTQTACQK	33	0.828515	0.996387	2	Y39B6A.42	WBGene00012700
LS(79.9663)MMYVPSQAPNITK	30	0.5919	0.996255	2	gln-3	WBGene00001604
S(79.9663)MLGATNPLASAPGTIR	9	0.988111	0.995657	2	ndk-1	WBGene00009119
EKS(79.9663)PQTVEEKPAS(79.9663)PTKK	12	1.53675	0.995652	2	unc-89	WBGene00006820
TEDVAVDS(79.9663)DDDDSILLNR	23	1.22122	0.995301	2	ctf-4	WBGene00008921
TTS(79.9663)FNGFER	11	1.94236	0.995209	2	tat-1	WBGene00013034
NPSADAGS(79.9663)PLVKK	6	0.651333	0.994978	2	hmg-12	WBGene00001977
TPST(79.9663)IISDPAPVLK	6	1.21517	0.99463	2	cdap-2	WBGene00021549
AKEEQAVVS(79.9663)LGPQAK	11	0.683091	0.994491	2	rps-14	WBGene00004483
DKSNEVDS(79.9663)DS(79.9663)EPEPARPIT(79.9663)PPVHHSNIEK	36	0.524167	0.994441	2	znf-598	WBGene00016888
SVS(79.9663)EGPPDQVAYYSGNPLTEK	5	0.8576	0.994204	2	brap-2	WBGene00017144
RRNELDS(79.9663)DEELDL	4	0.81175	0.99403	2	D2005.3	WBGene00008398
KATDSINEILNYGQSSTS(79.9663)PQKR	12	0.566417	0.993713	2	npp-27	WBGene00016794
QY(79.9663)DSDGDDDEEEEVPKK	7	0.292857	0.993217	2	nucl-1	WBGene00019510
EEISGLVS(79.9663)DEDDDDEMNAIEK	78	0.401731	0.993195	2	H06I04.3	WBGene00019168
APGVQTVPS(79.9663)S(79.9663)DEEEEDDELQVVK	33	0.428258	0.993054	2	F53F4.11	WBGene00009993
VEEPEQIRS(79.9663)PS(79.9663)PEITR	24	0.733167	0.992274	2	T11G6.5	WBGene00011720
LDS(79.9663)DDDEDFPDYQVNESEK	13	0.867	0.991991	2	clk-2	WBGene00000537
TLHISGS(79.9663)PPPPAAAVCAYCSEEIDGAILTALAPNSER	41	0.974415	0.99093	2	unc-95	WBGene00006824
S(79.9663)DAGGDVQVAPAAVAQGPMDK	9	0.771333	0.989865	2	rps-12	WBGene00004481
YQLDYHS(79.9663)DGEFEAR	15	1.913	0.989617	2	ttn-1	WBGene00006436
INS(79.9663)STSVGTPQVTR	5	0.8186	0.988534	2	gras-1	WBGene00009272
GQS(79.9663)PISSPASEPSAIR	21	0.949714	0.987938	2	ppfr-1	WBGene00008878
AAPAPTVAAPASSSVT(79.9663)K	12	1.24592	0.987908	2	Y71F9AL.9	WBGene00022114
IGEGT(79.9663)Y(79.9663)GVVYK	22	0.704773	0.987569	2	cdk-1	WBGene00000405
ELS(79.9663)PDSLEAR	14	0.983	0.986773	2	rabx-5	WBGene00012644
DPSES(79.9663)PVASASSVIPTSK	6	0.342	0.986594	2	cec-3	WBGene00011636
TPVNLDDS(79.9663)LEEIDKIEK	16	0.972437	0.986501	2	F08G12.1	WBGene00008585
LS(79.9663)PQSER	3	0.985667	0.985667	2	cpna-2	WBGene00015061
AGS(79.9663)SVS(79.9663)ATASPMHR	28	1.22536	0.985587	2	mvk-1	WBGene00021534
SYGDVDSEDES(79.9663)PILR	60	0.9819	0.985542	2	dnj-25	WBGene00001043
SPAFSMNDSHHEDQLSHEAAPHS(79.9663)PVAFTEPR	37	0.931527	0.98537	2	H11E01.3	WBGene00019188
KVEENEVS(79.9663)DDESDQK	17	0.514765	0.984991	2	F18C12.3	WBGene00008934
STS(79.9663)PIVDVNTIDHQYMR	10	1.2881	0.984944	2	C56G2.15	WBGene00016983
TIDS(79.9663)GADSEFTTAATIPR	10	1.0118	0.984944	2	T19C3.4	WBGene00020562
NAS(79.9663)PSAQPHNLSVAK	51	0.763235	0.984261	2	mel-11	WBGene00003196
GADDGAIS(79.9663)ADKVDIR	18	1.21667	0.983924	2	B0416.5	WBGene00015181
EVKDEPMAS(79.9663)DSEVPFGELMK	40	1.0347	0.983481	2	top-1	WBGene00006595
DAS(79.9663)DESNEDEIEYDDKS(79.9663)DEDVSPR	39	2.73303	0.983365	2	attf-2	WBGene00017317
IGTAS(79.9663)EDGDIDDDDVEVIK	14	0.931	0.982586	2	hrg-4	WBGene00009493
EVVLS(79.9663)DDS(79.9663)EDER	22	0.490818	0.982543	2	mac-1	WBGene00003119
IEEENEDEIS(79.9663)DYE	20	1.106	0.982238	2	B0310.1	WBGene00015137
SMS(79.9663)KELSETALR	13	1.256	0.98171	2	F07F6.8	WBGene00017220
VDS(79.9663)AGS(79.9663)LLGAQK	11	0.968636	0.981633	2	gbf-1	WBGene00007703
KGLS(79.9663)PEPIESEVHEIR	30	1.081	0.981218	2	frm-1	WBGene00001488
LMSKSESNS(79.9663)PQLPK	24	0.97575	0.980653	2	prhg-1	WBGene00022391
SPS(79.9663)EDLEEDGGGKR	9	1.17078	0.979935	2	scd-1	WBGene00004739
KSS(79.9663)TSSPSYDEDIAFGNK	39	1.03092	0.979563	2	lmd-3	WBGene00018700
YLEQYSLDGYNS(79.9663)PTSEDR	30	0.8272	0.97953	2	F53C11.5	WBGene00009975
ATFEDDEISKIDES(79.9663)E	18	1.42956	0.979209	2	nhx-4	WBGene00003732
EVVPHS(79.9663)PAASQEEFGR	26	1.16823	0.978482	2	H11E01.3	WBGene00019188
ITS(79.9663)PIAAEPPAT(79.9663)SPTTSAVTNGHGNHGPAPAVPTR	4	1.76	0.978391	2	snn-1	WBGene00004913
SDFGS(79.9663)LDNLQK	10	0.8099	0.978349	2	sod-2	WBGene00004931
EEVPDVAAAVVS(79.9663)QEPQEPPK	2	0.3375	0.978261	2	hrpu-1	WBGene00012769
SAPAPKS(79.9663)PKS(79.9663)PPAR	11	0.970182	0.977368	2	lem-2	WBGene00002275
EKS(79.9663)PAAEEVKS(79.9663)PTKK	4	1.856	0.976889	2	unc-89	WBGene00006820
ITIDS(79.9663)DDDENS(79.9663)TDAAER	6	0.9565	0.976497	2	chaf-1	WBGene00011532
EQS(79.9663)PDTSDAIDALSNVHQQYNATIMSIDDK	5	0.9914	0.976359	2	anc-1	WBGene00000140
MDT(79.9663)DDEEDPLDAFMK	18	0.997667	0.976227	2	ddx-46	WBGene00018776
NELDS(79.9663)DEELDL	54	0.832056	0.975862	2	D2005.3	WBGene00008398
APEAAPQGSEAPGNPAEAEDS(79.9663)DEDIADALKK	40	0.866075	0.975684	2	W02G9.3	WBGene00020953
RQS(79.9663)EGEAVEIEFDNENQATIHAVK	12	1.22325	0.975533	2	abts-1	WBGene00009920
EKPTIQSVHGS(79.9663)LENAVDPATQK	72	1.03989	0.974376	2	tmem-24	WBGene00020012
SLADEESGSAS(79.9663)ASSSR	21	0.997429	0.974349	2	aak-2	WBGene00020142
S(79.9663)VGQPPEGLHETK	8	0.56075	0.973678	2	F44E2.8	WBGene00018421
RS(79.9663)PSVENIAK	12	0.860417	0.97364	2	F21C10.7	WBGene00017657
EKS(79.9663)PQTVEEKPASPTK	32	1.43772	0.972934	2	unc-89	WBGene00006820
SSDVSAPVPS(79.9663)PEKEK	14	0.837607	0.972831	2	sumv-1	WBGene00016409
KTS(79.9663)LLGDKR	14	0.972571	0.972571	2	W07E11.1	WBGene00012326
EITEEELAEGEDVKKEES(79.9663)D	13	0.944923	0.972029	2	pmlr-1	WBGene00016323
VET(79.9663)PQQYLSK	8	0.56025	0.971996	2	mct-3	WBGene00010834
LVQPDMDS(79.9663)GEPES(79.9663)AEDGIDKK	12	0.566375	0.971484	2	R07E3.6	WBGene00011107
KPVESAEESSATDYNSAS(79.9663)PPGSPDEEVLR	73	0.933651	0.971194	2	F38A1.8	WBGene00009521
KEEPKEES(79.9663)DDDMGFGLFD	378	0.49195	0.970984	2	rla-0	WBGene00004408
EES(79.9663)KEETDDDKFEENDER	99	0.601939	0.970833	2	ifg-1	WBGene00002066
RGGYDS(79.9663)NS(79.9663)DLESR	4	0.91425	0.970799	2	gbf-1	WBGene00007703
TKADLMDDQS(79.9663)E	27	0.790667	0.970143	2	unc-23	WBGene00006760
KKT(79.9663)VGSATQEMDVSR	40	0.71685	0.969355	2	T08G11.1	WBGene00011629
KTS(79.9663)LLGDK	9	1.00122	0.9683	2	W07E11.1	WBGene00012326
IEDEEIS(79.9663)APPS(79.9663)PSDDAPR	10	0.7293	0.968204	2	C18E9.2	WBGene00007683
S(79.9663)SPLLEPSEDPVMESK	15	1.92813	0.968181	2	cla-1	WBGene00018468
S(79.9663)GGGIDNGAFHEHEIESPGSTSHDASR	19	1.06826	0.967779	2	pkc-3	WBGene00004034
EES(79.9663)EEDEPSTSASVPFQR	7	0.568571	0.967387	2	F34D10.4	WBGene00009374
HQGVMVGMGQKDS(79.9663)YVGDEAQSK	75	1.03792	0.967132	2	act-5	WBGene00000067
S(79.9663)VEYIDPDMISER	32	0.8115	0.966647	2	unc-16	WBGene00006755
EFVANLGDETAS(79.9663)DIEEEQEREK	38	0.951447	0.966513	2	tcer-1	WBGene00022855
ALNTTESS(79.9663)DDGGLETEVLRPDK	21	0.931429	0.966354	2	W02D3.4	WBGene00020933
SIFENQEDEEDRS(79.9663)SS(79.9663)PDIEQPATPTR	15	1.09527	0.966341	2	mel-28	WBGene00003210
TS(79.9663)FDLENLNSEEKK	7	0.897	0.965942	2	W02D3.4	WBGene00020933
VEDDEDEAVES(79.9663)PHPNR	14	0.67025	0.965778	2	mct-4	WBGene00003986
EEVVEEKPESLEEIGKLDTESTDTATGS(79.9663)PK	26	0.620462	0.965596	2	F25H8.1	WBGene00009131
KDRS(79.9663)PT(79.9663)PEDVIESR	21	1.00452	0.965544	2	scc-2	WBGene00004166
ELS(79.9663)PDAEFEPSAK	24	1.379	0.964483	2	nhr-66	WBGene00003656
SDS(79.9663)LNTDEPVLAK	19	1.76447	0.964457	2	unc-22	WBGene00006759
IVFEDS(79.9663)DDGDDQDEETEK	19	0.390105	0.964136	2	K07F5.14	WBGene00010638
S(79.9663)ASLSGSSQVVGKPAR	18	1.15356	0.963545	2	dcap-2	WBGene00003582
SS(79.9663)PVASEPAAR	10	1.0363	0.963232	2	H11E01.3	WBGene00019188
SDS(79.9663)VASDASLADVSK	45	1.0306	0.963103	2	ttn-1	WBGene00006436
NYSS(79.9663)CDDLLSEADTFQTVSNISHAQSELQR	28	1.35907	0.962818	2	F11D5.1	WBGene00017380
KEET(79.9663)PDEEEEEAPK	13	1.31812	0.96271	2	dkc-1	WBGene00010478
IGPKT(79.9663)PPEEPES(79.9663)PKQIEQTR	31	1.53961	0.96265	2	H28G03.2	WBGene00019250
NS(79.9663)ISEESNDLTMEESVPEASK	10	0.6371	0.962554	2	natc-2	WBGene00015074
EEPVLT(79.9663)PSDPAVVR	51	1.17788	0.962185	2	pkc-1	WBGene00004032
GNS(79.9663)HEDDSIVIVSSGHR	23	1.06304	0.961459	2	ppk-1	WBGene00004087
LS(79.9663)GEFAPPPVSSGK	14	1.94536	0.96112	2	pqn-20	WBGene00004110
RVS(79.9663)DSGIEDVMK	19	0.942368	0.960477	2	scp-1	WBGene00004744
ASDVYGDEEDS(79.9663)PKDFAEPPAPK	27	1.10039	0.960229	2	Y67D2.7	WBGene00022057
NPIVNS(79.9663)PEKVFEEEDKENAPTK	12	0.92	0.960083	2	tost-1	WBGene00016449
ARFSAASST(79.9663)RPITEADQR	26	1.04215	0.959572	2	pkn-1	WBGene00009793
MSLAENPFAEFFPAGS(79.9663)PEQPKK	19	0.449421	0.959565	2	del-6	WBGene00011891
AAS(79.9663)VDQNPMTASPSVIR	13	0.959538	0.959538	2	Y56A3A.6	WBGene00013227
EYQSHGS(79.9663)NLTLNSER	7	0.828929	0.959385	2	F46H5.4	WBGene00018520
VS(79.9663)FGDDHTFVYEK	14	1.05557	0.959174	2	W05B5.1	WBGene00012274
KSS(79.9663)APAPTAAAPPATK	16	0.622938	0.959138	2	ccct-1	WBGene00012578
KVFS(79.9663)TESVEEPVPVTR	6	0.3225	0.958659	2	F36A2.12	WBGene00009459
LAGLDEDQLDT(79.9663)HSTVEISHSTHV	56	0.923643	0.958637	2	ced-7	WBGene00000421
WASNLS(79.9663)LNKEENDVIVDATPSVDTVR	30	1.92343	0.958533	2	ncx-3	WBGene00003568
LSNPSNDFEIEECCHS(79.9663)D	12	1.1915	0.958532	2	lid-1	WBGene00007711
S(79.9663)MELHGIADPAEAEYLR	12	0.864667	0.95815	2	golg-4	WBGene00010306
AAQRET(79.9663)PS(79.9663)DAEEVEVK	36	1.82642	0.957241	2	nurf-1	WBGene00009180
NLAFDDVTS(79.9663)DEDDEQK	6	0.9865	0.956585	2	F23F1.5	WBGene00017746
TKS(79.9663)ESDLVDR	8	1.00863	0.956194	2	athp-1	WBGene00008081
QY(79.9663)ISPQAGQQQPTPGTPHR	24	1.6995	0.955818	2	pis-1	WBGene00004031
SAGYGS(79.9663)S(79.9663)DEDDIDPYK	23	0.686565	0.955205	2	hmg-3	WBGene00001973
SAS(79.9663)PEPEDQDISLTEDSLK	14	0.955143	0.955143	2	epg-5	WBGene00016968
NLNIMDEPVS(79.9663)EEKDNIR	7	0.839571	0.954551	2	F47E1.2	WBGene00018566
AKPEFITTFGGGADRDS(79.9663)DDEIKK	17	0.950706	0.953675	2	F28C1.1	WBGene00009200
RSS(79.9663)SNTNPDSLVNQK	17	1.36753	0.953167	2	lin-33	WBGene00003019
KTS(79.9663)EESSPTAIR	12	0.7425	0.953145	2	efa-6	WBGene00013223
IFDDS(79.9663)SENLDDDEENRD	15	0.7242	0.953062	2	F48E8.4	WBGene00018611
LAGGDIRPDS(79.9663)DTDEEHSSADK	40	1.63285	0.952965	2	cec-1	WBGene00000414
ENSANDSPANTNDVDIVSS(79.9663)PVKR	77	0.543682	0.951729	2	hmg-12	WBGene00001977
TEATS(79.9663)DENLFESDK	9	1.39067	0.950708	2	unc-44	WBGene00006780
TS(79.9663)AINEEADTETMR	3	1.06667	0.950683	2	mua-6	WBGene00003485
FYTMS(79.9663)PSASSGGDSDGVIDPK	7	0.95	0.95	2	R01H10.7	WBGene00010975
KS(79.9663)TTS(79.9663)ESGRQEASEVEHK	10	1.492	0.949714	2	unc-22	WBGene00006759
SGAAAS(79.9663)S(79.9663)EEEPFSDTDYR	12	0.466667	0.949612	2	T26A8.4	WBGene00020827
VRPPRVDS(79.9663)ELDLTVYK	18	1.33811	0.949397	2	catp-3	WBGene00015660
NTEDETGS(79.9663)EVQHM	6	0.422833	0.949121	2	spin-1	WBGene00007549
GDSDFDQILEPIPQQMIESSSDEQS(79.9663)PLHT(79.9663)PPRAHT(79.9663)PIAFPGELLAK	8	0.337875	0.948828	2	pyr-1	WBGene00004259
REETSRPVS(79.9663)QLSQYSESR	5	0.4578	0.948706	2	pqn-22	WBGene00004112
LQQS(79.9663)LTELTER	19	1.29258	0.947821	2	let-805	WBGene00002915
RKGSES(79.9663)VNTTINSTMNSTLNEPK	5	0.7074	0.946988	2	ran-3	WBGene00004304
QLDDVGRTDS(79.9663)HEALSAR	14	0.929	0.946414	2	clh-6	WBGene00000533
AAS(79.9663)VNSYQASESFENQEATVVEHHAGALQSPVASEK	18	0.798222	0.945866	2	H11E01.3	WBGene00019188
SIS(79.9663)NSCPDLHK	10	0.594	0.94586	2	C25H3.11	WBGene00016120
SLTS(79.9663)PIWDR	12	0.496	0.945791	2	C27A7.5	WBGene00007756
TTSS(79.9663)QETVTSASGLK	28	0.216304	0.94476	2	hpo-32	WBGene00015313
EDDEES(79.9663)DNEDILALPTTTVINR	22	0.391636	0.944123	2	rha-2	WBGene00015525
YSS(79.9663)ESPVPSEEDSSR	20	1.19845	0.943868	2	unc-44	WBGene00006780
LFDS(79.9663)EDENDKDEEEDFEIK	39	0.356538	0.943205	2	K07F5.14	WBGene00010638
IDMFDS(79.9663)DDEAR	200	1.86668	0.94248	2	math-33	WBGene00010406
SS(79.9663)VEPEILEHPVK	39	0.861462	0.94226	2	sec-16A.2	WBGene00017419
S(79.9663)PSVENIAK	8	0.876	0.94212	2	F21C10.7	WBGene00017657
APS(79.9663)LENVAK	15	0.950433	0.94198	2	F21C10.7	WBGene00017657
ST(79.9663)TSGAAGMGGLAGALAK	10	0.817	0.941495	2	wsp-1	WBGene00006957
DASVSETTT(79.9663)PPT(79.9663)TPVTVK	17	0.960588	0.941446	2	T24H7.3	WBGene00020782
KLDVDSFDPEQYDENDETVDT(79.9663)PGLGPDER	19	1.23837	0.941156	2	arx-7	WBGene00000205
KT(79.9663)SVEEETVSSTTLDELKPSVEPTPVPAPIPAPAPELK	27	1.897	0.941128	2	nrd-1	WBGene00017004
SFHRDSVT(79.9663)S(79.9663)DEERELQQSLAR	4	0.68	0.940916	2	pgp-3	WBGene00003997
T(79.9663)PISLEEIADMNR	21	0.84181	0.940054	2	C06A12.3	WBGene00007357
S(79.9663)PANQLSNYEIAQQK	8	0.883625	0.938718	2	F39G3.3	WBGene00018208
S(79.9663)SASPVSGPEPPTSAVVENR	28	2.22771	0.938212	2	bet-2	WBGene00010199
VGDAAATTEAEADS(79.9663)DDESEK	10	0.8048	0.937827	2	pssy-1	WBGene00013920
GTTGYGS(79.9663)DNNAYDTVR	16	1.59281	0.936496	2	let-805	WBGene00002915
YISGEDVNPNVS(79.9663)GSF	4	0.5415	0.936371	2	nish-1	WBGene00008750
KLSQGAT(79.9663)NNQAEPTVAETIVLAK	31	0.830226	0.935086	2	W05F2.4	WBGene00021036
SS(79.9663)SLTCTETVHDIHDR	48	1.1165	0.934497	2	F28C1.3	WBGene00009201
APS(79.9663)PTAELEDQILGK	8	0.880875	0.934297	2	set-27	WBGene00022173
FWEKS(79.9663)EQR	3	0.933	0.933	2	famk-1	WBGene00010356
DRS(79.9663)GVEDDDDEVDELGGI	9	1.068	0.932899	2	Y38C1AA.1	WBGene00021394
SS(79.9663)APAPTAAAPPATK	10	0.7315	0.932798	2	ccct-1	WBGene00012578
SSFVSADEAS(79.9663)HHQDQETEASIFIAK	10	0.44485	0.932756	2	F13D12.5	WBGene00008740
T(79.9663)PPKPAAPEPKPEGK	10	0.3539	0.932478	2	F40F9.3	WBGene00009581
EMSYQHSEPSPALPS(79.9663)PDASVPSEHER	13	0.885385	0.931426	2	H11E01.3	WBGene00019188
NLVMEETPKT(79.9663)PEQEKEQNVK	17	1.32259	0.930854	2	swsn-3	WBGene00022182
EPIPVDPVDVGELS(79.9663)ELDNLAHLAAHGGDGR	21	0.425714	0.930668	2	rpn-5	WBGene00004461
TSHDDGITDQHVPSQS(79.9663)PVPS(79.9663)EEDDHVTHEQIIR	26	1.17138	0.930602	2	unc-44	WBGene00006780
DSSNQSVIELSDTS(79.9663)PQKETSQQS(79.9663)PK	11	1.11082	0.930107	2	chaf-1	WBGene00011532
NETDSEAVGS(79.9663)SSVKR	6	0.9515	0.929805	2	hmg-12	WBGene00001977
IDGDDDEDQS(79.9663)DNEDMATSEEPQSSSVPTAATPR	14	1.01257	0.928298	2	mcm-3	WBGene00003155
QQS(79.9663)IEIVER	28	0.964571	0.927942	2	pqn-87	WBGene00004167
QAAHAAESS(79.9663)PPPIPQR	27	0.796963	0.927357	2	ccct-1	WBGene00012578
AGPSPS(79.9663)APEPAVEMADA	12	1.04863	0.927244	2	csn-5	WBGene00000817
YSTDLGKS(79.9663)TDKGMDDYSAAPIAK	13	0.414231	0.927175	2	F15G9.1	WBGene00008865
IEAVDNS(79.9663)MDDELQK	28	0.6715	0.925763	2	F14E5.2	WBGene00008800
LGDNVDS(79.9663)DEEDSEDKKPDTLK	15	0.933	0.925595	2	lig-4	WBGene00002986
LAGGDIRPDS(79.9663)DT(79.9663)DEEHSSADKK	61	1.76879	0.924856	2	cec-1	WBGene00000414
SSVVTPTS(79.9663)PPVPK	8	0.690625	0.92416	2	ztf-8	WBGene00022598
GGS(79.9663)AS(79.9663)PAEEEEKLLPMNEEAIGK	15	2.29403	0.923507	2	hsr-9	WBGene00002027
EPS(79.9663)LTGQSAAR	41	1.13839	0.922996	2	mca-3	WBGene00003153
KLS(79.9663)VTNIPGIEEVNMIKDDGTVIHFNNPK	54	0.655389	0.92252	2	icd-1	WBGene00002045
TFDRTS(79.9663)PTDGVQVPDEVPPEILDK	24	1.25129	0.922308	2	H11E01.3	WBGene00019188
SMGDQAHGICVHDHS(79.9663)IEFR	12	0.43925	0.922266	2	zipt-15	WBGene00021936
VHRVS(79.9663)ESFPVVGNR	18	0.223667	0.921658	2	F40E3.7	WBGene00077781
EAS(79.9663)PAPSSHVESERPISESPAVSER	30	1.19763	0.92156	2	unc-44	WBGene00006780
RRS(79.9663)PS(79.9663)PEVINVYK	16	0.751562	0.921145	2	B0001.5	WBGene00007090
NS(79.9663)SSQLLEQNKN	8	0.654	0.921127	2	mgrn-1	WBGene00007529
SPVAKS(79.9663)PVASSSADASPK	54	2.16252	0.920818	2	hmg-11	WBGene00001976
RES(79.9663)EEQHKAEETSDPSAPPAERPR	7	0.912429	0.920715	2	drr-2	WBGene00011730
AKS(79.9663)IELGEELP	6	0.551333	0.920679	2	hmt-1	WBGene00001815
IVEIS(79.9663)DSEIETSAPK	7	0.434857	0.920393	2	Y52B11A.10	WBGene00013129
ET(79.9663)SPPVDGHEEAR	37	1.19001	0.920147	2	msi-1	WBGene00003423
SNS(79.9663)ATTAAQQNAVLR	7	1.21879	0.920052	2	ras-1	WBGene00004310
EPQVDVS(79.9663)DDS(79.9663)DNEAVEQELTEEQRR	364	0.602297	0.919094	2	icd-2	WBGene00022042
KES(79.9663)VSNMKPCQHCGAPPQAQAANLPHEQVLIWPAAR	5	0.8062	0.918623	2	T04C12.11	WBGene00077693
TTLTPFS(79.9663)DPESK	29	0.830207	0.918449	2	spk-1	WBGene00004980
QVLES(79.9663)PVASDPR	14	1.32329	0.918273	2	unc-44	WBGene00006780
SPISHETFQPHDECNS(79.9663)VK	53	0.763443	0.917621	2	hpo-34	WBGene00009259
ASS(79.9663)PISFPHR	8	0.973812	0.917033	2	ptr-2	WBGene00004217
MNIDEIS(79.9663)PSDTPGR	10	0.9665	0.916877	2	Y67D2.7	WBGene00022057
RGS(79.9663)LNSAGPSGSYDVLLHR	98	1.84897	0.916804	2	magi-1	WBGene00010444
DSTIS(79.9663)DDDIDTILEK	10	0.9454	0.916742	2	isw-1	WBGene00002169
S(79.9663)PGGSITGLDEEK	13	1.60931	0.916419	2	unc-44	WBGene00006780
EY(79.9663)IDDNEYGSS(79.9663)VHEER	16	1.26625	0.915786	2	pezo-1	WBGene00007505
NS(79.9663)PLGQIIQNQR	15	1.1209	0.915738	2	car-1	WBGene00012484
QLS(79.9663)KEEILAQK	6	1.21033	0.915394	2	tdc-1	WBGene00006562
LLS(79.9663)GNTTNDTNEDNEER	12	0.951667	0.915381	2	ubr-5	WBGene00009460
RS(79.9663)LS(79.9663)PQPPLPSVAPVKEEPAAAPVFFEPETSHQPEK	31	0.718032	0.914957	2	pqn-59	WBGene00004143
DNTS(79.9663)SGTLPIEDR	15	0.530933	0.914952	2	spin-1	WBGene00007549
SESSFDFQTAPAS(79.9663)PMDTSTR	7	1.33071	0.914793	2	F59E12.1	WBGene00019118
DAHS(79.9663)DEDEEEIIDPIQMAAALEIR	3	0.817333	0.914419	2	atg-2	WBGene00019748
EEDIQHRPDS(79.9663)PPLGLLDPSR	44	1.28368	0.914185	2	pis-1	WBGene00004031
KLADS(79.9663)DEEDSAASFVNK	25	0.80648	0.914153	2	snu-66	WBGene00017605
ETS(79.9663)EVEPAEIVEQK	27	1.587	0.913973	2	ttn-1	WBGene00006436
PTSVVVKSPST(79.9663)R	12	0.913167	0.913167	2	set-26	WBGene00013106
DTVARS(79.9663)PS(79.9663)PDS(79.9663)DVPK	7	0.947714	0.912922	2	T27A3.7	WBGene00020843
NRS(79.9663)PSVDSVSR	6	0.381667	0.912532	2	gld-2	WBGene00001596
RVS(79.9663)ATVSSTPSSNTPR	10	0.9387	0.912498	2	hsr-9	WBGene00002027
SPAPAATTPSPSASPISQQTNRPS(79.9663)SDR	58	1.27052	0.911938	2	ensa-1	WBGene00010730
DDTAPMLGGDDS(79.9663)D	8	1.142	0.910571	2	pho-5	WBGene00015161
QS(79.9663)PTQESEQSLEPTSEK	14	1.30471	0.910478	2	unc-44	WBGene00006780
KTS(79.9663)VSSLPTSAR	9	0.983444	0.910316	2	unc-33	WBGene00006769
LAPSQSNLISFS(79.9663)PVPSEQR	25	1.49034	0.910267	2	sid-1	WBGene00004795
ASS(79.9663)VADFEQHHIR	53	1.30287	0.909689	2	T27D12.1	WBGene00012085
DLDHDES(79.9663)DIDDE	42	0.263786	0.909111	2	Y62E10A.13	WBGene00013379
IEVKVS(79.9663)EKS(79.9663)EKK	6	1.03167	0.908957	2	gcy-9	WBGene00001536
EADQISETEPT(79.9663)ELGK	26	0.982077	0.90891	2	catp-1	WBGene00013672
QIS(79.9663)PGKDDKNENYQYSR	19	0.487158	0.908898	2	hpo-40	WBGene00014113
DIEEVLGGEDS(79.9663)QPS(79.9663)LDDQDR	120	1.03626	0.908515	2	npp-21	WBGene00019940
SNS(79.9663)NAGGSPDEQNPQFGMQAQLGK	18	0.641889	0.908343	2	Y53C12A.3	WBGene00013139
ESGIMTGDNDS(79.9663)DNDGLATPTPAR	3	1.05567	0.907618	2	F57A8.1	WBGene00010177
TVS(79.9663)DEEIEDFDTK	8	1.81587	0.907564	2	spat-3	WBGene00020496
LDNVALEEDEKLTPT(79.9663)P	14	0.9	0.90525	2	Y56A3A.7	WBGene00013228
NLSTTVSSLPNHADS(79.9663)PVSTSMR	32	0.8935	0.903568	2	rilp-1	WBGene00007860
KPS(79.9663)KEDSSPFDASSATPAPSQLETPQQQKPTTTR	55	0.8958	0.901919	2	Y48C3A.12	WBGene00012994
RAS(79.9663)AALESELNAIGAK	27	0.789037	0.901863	2	ucr-1	WBGene00018963
AAS(79.9663)VDLLQPSSDPR	29	1.7641	0.901406	2	ncx-2	WBGene00003567
FEENKDEGDS(79.9663)DGS(79.9663)EESGNR	6	1.3445	0.900656	2	chd-7	WBGene00007053
NDEEFS(79.9663)QQDEIVNGTLTALK	12	0.779417	0.900646	2	unc-95	WBGene00006824
RVS(79.9663)FAEEELPK	5	1.2266	0.90054	2	unc-89	WBGene00006820
STS(79.9663)PGLEEGHHEHLYTPEK	13	2.48477	0.900471	2	inx-3	WBGene00002125
SIAPAPPMLTS(79.9663)TTGPITDEEK	7	0.900429	0.900429	2	unc-116	WBGene00006840
NLAADTDAIDTASS(79.9663)PVK	17	0.378	0.900097	2	hmg-12	WBGene00001977
TS(79.9663)YGHELETVPLPEK	14	1.61436	0.899551	2	pept-1	WBGene00003877
S(79.9663)PPVAPQAAPGGTVYK	5	1.0666	0.899325	2	Y56A3A.6	WBGene00013227
DVDMDDGDDS(79.9663)DDDYSYR	12	1.03833	0.898834	2	maco-1	WBGene00017066
AES(79.9663)EDDEKPEPLR	17	1.21288	0.897766	2	bet-1	WBGene00022473
QQS(79.9663)PTFEPR	8	0.7625	0.89714	2	C26B9.1	WBGene00016131
GPEEPT(79.9663)SPKPK	7	1.52329	0.896578	2	F38A1.8	WBGene00009521
NVS(79.9663)EKELGQIVEGKPEHTVR	26	0.884615	0.895422	2	Y19D10A.4	WBGene00021219
RHS(79.9663)GDQEHLHLLQQR	16	1.14931	0.895318	2	rbc-1	WBGene00004313
SS(79.9663)SSHSQVSSPTYK	14	0.895143	0.895143	2	Y105E8A.25	WBGene00013682
NDDHEEQEEPRAPT(79.9663)PAEDLSHYVK	150	1.13107	0.895113	2	R31.2	WBGene00011270
VLEIS(79.9663)DDEVHGIWSSR	3	0.406667	0.894872	2	cpna-2	WBGene00015061
KGSES(79.9663)VNTTINSTMNSTLNEPK	12	0.566167	0.894782	2	ran-3	WBGene00004304
RLS(79.9663)IENPGMTTER	24	0.662083	0.894615	2	zipt-15	WBGene00021936
SLPTS(79.9663)DVEEDEAAPDLK	14	0.7535	0.894421	2	hmg-20	WBGene00012209
T(79.9663)SSPLPPTSVTTVEHVEPAEIHK	36	1.09942	0.893971	2	unc-44	WBGene00006780
EAADS(79.9663)ENS(79.9663)SFKEATHK	10	1.616	0.893476	2	catp-3	WBGene00015660
HTS(79.9663)PADSNADSLFK	13	1.16077	0.893308	2	reps-1	WBGene00012696
SPS(79.9663)PVNKPPPS(79.9663)PK	5	0.892	0.892	2	T19B10.5	WBGene00011833
S(79.9663)VSHEANYSYAGLSEIPQQQGMMQQNR	15	0.845067	0.891813	2	yap-1	WBGene00008748
YRGES(79.9663)FEEEEMTTR	18	0.941333	0.891725	2	H18N23.2	WBGene00019211
AKNPSADADVNDTGS(79.9663)SPVKK	30	0.439633	0.891269	2	hmg-12	WBGene00001977
EHFEPEDDHSYVVESQEYSSSGS(79.9663)PVPSEK	14	1.08207	0.890517	2	unc-44	WBGene00006780
RKES(79.9663)QAASSSAAAAVASSVSHDGLREDLDPDTAK	25	0.78496	0.889974	2	eel-1	WBGene00022069
S(79.9663)SPLLEPSEEPVMESR	11	1.84036	0.889864	2	cla-1	WBGene00018468
ADPTDEAGVEGAKS(79.9663)DDEDDEFLMK	19	1.50189	0.889485	2	chd-7	WBGene00007053
LDDLS(79.9663)VS(79.9663)PGR	3	0.940667	0.889399	2	spk-1	WBGene00004980
EDS(79.9663)QTDEFVPDSLSSK	9	0.270333	0.889254	2	byn-1	WBGene00000276
TTS(79.9663)SDS(79.9663)DTDFPEKK	7	1.42129	0.889097	2	F25E5.8	WBGene00017789
DGDLTST(79.9663)FCGTPNYIAPEILR	52	0.956692	0.888158	2	pkc-3	WBGene00004034
TKS(79.9663)CAEFYEVR	8	0.3525	0.887434	2	ttll-5	WBGene00008331
EEALEKS(79.9663)PYQR	10	0.8137	0.887135	2	rps-2	WBGene00004471
YFDDGYS(79.9663)PPPTK	31	1.1489	0.88667	2	nurf-1	WBGene00009180
KAS(79.9663)TENHPPQQQQQQQQR	48	0.412187	0.886425	2	gyf-1	WBGene00016002
VSEEPATTSETPAAQVT(79.9663)ESQKDEK	16	0.766531	0.885968	2	attf-2	WBGene00017317
ST(79.9663)EQLPSETPFHSGR	39	0.770692	0.885684	2	nhx-9	WBGene00003736
REESPS(79.9663)SSVFPHNSDFER	36	0.698125	0.885559	2	gip-1	WBGene00001589
EFSYEPGES(79.9663)S(79.9663)GEEDFQK	11	0.773909	0.884993	2	lin-13	WBGene00003002
LSTEPS(79.9663)PVPSR	12	0.956	0.88459	2	cpna-2	WBGene00015061
NSPTKS(79.9663)DAENTEAVSTPEK	9	0.884444	0.884444	2	F40F4.7	WBGene00018238
TS(79.9663)VDLDTSTNR	5	0.7478	0.88442	2	nmy-2	WBGene00003777
RSQLPFGAESPS(79.9663)DQEKK	26	0.740423	0.884328	2	R148.3	WBGene00020102
KPTIAAPTAPS(79.9663)PIK	72	1.48642	0.882268	2	unc-61	WBGene00006795
EIDEGES(79.9663)CDGYDTEAIR	16	0.575812	0.881796	2	let-526	WBGene00002717
S(79.9663)PEAPEFTGK	50	1.422	0.881542	2	ketn-1	WBGene00004130
SMS(79.9663)QPVLNVEGDK	3	0.507667	0.881227	2	spd-5	WBGene00004955
EGS(79.9663)EEDS(79.9663)KAMDISEK	13	0.994692	0.87948	2	mct-6	WBGene00015676
QMS(79.9663)VEELDYGVPGQTTDTTTDKK	72	0.7365	0.879285	2	F49E2.5	WBGene00009888
VTVGGS(79.9663)S(79.9663)SEEAR	3	1.25033	0.87902	2	F53F8.4	WBGene00010001
ALIDS(79.9663)DAS(79.9663)DAEGKK	9	0.689444	0.878273	2	F13B12.1	WBGene00008729
KSS(79.9663)AGDTVGLVEEAR	8	0.525375	0.877966	2	F55G1.6	WBGene00018902
SDQVAKS(79.9663)PVAKS(79.9663)PVASSSADASPK	15	2.7134	0.877798	2	hmg-11	WBGene00001976
PIPLDPS(79.9663)PPR	9	1.11289	0.877673	2	scd-1	WBGene00004739
AS(79.9663)SPAVQTNSNIPEK	18	0.759333	0.876879	2	stam-1	WBGene00004109
ATDSINEILNYGQSS(79.9663)TSPQKR	22	0.482727	0.876726	2	npp-27	WBGene00016794
HDFQSSSS(79.9663)PSEEPLDMSQK	21	0.92719	0.876534	2	ppfr-2	WBGene00017064
TLVDELS(79.9663)LIR	4	0.8765	0.8765	2	spl-3	WBGene00022427
DSVVDSPFSAENFDKT(79.9663)PTHQGAAESTR	13	0.926308	0.876488	2	Y67D2.7	WBGene00022057
LSEPAQS(79.9663)PEPVETHAESQFSNLVETTTTTAVTR	26	0.939	0.875892	2	unc-44	WBGene00006780
SRS(79.9663)PPVSGQEQNLEDEGFTTECDNNPDSVDR	14	0.425857	0.874684	2	pssy-2	WBGene00012095
TPGYDTYENSS(79.9663)PTYEPDAATK	41	0.634561	0.874415	2	spt-5	WBGene00005015
LNESSDIDRS(79.9663)PASPLR	7	0.637143	0.874141	2	akap-1	WBGene00016977
SHS(79.9663)IAMNDEK	26	1.07485	0.873859	2	glt-1	WBGene00001620
SQS(79.9663)TGDIHEVIAK	22	1.54318	0.872636	2	rict-1	WBGene00009245
SVGAIVITGS(79.9663)ER	5	0.4992	0.872558	2	ech-6	WBGene00001155
GDKS(79.9663)VEEDDSAGLNDWIK	24	1.40333	0.871504	2	dig-1	WBGene00000998
IYDDEYLEGGS(79.9663)DDEKPASSSSK	29	0.929379	0.871436	2	C46F11.4	WBGene00008119
TS(79.9663)TATLGSLPAGQK	11	1.07182	0.871011	2	C07F11.2	WBGene00015570
LRS(79.9663)ILTEGDEGSETPK	3	0.68	0.870997	2	mct-4	WBGene00003986
NT(79.9663)SPHFVR	8	1.059	0.870649	2	nmy-1	WBGene00003776
AES(79.9663)PDPLPPPPSK	17	1.23165	0.870524	2	F59E12.1	WBGene00019118
S(79.9663)SPLPDEEVLLDK	14	0.815714	0.869967	2	vnut-1	WBGene00010758
LEKPAS(79.9663)LDDIKK	46	1.12813	0.869383	2	gpd-2	WBGene00001684
REPT(79.9663)PPPTEDTVFSQEDLIK	21	1.65343	0.868679	2	cbp-1	WBGene00000366
TS(79.9663)FSENDYLGIPAPAK	8	0.49575	0.868495	2	ntl-4	WBGene00003827
VNPDEDGYET(79.9663)PEDEDDDDFGEVS(79.9663)ESKAEK	12	0.68425	0.868338	2	eif-3.C	WBGene00001226
TNFGGSS(79.9663)SGDIAVFDK	8	0.28125	0.868056	2	atgp-1	WBGene00000224
KKGS(79.9663)DDDEDEKEEVEEK	14	0.397786	0.866872	2	F58B3.4	WBGene00010231
TTIVS(79.9663)HEEAEATFR	13	0.866077	0.866456	2	T02C5.1	WBGene00020158
MSQNQS(79.9663)EDEEFKK	11	0.842636	0.866167	2	bbln-1	WBGene00015791
T(79.9663)PPYENEHEHQDYQAPDDYNQGGYDDR	42	0.91	0.866096	2	znf-207	WBGene00007105
VS(79.9663)PESGTYGALGPLPGR	11	0.853	0.865638	2	frm-3	WBGene00001490
LSS(79.9663)PSEQPFDK	12	1.172	0.865583	2	dys-1	WBGene00001131
QAMNEQPAGS(79.9663)DASASISK	28	0.62	0.86555	2	golg-4	WBGene00010302
KAGGEADS(79.9663)EDEADRIDTIEEASVPLAELLK	128	0.555688	0.865079	2	ppm-1.G	WBGene00018362
EMGTDGSGEATPIRDEELFLPPS(79.9663)ADKSDEEYDEMVEK	18	0.733	0.865075	2	klp-7	WBGene00002219
DSNVDRPRT(79.9663)PPVTPASAAPPPPGIPYNSVAAGR	6	0.965	0.864808	2	ntl-3	WBGene00003826
LDS(79.9663)ASNIDDLPK	15	0.746	0.864026	2	sde-2	WBGene00009996
SNS(79.9663)FSGVTR	20	1.06245	0.863909	2	C18B2.3	WBGene00015954
DKS(79.9663)PEKS(79.9663)ITEEIK	8	1.36225	0.863885	2	unc-89	WBGene00006820
YDDVEDDS(79.9663)GDS(79.9663)KNGIDAEEAAK	14	1.032	0.863702	2	M03C11.8	WBGene00010845
EHS(79.9663)FQQTYSSDLK	30	1.007	0.863386	2	let-363	WBGene00002583
RADS(79.9663)EENDEYGGENHSFSAVR	14	0.847857	0.863179	2	ubr-5	WBGene00009460
SRS(79.9663)DSEINSHTSSIHK	39	1.06962	0.862961	2	ikb-1	WBGene00002069
GVPRT(79.9663)PPYENEHEHQDYQAPDDYNQGGYDDR	98	0.865204	0.862177	2	znf-207	WBGene00007105
SSAHS(79.9663)DYPISDQYDGPLDSTHR	9	1.32833	0.862077	2	ZC247.1	WBGene00013859
TLFSGPPDS(79.9663)DEDDDDEGAGADEAFFSEK	16	1.07031	0.861863	2	ZC449.5	WBGene00022615
SHQYS(79.9663)VEEQKETDEYMDNIWGGGDGPVK	26	0.638692	0.860816	2	tpa-1	WBGene00006599
KLS(79.9663)SAMSAAK	6	1.63	0.860814	2	mdh-1	WBGene00018491
RLSPS(79.9663)HDDGDFDPR	32	1.0327	0.860666	2	T26A8.4	WBGene00020827
SAS(79.9663)PATANQSSWGDNPAK	32	0.873937	0.860476	2	T24B8.7	WBGene00011980
KPVVEPEKEPT(79.9663)PEPVVPK	11	1.20282	0.859224	2	F35A5.1	WBGene00018024
HYADET(79.9663)TPPPVLHDVADR	22	1.00173	0.859049	2	tag-343	WBGene00018374
KHLDEQGLS(79.9663)PSR	12	1.193	0.858768	2	F39H12.3	WBGene00018214
ELEQSQHS(79.9663)EEPDR	10	1.0308	0.858714	2	snf-3	WBGene00004902
EKS(79.9663)PEKVEEKPTSPTK	29	1.0511	0.858068	2	unc-89	WBGene00006820
KFAEVERPAS(79.9663)PMDTAATK	5	1.1394	0.857991	2	F39H12.3	WBGene00018214
QRS(79.9663)PSQASSTLSR	9	0.857889	0.857889	2	tmem-131	WBGene00016170
KSS(79.9663)EDVGEGITLK	11	1.04818	0.857759	2	vrk-1	WBGene00017895
SMNDVDS(79.9663)DVEYEADGVGAANADANR	44	1.14741	0.857713	2	hmp-1	WBGene00001978
EDAPEASIPAPAPS(79.9663)PPASR	38	1.52461	0.857628	2	set-26	WBGene00013106
TSIDDVNVS(79.9663)DFEEIER	10	1.0719	0.85615	2	anc-1	WBGene00000140
KNEDDAPETS(79.9663)DDEDQR	28	0.845214	0.854979	2	Y69A2AR.1	WBGene00022074
AQS(79.9663)PAPAPAAQQAR	18	0.179361	0.854609	2	F13A7.1	WBGene00008724
GKS(79.9663)FEQSAEGEVR	11	0.853455	0.854523	2	dys-1	WBGene00001131
RVS(79.9663)VDDGAGSIEYR	14	0.422	0.854251	2	fib-1	WBGene00001423
LITPVLDADESKS(79.9663)MNQLVPETTADVDR	14	1.27971	0.854214	2	C39H7.4	WBGene00016542
SNS(79.9663)CPEFPIDR	6	0.216	0.853514	2	pid-5	WBGene00021555
SSS(79.9663)CSTIYIDDSTVSQPHLK	38	1.02132	0.853397	2	cyy-1	WBGene00022697
VNPTVQQHVIYNPY(79.9663)GDHQSVR	21	1.23048	0.85312	2	hpo-34	WBGene00009259
DPMTSQGPDS(79.9663)DEDELQEMTNK	16	0.770875	0.85225	2	pqbp-1.2	WBGene00020295
EAS(79.9663)VEKEVQDMNQR	30	1.1432	0.851863	2	vab-10	WBGene00006876
GLS(79.9663)PEPIESEVHEIR	36	1.07092	0.851793	2	frm-1	WBGene00001488
AAS(79.9663)LSSINNFEHLASVEK	52	1.35688	0.851682	2	obr-1	WBGene00012930
ADKPGT(79.9663)PEIVDWDKDHADLK	24	1.50633	0.851651	2	unc-22	WBGene00006759
MFGS(79.9663)PTSAGPTLDHVSAFLQR	8	0.831313	0.851242	2	apc-2	WBGene00000143
KAEPNS(79.9663)PVVPPTPVK	16	0.995188	0.851194	2	F35A5.1	WBGene00018024
S(79.9663)PTLNEMR	18	0.835333	0.850739	2	epn-1	WBGene00001329
LRS(79.9663)RS(79.9663)PTDNKPIR	4	0.8505	0.8505	2	T26C11.4	WBGene00020830
ARGDGDDAS(79.9663)YVSPGVPHR	9	0.751222	0.850254	2	T25G12.6	WBGene00020813
DTAEQHS(79.9663)FGVTDAER	9	0.812778	0.850047	2	sec-15	WBGene00016188
SIVSTEHRQS(79.9663)PTQESEQSLEPTSEK	26	1.50281	0.850038	2	unc-44	WBGene00006780
S(79.9663)SGNQISGIENAEDGIR	29	1.22159	0.850038	2	lmd-3	WBGene00018700
CVS(79.9663)DPNVYK	13	0.922308	0.849711	2	madd-3	WBGene00006517
EAS(79.9663)PEEFADGAETMDELLR	25	0.85416	0.849635	2	qars-1	WBGene00001336
THTFCGT(79.9663)IEYMAPEILMR	20	0.679	0.849417	2	rsks-1	WBGene00012929
TFSNS(79.9663)PEALDIPK	10	1.0374	0.849158	2	crtc-1	WBGene00021237
KVS(79.9663)QESNAESVQSIPR	227	0.858661	0.848833	2	wnk-1	WBGene00006941
EHFEPEDDHSHVVESQEYSASGS(79.9663)PVPSEK	13	1.15769	0.848613	2	unc-44	WBGene00006780
KKS(79.9663)FTSSSGDLLNAPNR	55	0.962209	0.847911	2	frm-5.1	WBGene00001492
S(79.9663)RPDASSPDLADLAR	9	0.802556	0.847716	2	rsd-6	WBGene00004684
NELSPGAAVHHLQY(79.9663)NSPMNLYSSEATAEQLYQQTGAVPEGPVPHDK	12	0.664	0.847429	2	ZK1248.20	WBGene00044393
GLLEAS(79.9663)DDEK	7	1.61214	0.847364	2	F40A3.2	WBGene00018217
EHFEPEDDHSPVVQTQEYSASES(79.9663)PVPSEK	37	1.06719	0.846531	2	unc-44	WBGene00006780
DAGS(79.9663)PTPEEEGEPNGER	6	0.846	0.846	2	hpo-11	WBGene00010427
NSS(79.9663)LSEGEALIESRPPS(79.9663)REER	14	1.15971	0.845939	2	nsy-1	WBGene00003822
NTS(79.9663)PDVYEEESPGEFSETVLR	26	1.80827	0.845547	2	rict-1	WBGene00009245
ENS(79.9663)PDARPTVIISDDAGR	95	1.44449	0.845288	2	sma-9	WBGene00004862
FHNESVVS(79.9663)NDER	8	0.43625	0.844627	2	aat-9	WBGene00000010
EKIEAVDNS(79.9663)MDDELQKK	50	0.66136	0.844621	2	F14E5.2	WBGene00008800
KTS(79.9663)NSLLLPDEK	15	0.9	0.844206	2	Y48C3A.12	WBGene00012994
KNDGSGDQWQNDTPNFDSTDGRES(79.9663)PSGYK	18	0.9935	0.843904	2	efr-3	WBGene00016311
DRS(79.9663)VDMGSDKRPDVIPEEDYR	26	0.8415	0.84358	2	zipt-11	WBGene00019077
SSVSHEDSPAAQYFHDNES(79.9663)DHDS(79.9663)PVPSDR	25	1.0822	0.843433	2	unc-44	WBGene00006780
VDSHGLQS(79.9663)PDVVVEK	62	1.00594	0.843421	2	edc-4	WBGene00021551
SPS(79.9663)PTGYER	12	1.625	0.843061	2	fln-2	WBGene00016006
AEEPVWHAYEPAS(79.9663)PSPR	29	0.768517	0.842944	2	ubr-5	WBGene00009460
RKS(79.9663)ESENVPAASETPVEPVVENESPESEPVAK	16	0.750906	0.842768	2	F49E2.5	WBGene00009888
DSSNQSVIELSDTS(79.9663)PQK	5	1.064	0.842439	2	chaf-1	WBGene00011532
KMS(79.9663)WQSDQDANNR	14	0.482714	0.842433	2	Y55B1AR.2	WBGene00021906
HSMS(79.9663)LNPSANGPVGR	18	0.571889	0.842252	2	ZK370.4	WBGene00022718
TTLPGEGEEPSAPDS(79.9663)PVESLGSVK	29	1.1969	0.842232	2	unc-44	WBGene00006780
ADS(79.9663)EENDEYGGENHSFSAVR	16	0.935	0.841881	2	ubr-5	WBGene00009460
S(79.9663)IPEIHTSPSEEQQSEHFESAEHTEDQGR	14	1.31471	0.841478	2	unc-44	WBGene00006780
NYT(79.9663)HQVVTR	14	1.016	0.84106	2	cdk-7	WBGene00000408
REGGDGAS(79.9663)GAEEGTAQALLDSK	90	1.4376	0.840544	2	mca-3	WBGene00003153
KDAAEAPAADEES(79.9663)EAAEEK	13	0.585538	0.840486	2	attf-2	WBGene00017317
AHS(79.9663)PEIDVEVIK	26	0.641846	0.839441	2	F30F8.5	WBGene00009274
SHEGSSSS(79.9663)GSISNAHSNPNAVNSNFVK	20	1.1163	0.839018	2	stim-1	WBGene00021910
GT(79.9663)SEHVPLPTDEAK	13	0.732615	0.838898	2	snf-3	WBGene00004902
KQMS(79.9663)VEELDYGVPGQTTDTTTDK	42	0.722429	0.83831	2	F49E2.5	WBGene00009888
NLKQPVT(79.9663)DDEDE	16	0.815125	0.837867	2	uso-1	WBGene00010713
HPNELENS(79.9663)DLEYD	9	0.488	0.83705	2	siah-1	WBGene00021369
TSS(79.9663)QSSLLR	16	0.8685	0.83684	2	klp-12	WBGene00002223
EISPSIFSSHTSEQFEQQSQNS(79.9663)PVASER	14	1.00821	0.836725	2	H11E01.3	WBGene00019188
AATT(79.9663)MEGAIEAAEELGYPVLVRAAYALGGLGS(79.9663)GFADNR	3	0.836333	0.836333	2	pyr-1	WBGene00004259
DNSHNSPQT(79.9663)PPKQPR	10	0.8358	0.8358	2	rle-1	WBGene00010923
SDISVETANATSGKPNPPS(79.9663)PK	111	0.780784	0.8351	2	dab-1	WBGene00000894
EAS(79.9663)PQDDLLAKPMK	9	1.43111	0.834983	2	R05F9.9	WBGene00019892
KQS(79.9663)EEPAPLPEKK	18	1.07961	0.834869	2	let-858	WBGene00002957
ELDGIENPEFS(79.9663)T(79.9663)DDEAR	17	0.747471	0.834463	2	tag-340	WBGene00017826
TPEPVDDWEMAHS(79.9663)EDEASAQK	38	0.585592	0.834339	2	iffb-1	WBGene00021857
FGPSTS(79.9663)LDNDNPDNEPTTPR	4	0.784	0.834043	2	F33G12.6	WBGene00018018
IHEPS(79.9663)SPPPSVHK	13	1.32654	0.833777	2	alp-1	WBGene00001132
TKT(79.9663)PPPPPPPVR	47	1.85747	0.833751	2	pat-12	WBGene00003936
TMQET(79.9663)DS(79.9663)ENEDDDALR	8	0.289875	0.833627	2	riok-3	WBGene00014012
TS(79.9663)PDFYYNR	14	1.00571	0.833062	2	T05H10.1	WBGene00011507
RLS(79.9663)LPNENNEIK	12	1.07658	0.83209	2	nac-1	WBGene00003517
LQDSQFSLSPSSHVESEIYVPES(79.9663)PVAK	29	1.08669	0.831794	2	unc-44	WBGene00006780
S(79.9663)FDAGSLDTSTLPTGQK	116	0.922603	0.831328	2	unc-68	WBGene00006801
EQMNRS(79.9663)PVQEAADPR	24	1.12217	0.830619	2	ZK688.5	WBGene00022800
VKDQTS(79.9663)VEMHDIPK	21	0.897762	0.830525	2	del-6	WBGene00011891
KTLNQSS(79.9663)TDLSAK	6	0.729	0.830296	2	efk-1	WBGene00001160
SRVESIS(79.9663)LVNEDAMEE	9	0.144333	0.829502	2	tag-151	WBGene00006497
S(79.9663)ATLGDEEIQLR	71	1.03948	0.829149	2	lmd-3	WBGene00018700
DGTPIQDGEEIDAPAPES(79.9663)TEEESSDAR	13	0.828923	0.828923	2	casc-3	WBGene00012343
IEQS(79.9663)DVEEELMK	15	1.2898	0.828865	2	unc-22	WBGene00006759
SS(79.9663)LGGSTSSLTR	6	1.10183	0.828535	2	dhcr-7	WBGene00007126
NT(79.9663)DEQEPEEEEDDAFDVK	28	0.933286	0.828376	2	tag-273	WBGene00013289
SRT(79.9663)ST(79.9663)PVNEEVSQSESR	11	0.961273	0.828065	2	unc-22	WBGene00006759
LIS(79.9663)DIEDECGGVHIR	15	1.35033	0.827903	2	vgln-1	WBGene00007463
DFVESNPPPS(79.9663)ELGS(79.9663)PTTR	55	1.23545	0.827753	2	cup-5	WBGene00000846
SAKDAS(79.9663)DES(79.9663)NEDEIEYDDKS(79.9663)DEDVSPR	11	0.953364	0.827573	2	attf-2	WBGene00017317
INS(79.9663)EISQWK	3	1.69967	0.827491	2	myo-1	WBGene00002348
YIEVESAKS(79.9663)L	4	0.67975	0.827414	2	cyc-2.1	WBGene00017121
DVS(79.9663)PDAIVADILR	6	1.45433	0.827161	2	anc-1	WBGene00000140
DSDGFS(79.9663)IQR	10	2.3959	0.827017	2	nsy-4	WBGene00021415
SHS(79.9663)SDS(79.9663)SIDESTVK	7	1.03071	0.826765	2	pgp-2	WBGene00003996
QLS(79.9663)DLSSSAESHADTVIR	13	0.777692	0.826499	2	unc-44	WBGene00006780
RFS(79.9663)PGANPDYSNR	19	0.377658	0.826333	2	F53B3.6	WBGene00018744
RENS(79.9663)PDARPTVIISDDAGR	112	1.61763	0.826122	2	sma-9	WBGene00004862
AELNGHVS(79.9663)PSNS(79.9663)DDNNESSSNSQHK	26	0.559	0.825305	2	larp-1	WBGene00020097
QFSCPQS(79.9663)PTSR	12	1.31175	0.825173	2	H28G03.2	WBGene00019250
AVAELGGGNSNDDDS(79.9663)MSGSNSADEREPYK	32	0.570094	0.824831	2	H34C03.2	WBGene00019259
SSVEPEILEHPVKS(79.9663)ESDKEEK	48	0.77125	0.824725	2	sec-16A.2	WBGene00017419
S(79.9663)ETEMSLMQAR	2	0.835	0.823832	2	zipt-11	WBGene00019077
TSS(79.9663)TDILAR	2	0.6715	0.823029	2	ulp-1	WBGene00006736
KKPLVEEDALEILKS(79.9663)PPR	17	0.938353	0.822687	2	capg-1	WBGene00009254
VDLSSVLT(79.9663)DDETENMAYEAWK	12	0.970417	0.821629	2	mfap-1	WBGene00009671
KRES(79.9663)DEFEQCYVSR	30	1.0489	0.820194	2	F10C2.4	WBGene00008645
AQS(79.9663)LDDFVLSDEDR	30	0.9546	0.820147	2	sir-2.1	WBGene00004800
THS(79.9663)SSNTSYSNVPASR	17	0.684647	0.820122	2	ifc-2	WBGene00002056
QMNS(79.9663)FLNLLETK	7	0.658	0.820065	2	glc-1	WBGene00001591
RSSVNS(79.9663)VDTSEIIHHHPLFVK	15	1.1052	0.819956	2	tns-1	WBGene00006508
DQLS(79.9663)DDEEEEEEEAPVEPEEEKDDQYAGMDEETK	12	1.1535	0.819829	2	swsn-4	WBGene00004204
RELDGIENPEFS(79.9663)T(79.9663)DDEAR	13	0.744154	0.819737	2	tag-340	WBGene00017826
VATTAEDS(79.9663)DGEAPTSTEDPQNK	27	0.407889	0.819684	2	F27C1.6	WBGene00017855
SPS(79.9663)AEAMGIVSQK	6	0.4975	0.819605	2	cpna-2	WBGene00015061
[truncated: 3,267 more rows]

## Sheet: Rep 1
Sequence	Charge	Spectral count	wildtype N15 / sad-1del N14	(wildtype N15 / sad-1del N14) / (wildtype N15 / wildtype N14)	Protein	Wormbase ID	file,scan,ratio,sigma;
LKDLINEALS(79.9663)EKEKSGEIEQAMEK	4	4	0.977	7.8004	E01G4.6	WBGene00008448	sad-1_12,18534,0.15,1;sad-1_1_tech2,18547,0.448,1;sad-1_12_tech2,19301,0.001,1;sad-1_1,18804,0.977,0.126;
Y(79.9663)YDSVFKELNLKT(79.9663)R	2	6	0.9945	7.2459	damt-1	WBGene00015939	sad-1_11,25341,0.001,1;sad-1_12_tech2,26003,0.411,1;sad-1_12_tech2,25999,0.804,0.21;sad-1_11_tech2,25880,0.174,0.663;sad-1_10_tech2,25930,1.185,0.113;sad-1_11_tech2,25882,0.164,0.663;
KLS(79.9663)IPDR	2	2	6.318	6.318	marg-1	WBGene00018538	sad-1_5_tech2,12316,6.318,0.276;sad-1_5_tech2,12316,6.318,0.276;
AENGDCS(79.9663)PINEVQFR	2	1	3.684	5.8756	gcy-28	WBGene00020131	sad-1_2,18267,3.684,0.223;
TIS(79.9663)APIANTGPGVITR	2	14	1.0085	5.66573	tpxl-1	WBGene00021470	sad-1_10_tech2,18276,0.878,0.121;sad-1_10_tech2,18272,0.986,0.154;sad-1_10,18487,0.91,0.218;sad-1_9,15996,1.175,0.4;sad-1_10,18483,1.099,0.263;sad-1_9_tech2,18501,2.413,0.759;sad-1_10_tech2,18282,1.031,0.157;sad-1_10_tech2,18276,0.878,0.121;sad-1_10_tech2,18272,0.986,0.154;sad-1_10,18487,0.91,0.218;sad-1_9,15996,1.175,0.4;sad-1_10,18483,1.099,0.263;sad-1_9_tech2,18501,2.413,0.759;sad-1_10_tech2,1…
SGS(79.9663)FTGGVYPR	2	3	3.333	5.11196	gon-2	WBGene00001651	sad-1_12,14403,3.333,0.496;sad-1_12,14403,3.333,0.496;sad-1_12,14403,3.333,0.496;
AAAPNPISSISS(79.9663)NSK	2	2	3.042	5.02573	F36H12.5	WBGene00018121	sad-1_2,16145,3.042,0.243;sad-1_2_tech2,15361,3.51,0.617;
NPTTNSALEEYKPVPHVQVT(79.9663)SPK	3	2	4.706	4.706	unc-87	WBGene00006819	sad-1_8,16843,4.706,0.413;sad-1_8,16843,4.706,0.413;
NSEETTT(79.9663)PVT(79.9663)VTS(79.9663)TQK	2	1	4.323	4.323	F01G10.9	WBGene00008511	sad-1_FT,18191,4.323,0.308;
ANVKSGAIMS(79.9663)ALS(79.9663)DQEIQK	3	1	4.67	4.27656	syd-2	WBGene00006364	sad-1_10_tech2,17822,4.67,0.342;
DVS(79.9663)VDIPTMPR	2	2	1.71	4.08115	acy-3	WBGene00000070	sad-1_9,18124,1.067,1;sad-1_9_tech2,20579,1.71,0.386;
SSTIGS(79.9663)ITNGPVIDEK	2	3	0.3705	3.9	pgp-1	WBGene00003995	sad-1_5_tech2,17038,0.416,1;sad-1_5,16190,0.422,0.151;sad-1_5_tech2,17085,0.319,0.39;
NIVDVDEGGNSES(79.9663)ELEEPEK	2	5	1.423	3.68653	ima-2	WBGene00002073	sad-1_FT_tech2,21124,1.422,0.091;sad-1_FT,21856,1.609,0.111;sad-1_FT_tech2,21116,1.423,0.102;sad-1_FT,21778,0.459,0.058;sad-1_FT_tech2,21115,1.526,0.11;
VSIAPVST(79.9663)NKSSDDEPSTPR	2	2	3.661	3.661	unc-22	WBGene00006759	sad-1_7,14491,3.661,0.363;sad-1_7,14491,3.661,0.363;
MLCVLS(79.9663)TYMFIKYKIAETPK	3	1	1.444	3.62814	ZC132.8	WBGene00022526	sad-1_10,21493,1.444,0.106;
KS(79.9663)ASPINQPNKPDADDIK	3	8	3.589	3.589	K04C1.2	WBGene00010552	sad-1_2,11545,1.525,1;sad-1_2,11551,1.41,1;sad-1_2_tech2,11124,3.794,0.452;sad-1_2_tech2,11126,3.384,0.403;sad-1_2,11545,1.525,1;sad-1_2,11551,1.41,1;sad-1_2_tech2,11124,3.794,0.452;sad-1_2_tech2,11126,3.384,0.403;
RHYLTAANELIT(79.9663)DSKT(79.9663)DLAQR	3	2	1.094	3.56739	anc-1	WBGene00000140	sad-1_11,15844,2.755,1;sad-1_11_tech2,16464,1.094,0.097;
ADS(79.9663)EESAETEESSSR	2	13	2.466	3.53802	dao-5	WBGene00000931	sad-1_FT_tech2,10012,3.524,0.345;sad-1_FT,10579,1.029,0.135;sad-1_FT,10547,1.401,1;sad-1_FT,10563,1.274,0.844;sad-1_FT_tech2,10012,3.524,0.345;sad-1_FT,10579,1.029,0.135;sad-1_FT,10585,0.944,0.124;sad-1_FT,10597,0.944,0.124;sad-1_FT,10547,1.401,1;sad-1_FT_tech2,9991,2.785,0.297;sad-1_FT_tech2,10040,2.466,0.348;sad-1_FT,10563,1.274,0.844;sad-1_FT_tech2,10020,3.052,0.299;
TPLTT(79.9663)SATNSPRPTTEPTIK	3	6	3.521	3.521	lsy-22	WBGene00009188	sad-1_9,12582,3.521,0.339;sad-1_9,12581,4.347,0.419;sad-1_9,12588,3.521,0.339;sad-1_9,12582,3.521,0.339;sad-1_9,12581,4.347,0.419;sad-1_9,12588,3.521,0.339;
HSS(79.9663)VPSIAHLVGDLSDFCPHATADEK	4	4	0.98	3.40808	rnp-8	WBGene00020091	sad-1_1_tech2,22126,0.98,0.151;sad-1_1_tech2,22136,0.412,1;sad-1_1_tech2,22125,0.98,0.151;sad-1_1_tech2,22149,0.421,0.909;
VLDS(79.9663)PNDTSK	2	3	3.407	3.407	gtbp-1	WBGene00010677	sad-1_1_tech2,8974,2.94,0.382;sad-1_1,8617,3.407,0.425;sad-1_1_tech2,8910,3.51,0.368;
SGSIITGPNPS(79.9663)PPSSQK	2	34	3.403	3.403	pqn-73	WBGene00004155	sad-1_9,12443,1.974,1;sad-1_9_tech2,15449,11.252,1;sad-1_9_tech2,15114,0.001,1;sad-1_9_tech2,15329,9.189,1;sad-1_9,12722,2.761,1;sad-1_9,12643,8.687,1;sad-1_9,12642,8.378,1;sad-1_9,12653,11.275,1;sad-1_9,12711,6.312,1;sad-1_9,12466,3.403,0.254;sad-1_9_tech2,15324,9.745,1;sad-1_9_tech2,15183,3.309,1;sad-1_9_tech2,15395,8.947,1;sad-1_9,12744,0.96,1;sad-1_9,12438,2.324,1;sad-1_9_tech2,15396,8.333,1;…
DS(79.9663)SHDTNASNETDIR	2	4	1.497	3.36631	maco-1	WBGene00017066	sad-1_FT_tech2,10946,0.963,1;sad-1_FT,11499,1.497,0.183;sad-1_FT_tech2,10893,0.774,0.783;sad-1_FT_tech2,10892,0.844,0.783;
KNSESEST(79.9663)PAAEPVKEVT(79.9663)PEIVEEVFEKK	3	8	0.557	3.34992	F49E2.5	WBGene00009888	sad-1_2_tech2,21296,0.557,0.178;sad-1_2,22065,0.557,0.867;sad-1_2_tech2,21257,1.234,1;sad-1_2_tech2,21275,0.661,1;sad-1_2_tech2,21296,0.557,0.178;sad-1_2,22065,0.557,0.867;sad-1_2_tech2,21257,1.234,1;sad-1_2_tech2,21275,0.661,1;
ALT(79.9663)PSDDEEEAGPIAPEPK	2	3	3.3275	3.3275	cec-4	WBGene00017990	sad-1_FT_tech2,19744,3.75,0.556;sad-1_FT,20487,3.296,0.488;sad-1_FT,20490,3.359,0.497;
FDS(79.9663)PSKPDPQQVSQQSNQLSSQK	3	5	1.004	3.27036	snf-5	WBGene00004904	sad-1_7,14870,1.205,0.114;sad-1_7,15222,0.437,1;sad-1_7_tech2,14719,0.803,0.193;sad-1_7,14876,1.308,0.124;sad-1_7_tech2,14743,0.719,0.16;
EAS(79.9663)PIPIAQR	2	6	5.42	3.25044	rbm-25	WBGene00012245	sad-1_3_tech2,16175,5.42,0.244;sad-1_3_tech2,16134,4.735,1;sad-1_3_tech2,16175,5.42,0.244;sad-1_3_tech2,16134,4.735,1;sad-1_3_tech2,16175,5.42,0.244;sad-1_3_tech2,16134,4.735,1;
DEEQSDEY(79.9663)SSEETYDYEQENTKK	3	44	4.2	3.23058	vit-2	WBGene00006926	sad-1_FT_tech2,29278,5.655,0.387;sad-1_FT,22900,1.238,1;sad-1_8_tech2_141022045723,14230,8.314,1;sad-1_FT,18461,1.148,0.417;sad-1_FT_tech2,18468,0.761,1;sad-1_FT_tech2,17548,5.4,1;sad-1_FT_tech2,18789,3.823,1;sad-1_FT,20362,1,024,1;sad-1_FT_tech2,22029,3.338,1;sad-1_FT,19485,1.32,0.766;sad-1_FT,28509,3.482,1;sad-1_FT_tech2,21258,1.919,1;sad-1_FT_tech2,28530,1.52,0.954;sad-1_FT,22903,1.238,1;sad-1…
DEEQSDEYSSEET(79.9663)YDYEQENTK	3	14	4.008	3.20128	vit-2	WBGene00006926	sad-1_FT_tech2,24413,3.732,1;sad-1_FT,27951,2.045,1;sad-1_FT_tech2,26286,5.278,1;sad-1_FT_tech2,24649,1.625,1;sad-1_FT,26863,7.311,1;sad-1_FT,29892,2.479,0.713;sad-1_FT_tech2,27435,1,024,1;sad-1_FT,28305,4.008,0.202;sad-1_FT_tech2,27385,1,024,1;sad-1_FT,28184,6.889,0.847;sad-1_FT_tech2,25142,0.001,1;sad-1_FT,28242,1,024,1;sad-1_FT,24222,0.649,1;sad-1_FT_tech2,25949,1,024,1;
KLSES(79.9663)EKEANKPLGDR	4	5	0.927	3.15843	T10B5.3	WBGene00020389	sad-1_1,9537,0.57,0.925;sad-1_2,10152,0.927,0.157;sad-1_1,9495,3.107,0.741;sad-1_2,10144,2.284,1;sad-1_2,10151,0.927,0.157;
TPS(79.9663)PERVEPSEIK	2	15	2.785	3.15045	frm-1	WBGene00001488	sad-1_1_tech2,13056,2.785,0.301;sad-1_1,13219,2.394,1;sad-1_1,13228,2.053,0.273;sad-1_1_tech2,13059,2.785,0.301;sad-1_1_tech2,12985,5.049,1;sad-1_1_tech2,13056,2.785,0.301;sad-1_1,13219,2.394,1;sad-1_1,13228,2.053,0.273;sad-1_1_tech2,13059,2.785,0.301;sad-1_1_tech2,12985,5.049,1;sad-1_1_tech2,13056,2.785,0.301;sad-1_1,13219,2.394,1;sad-1_1,13228,2.053,0.273;sad-1_1_tech2,13059,2.785,0.301;sad-1_1…
YVVLTGNQELKPLT(79.9663)AKESA	3	2	3.135	3.135	aqp-2	WBGene00000170	sad-1_11_tech2,18694,3.135,0.453;sad-1_11_tech2,18696,3.135,0.453;
MT(79.9663)LLEEELER	2	3	3.12	3.12	lev-11	WBGene00002978	sad-1_2_tech2,20037,6.375,1;sad-1_2,21030,3.12,0.481;sad-1_2_tech2,20037,6.375,1;
TS(79.9663)FFQALQIPTK	2	2	1.137	3.09809	rla-0	WBGene00004408	sad-1_10_tech2,23325,1.137,0.179;sad-1_10_tech2,23328,1.137,0.179;
NVRPQPVVAESTASSS(79.9663)SPK	3	4	3.091	3.091	pygl-1	WBGene00020696	sad-1_5_tech2,11386,3.793,1;sad-1_5,10451,4.947,1;sad-1_5_tech2,11373,3.74,1;sad-1_5,10448,3.091,0.411;
HENS(79.9663)NVSVLEIVDEHNIGPNQK	3	2	0.933	3.06908	F54C1.8	WBGene00018792	sad-1_8,20654,0.895,1;sad-1_8,20647,0.933,0.496;
LAWMINLLTGQKPPETVFQGT(79.9663)YVET(79.9663)RNFLKIVR	6	2	3.062	3.062	F07B7.7	WBGene00017188	sad-1_9,6935,3.062,0.292;sad-1_9,6935,3.062,0.292;
VRPQPVVAESTASSSS(79.9663)PK	2	5	3.043	3.043	pygl-1	WBGene00020696	sad-1_6_tech2,10793,1,024,1;sad-1_6_tech2,10794,1,024,1;sad-1_6,10305,3.043,0.383;sad-1_6_tech2,10782,1,024,1;sad-1_6,10299,3.043,0.383;
VIRPSPHT(79.9663)STS(79.9663)NLTTENTPLLKDEEPPKTNPDEPKV	4	3	2.022	3	abts-1	WBGene00009920	sad-1_7,19393,2.022,0.089;sad-1_7,19393,2.022,0.089;sad-1_7,19393,2.022,0.089;
ASS(79.9663)IDLAPTVIRER	2	1	2.992	2.992	smg-9	WBGene00013188	sad-1_3_tech2,19331,2.992,0.209;
VNSGGLYGADVFELKT(79.9663)FGKYR	3	2	2.9875	2.9875	aqp-6	WBGene00000174	sad-1_12,19107,2.509,0.202;sad-1_12,19097,3.466,0.31;
EEEEES(79.9663)FDEDEVSEK	2	3	0.6515	2.96136	Y41D4B.11	WBGene00021514	sad-1_FT_tech2,17831,0.413,0.302;sad-1_FT_tech2,17852,0.27,0.52;sad-1_FT,18533,0.89,0.262;
MGHSLS(79.9663)DQDIK	2	2	2.951	2.951	cal-5	WBGene00006861	sad-1_2_tech2,11445,2.951,0.468;sad-1_2_tech2,11441,2.951,0.468;
LAGGDIRPDS(79.9663)DTDEEHSSADKK	2	11	2.938	2.938	cec-1	WBGene00000414	sad-1_1,9727,2.289,1;sad-1_1_tech2,9916,3.568,0.425;sad-1_1,9721,2.032,1;sad-1_1_tech2,9935,2.938,0.383;sad-1_1_tech2,9954,2.522,1;sad-1_1,9697,1,024,1;sad-1_1_tech2,9909,2.537,0.694;sad-1_1,9696,1,024,1;sad-1_1,9748,1.957,0.285;sad-1_1_tech2,9947,2.938,0.383;sad-1_1,9699,1,024,1;
TEAESTSEAPAPVVSKPTESIEDLEIVTYEHVADVTGNTLS(79.9663)PSQHSTPSPNSVLLNGPQSK	5	2	2.893	2.893	F49E2.5	WBGene00009888	sad-1_12,24408,2.893,0.424;sad-1_12,24408,2.893,0.424;
KNIYS(79.9663)PATVSER	2	14	2.87	2.87	bet-2	WBGene00010199	sad-1_6_tech2,13042,2.001,1;sad-1_6_tech2,13013,2.911,1;sad-1_6,12544,2.87,0.377;sad-1_6,12616,0.729,0.858;sad-1_6_tech2,13014,2.777,1;sad-1_6,12617,3.475,0.484;sad-1_6,12547,2.805,0.369;sad-1_6_tech2,13072,2.001,1;sad-1_6_tech2,13070,2.001,1;sad-1_6_tech2,13013,2.911,1;sad-1_6,12544,2.87,0.377;sad-1_6_tech2,13014,2.777,1;sad-1_6_tech2,13072,2.001,1;sad-1_6,12547,2.805,0.369;
SSSNSIPTQSAPAMNAASS(79.9663)PSK	2	1	2.867	2.867	T06C10.3	WBGene00020289	sad-1_2,17586,2.867,0.284;
NKSQKT(79.9663)SPVMPDSERSEVWNT(79.9663)GKEMKEMS(79.9663)MR	4	1	2.857	2.857	twk-9	WBGene00006664	sad-1_2_tech2,15491,2.857,0.268;
Y(79.9663)VSDSDGAPSDEDDVDFGK	2	1	2.852	2.852	attf-2	WBGene00017317	sad-1_FT_tech2,19826,2.852,0.486;
KSDYESS(79.9663)SDYESNYDEKETEK	3	4	2.847	2.847	vit-5	WBGene00006929	sad-1_FT,15100,0.963,1;sad-1_FT,15066,2.847,0.466;sad-1_FT,15100,0.963,1;sad-1_FT,15066,2.847,0.466;
SLQLSSKCEMDLYFKKEY(79.9663)LQVT(79.9663)GS(79.9663)FKERGAR	3	1	2.809	2.809	srdh-1	WBGene00010456	sad-1_3_tech2,21649,2.809,0.39;
SS(79.9663)VNS(79.9663)DKFDEDSLIPIR	2	3	2.884	2.80865	gcy-28	WBGene00020131	sad-1_6_tech2,20784,2.457,0.201;sad-1_6,20876,3.311,0.381;sad-1_6_tech2,20816,1.82,1;
HWLTDQAVTNEEKEQS(79.9663)PTKR	3	12	1.407	2.80134	ulp-1	WBGene00006736	sad-1_12,12508,0.689,0.524;sad-1_12_tech2,13033,0.832,0.703;sad-1_12,12505,0.689,0.524;sad-1_12,12503,0.674,0.524;sad-1_12_tech2,13049,1.407,0.05;sad-1_12,12494,0.909,0.474;sad-1_12_tech2,13027,0.832,0.703;sad-1_12_tech2,13054,1.407,0.05;sad-1_12,12510,0.689,0.524;sad-1_12_tech2,13050,1.407,0.05;sad-1_12,12498,0.899,0.468;sad-1_12_tech2,13051,1.407,0.05;
HS(79.9663)QLLTEQFQHEAHQRPEHR	4	6	2.793	2.793	tln-1	WBGene00006771	sad-1_9,11005,2.793,0.121;sad-1_9,11009,2.793,0.121;sad-1_9,11005,2.793,0.121;sad-1_9,11009,2.793,0.121;sad-1_9,11005,2.793,0.121;sad-1_9,11009,2.793,0.121;
DEIEELSY(79.9663)DAKTPTTPTEETVDAPR	3	4	0.735	2.78409	F15G9.1	WBGene00008865	sad-1_1,18319,0.735,0.103;sad-1_1_tech2,17791,0.844,0.903;sad-1_1,18361,0.809,1;sad-1_1_tech2,17795,0.844,0.903;
KVLDS(79.9663)PNDTSK	2	8	2.749	2.749	gtbp-1	WBGene00010677	sad-1_1_tech2,7769,3.167,0.117;sad-1_1_tech2,7964,2.94,0.128;sad-1_1,7379,3.348,1;sad-1_1,7423,2.579,0.195;sad-1_1_tech2,7753,2.749,0.108;sad-1_1,7352,3.172,0.975;sad-1_1,7343,2.076,1;sad-1_1_tech2,7703,2.323,0.275;
VSIAPVSTNKS(79.9663)SDDEPSTPR	2	6	3.664	2.74877	unc-22	WBGene00006759	sad-1_7,14437,3.934,0.215;sad-1_7_tech2,14306,1.727,1;sad-1_7_tech2,14338,4.141,1;sad-1_7_tech2,14325,4.141,1;sad-1_7,14452,3.394,0.392;sad-1_7,14482,5.558,1;
TGEALNDNY(79.9663)ESVKESASEAADR	3	6	2.7435	2.7435	lea-1	WBGene00002263	sad-1_1,15648,2.528,0.331;sad-1_1,15662,2.959,0.325;sad-1_1_tech2,15238,1.093,0.64;sad-1_1,15648,2.528,0.331;sad-1_1,15662,2.959,0.325;sad-1_1_tech2,15238,1.093,0.64;
ELWLTS(79.9663)EDLGAWGR	2	2	2.731	2.731	Y92H12BL.1	WBGene00022363	sad-1_2,7421,2.423,1;sad-1_2_tech2,7449,2.731,0.172;
SVS(79.9663)FGEDSK	2	12	3.577	2.71486	mrp-1	WBGene00003407	sad-1_FT,15111,3.577,0.382;sad-1_FT,15145,1.029,0.555;sad-1_FT,15106,2.957,1;sad-1_FT,15111,3.577,0.382;sad-1_FT,15145,1.029,0.555;sad-1_FT,15106,2.957,1;sad-1_FT,15111,3.577,0.382;sad-1_FT,15145,1.029,0.555;sad-1_FT,15106,2.957,1;sad-1_FT,15111,3.577,0.382;sad-1_FT,15145,1.029,0.555;sad-1_FT,15106,2.957,1;
VSMAPSQS(79.9663)SSSPPPPEPVPTPK	3	1	1.373	2.71344	pod-1	WBGene00004075	sad-1_7_tech2,16678,1.373,0.206;
LNHLAAFVNDGCS(79.9663)AQDSESLLPTK	3	4	1.739	2.70451	W05F2.3	WBGene00021035	sad-1_9,18563,1.728,1;sad-1_9,18561,2.306,0.62;sad-1_9,18550,2.381,0.64;sad-1_9_tech2,21024,1.739,0.357;
LDYT(79.9663)DS(79.9663)GESDEDLKTDDAVDDGETNVDGGDEELKR	3	8	2.683	2.683	F56D5.6	WBGene00010150	sad-1_FT_tech2,20969,2.256,1;sad-1_FT,21679,3.087,1;sad-1_FT_tech2,20987,2.683,0.353;sad-1_FT,21711,1.098,0.814;sad-1_FT_tech2,20969,2.256,1;sad-1_FT,21679,3.087,1;sad-1_FT_tech2,20987,2.683,0.353;sad-1_FT,21711,1.098,0.814;
KNS(79.9663)ESESAPAAEPVK	3	12	1.204	2.68	F49E2.5	WBGene00009888	sad-1_FT,10606,0.336,0.64;sad-1_FT,10603,0.336,0.64;sad-1_FT_tech2,9942,0.388,0.961;sad-1_FT_tech2,9931,1.204,0.075;sad-1_FT,10606,0.336,0.64;sad-1_FT,10603,0.336,0.64;sad-1_FT_tech2,9942,0.388,0.961;sad-1_FT_tech2,9931,1.204,0.075;sad-1_FT,10606,0.336,0.64;sad-1_FT,10603,0.336,0.64;sad-1_FT_tech2,9942,0.388,0.961;sad-1_FT_tech2,9931,1.204,0.075;
AQS(79.9663)PVTSPVFK	2	14	3.357	2.67846	ifc-2	WBGene00002056	sad-1_12_tech2,14769,2.684,0.208;sad-1_12,14204,2.113,0.992;sad-1_12_tech2,14797,3.357,0.26;sad-1_12,14123,2.281,1;sad-1_12,14138,2.155,1;sad-1_12,14094,2.948,0.342;sad-1_12_tech2,14720,6.303,1;sad-1_12_tech2,14797,3.357,0.26;sad-1_12_tech2,14739,3.363,0.246;sad-1_12,14103,2.481,0.66;sad-1_12_tech2,14769,2.684,0.208;sad-1_12_tech2,14794,3.357,0.26;sad-1_12,14204,2.113,0.992;sad-1_12,14123,2.281,1;
S(79.9663)AISIATSIHQLAEEVEECK	3	10	1.693	2.66195	pgp-2	WBGene00003996	sad-1_10,25764,1.357,0.725;sad-1_10_tech2,25406,0.898,0.548;sad-1_10,25778,1.433,0.907;sad-1_10,25765,1.693,0.441;sad-1_10_tech2,25397,0.833,0.548;sad-1_10_tech2,25401,0.898,0.548;sad-1_10,25768,1.433,0.907;sad-1_10_tech2,25398,0.898,0.548;sad-1_10_tech2,25399,0.898,0.548;sad-1_10_tech2,25403,0.898,0.548;
NS(79.9663)SSNGSSDRFELEPVEPTEGGPQR	3	3	2.651	2.651	Y55B1BR.6	WBGene00044401	sad-1_2,18424,1.826,1;sad-1_2,18389,1,024,1;sad-1_2_tech2,17592,2.651,0.211;
ES(79.9663)SESSQTIDDNDSEK	2	20	2.645	2.645	unc-43	WBGene00006779	sad-1_FT_tech2,10857,2.645,0.297;sad-1_FT_tech2,10855,2.645,0.297;sad-1_FT_tech2,10855,2.645,0.297;sad-1_FT_tech2,10857,2.645,0.297;sad-1_FT_tech2,10855,2.645,0.297;sad-1_FT_tech2,10857,2.645,0.297;sad-1_FT_tech2,10855,2.645,0.297;sad-1_FT_tech2,10857,2.645,0.297;sad-1_FT_tech2,10857,2.645,0.297;sad-1_FT_tech2,10855,2.645,0.297;sad-1_FT_tech2,10857,2.645,0.297;sad-1_FT_tech2,10855,2.645,0.297;sad…
RRENDT(79.9663)LDIVFT(79.9663)YGESSGYQK	3	1	2.64	2.64	pei-2	WBGene00019972	sad-1_4_tech2,14117,2.64,0.207;
VAIVEKPEPKPEPITETEAS(79.9663)PSKAS(79.9663)EK	3	1	0.983	2.62553	acin-1	WBGene00016601	sad-1_3,16620,0.983,0.101;
QCLSEDFVQY(79.9663)GEQVLKNAK	3	4	2.621	2.621	mel-32	WBGene00003214	sad-1_7,22300,2.621,0.312;sad-1_7_tech2,22147,3.101,1;sad-1_7,22300,2.621,0.312;sad-1_7_tech2,22147,3.101,1;
KPPVKS(79.9663)SPVNKS(79.9663)PVKSS(79.9663)PIKK	3	6	2.615	2.615	lig-1	WBGene00002985	sad-1_4,7472,0.272,1;sad-1_4_tech2,8079,1.114,0.823;sad-1_4,7459,1.267,1;sad-1_4,7462,1.267,1;sad-1_4_tech2,8055,2.615,0.133;sad-1_4,7470,0.272,1;
REPT(79.9663)PPFETDDVAPLS(79.9663)DDKPQFGNQTPEEDETTFDRK	4	6	2.09	2.60924	ret-1	WBGene00004336	sad-1_2,20378,2.09,0.294;sad-1_2_tech2,19596,1.099,0.999;sad-1_2,20378,2.09,0.294;sad-1_2_tech2,19596,1.099,0.999;sad-1_2,20378,2.09,0.294;sad-1_2_tech2,19596,1.099,0.999;
GDQQHHDST(79.9663)PLSSTNLYIR	3	25	2.609	2.609	sup-26	WBGene00006331	sad-1_12_tech2,15734,2.609,0.495;sad-1_12_tech2,15732,2.609,0.495;sad-1_12_tech2,15774,2.609,0.495;sad-1_12_tech2,15727,2.609,0.495;sad-1_12_tech2,15778,1.537,1;sad-1_12_tech2,15734,2.609,0.495;sad-1_12_tech2,15732,2.609,0.495;sad-1_12_tech2,15774,2.609,0.495;sad-1_12_tech2,15727,2.609,0.495;sad-1_12_tech2,15778,1.537,1;sad-1_12_tech2,15734,2.609,0.495;sad-1_12_tech2,15732,2.609,0.495;sad-1_12_te…
AAS(79.9663)PVSS(79.9663)PKS(79.9663)PVIQDQSPK	3	1	2.102	2.60794	ppfr-2	WBGene00017064	sad-1_1,13462,2.102,0.163;
LAGGDIRPDS(79.9663)DTDEEHSSADK	3	11	2.597	2.597	cec-1	WBGene00000414	sad-1_1_tech2,10857,2.498,1;sad-1_1,10812,2.313,0.318;sad-1_1_tech2,10873,1.642,0.937;sad-1_1,10805,2.597,0.337;sad-1_1_tech2,10842,1.743,0.928;sad-1_1_tech2,10839,1.604,0.854;sad-1_1,10864,2.514,0.365;sad-1_1,10806,2.597,0.337;sad-1_1_tech2,10864,2.498,1;sad-1_1_tech2,10861,2.715,1;sad-1_1,10828,2.599,0.378;
DRS(79.9663)STGEST(79.9663)TGEPSIDNSATDQVAELQHITK	3	1	2.575	2.575	cdap-2	WBGene00021549	sad-1_5,18138,2.575,0.226;
KPVESAEESS(79.9663)ATDYNSASPPGSPDEEVLR	3	1	1.34	2.56172	F38A1.8	WBGene00009521	sad-1_1,16171,1.34,0.216;
TGTAWGS(79.9663)GDATPVPLATPVNEYK	3	2	2.561	2.561	pgl-3	WBGene00003994	sad-1_9,19173,2.561,0.446;sad-1_9,19173,2.561,0.446;
NQQCGLCGHYDNEKET(79.9663)EFYDAENQENTIPK	3	14	2.528	2.528	vit-6	WBGene00006930	sad-1_3_tech2,21286,6.556,0.513;sad-1_3_tech2,21295,7.369,0.593;sad-1_2,18451,2.581,0.469;sad-1_2_tech2,17616,1,024,1;sad-1_3,21443,8.886,1;sad-1_2,18437,2.475,0.293;sad-1_2_tech2,17638,1.796,1;sad-1_3_tech2,21286,6.556,0.513;sad-1_3_tech2,21295,7.369,0.593;sad-1_2,18451,2.581,0.469;sad-1_2_tech2,17616,1,024,1;sad-1_3,21443,8.886,1;sad-1_2,18437,2.475,0.293;sad-1_2_tech2,17638,1.796,1;
FAPPGPSGTTSS(79.9663)PHFAPGAPGADLR	3	2	2.516	2.516	pis-1	WBGene00004031	sad-1_2,18455,2.516,0.37;sad-1_2,18455,2.516,0.37;
DLTCDDVIY(79.9663)SLGQSLK	2	1	3.329	2.50867	tsg-101	WBGene00015658	sad-1_9,22824,3.329,0.366;
NNCNKS(79.9663)S(79.9663)STIAYS(79.9663)K	3	2	2.4995	2.4995	lst-1	WBGene00003083	sad-1_1_tech2,7021,3.247,0.403;sad-1_1,6627,1.752,0.218;
DDKTS(79.9663)GET(79.9663)LGEFIS(79.9663)IRDNQK	3	4	1.7	2.48902	sgca-1	WBGene00019227	sad-1_4,16343,1.7,0.382;sad-1_2_tech2,18794,1.587,1;sad-1_4,16343,1.7,0.382;sad-1_2_tech2,18794,1.587,1;
GHHSPGQTSPIVSEHPHAQEY(79.9663)AESVTSHDEGDNLSLK	5	1	2.03	2.48775	unc-44	WBGene00006780	sad-1_5,14500,2.03,0.229;
RQSNPHS(79.9663)SLPAISSSTVK	3	6	2.487	2.487	nsy-7	WBGene00044508	sad-1_10,13562,2.487,0.432;sad-1_10,13563,2.487,0.432;sad-1_9,11338,4.417,0.465;sad-1_10,13562,2.487,0.432;sad-1_10,13563,2.487,0.432;sad-1_9,11338,4.417,0.465;
EEPKNEES(79.9663)S(79.9663)ETPEK	2	2	1.0665	2.48601	dnj-10	WBGene00001028	sad-1_FT_tech2,16334,1.107,0.282;sad-1_FT,17039,1.026,0.073;
TSCPS(79.9663)PLTT(79.9663)DNS(79.9663)PK	2	1	2.48	2.48	F18H3.4	WBGene00008940	sad-1_FT,25302,2.48,0.33;
LAGGDIRPDS(79.9663)DTDEEHSSADKK	3	5	2.475	2.475	cec-1	WBGene00000414	sad-1_1,9679,2.366,0.163;sad-1_1_tech2,9898,2.475,0.156;sad-1_1,9672,2.665,0.183;sad-1_1_tech2,9903,2.475,0.156;sad-1_1,9686,2.26,0.166;
SQKTPPSS(79.9663)LNDSYAEELLEAK	3	26	2.013	2.47374	lea-1	WBGene00002263	sad-1_5_tech2,19572,1.874,0.316;sad-1_5_tech2,19571,1.874,0.316;sad-1_5,19273,2.013,0.945;sad-1_5_tech2,20113,2.069,0.26;sad-1_5_tech2,21561,0.788,1;sad-1_5,19501,1.968,0.175;sad-1_5_tech2,19628,2.013,0.048;sad-1_5_tech2,21257,2.792,0.724;sad-1_5_tech2,20099,2.076,0.201;sad-1_6_tech2,20080,1.905,1;sad-1_5_tech2,20068,2.097,0.188;sad-1_5_tech2,20121,1.918,0.241;sad-1_5,19012,2.154,0.064;sad-1_5_te…
VNEQELAPY(79.9663)LVSR	2	24	2.592	2.46926	prpf-4	WBGene00004186	sad-1_7,21219,2.566,0.279;sad-1_7,21214,2.507,0.256;sad-1_7,21213,2.618,0.268;sad-1_7,21245,0.543,0.047;sad-1_7,21197,3.199,0.68;sad-1_7_tech2,20971,1.528,0.056;sad-1_7_tech2,20942,2.77,0.168;sad-1_7_tech2,20916,0.926,0.276;sad-1_7_tech2,20947,2.77,0.168;sad-1_7,21199,3.199,0.68;sad-1_7_tech2,20924,2.77,0.168;sad-1_7_tech2,20938,2.77,0.168;sad-1_7,21219,2.566,0.279;sad-1_7,21214,2.507,0.256;sad-1…
QEPEIDDDAAHETSIPIAPS(79.9663)GQNSGR	3	1	2.468	2.468	csc-1	WBGene00000804	sad-1_2_tech2,16818,2.468,0.462;
EGADY(79.9663)TMDLK	2	8	0.821	2.46547	C55C3.4	WBGene00016954	sad-1_FT_tech2,17531,0.843,0.141;sad-1_FT,18203,0.506,1;sad-1_FT,18221,0.48,1;sad-1_FT_tech2,17466,0.799,0.141;sad-1_FT_tech2,17531,0.843,0.141;sad-1_FT,18203,0.506,1;sad-1_FT,18221,0.48,1;sad-1_FT_tech2,17466,0.799,0.141;
YHS(79.9663)SGNLSSR	2	5	2.463	2.463	C27H6.8	WBGene00007787	sad-1_3_tech2,6084,2.672,0.207;sad-1_3,5887,2.532,0.168;sad-1_3_tech2,6102,2.463,0.193;sad-1_3_tech2,6097,2.463,0.193;sad-1_3,5895,2.355,0.164;
SVPLAIASS(79.9663)SSPANVANNQYAIPVDENGHR	3	3	3.041	2.46235	T05H10.1	WBGene00011507	sad-1_11,19554,3.041,0.405;sad-1_11_tech2,20089,1.11,0.87;sad-1_11,19434,3.619,0.539;
S(79.9663)S(79.9663)VNSDKFDEDSLIPIR	2	3	3.404	2.4384	gcy-28	WBGene00020131	sad-1_6_tech2,20829,4.004,0.919;sad-1_6,20865,3.404,0.484;sad-1_6,20895,2.519,1;
VLPQQEASDSGS(79.9663)PK	2	9	2.426	2.426	frm-1	WBGene00001488	sad-1_4,8774,2.426,0.193;sad-1_4,8779,2.426,0.193;sad-1_4,8772,2.426,0.193;sad-1_4,8774,2.426,0.193;sad-1_4,8779,2.426,0.193;sad-1_4,8772,2.426,0.193;sad-1_4,8774,2.426,0.193;sad-1_4,8779,2.426,0.193;sad-1_4,8772,2.426,0.193;
KDS(79.9663)VEGDENKKENGQDETKR	3	4	3.448	2.42177	ZK643.5	WBGene00014036	sad-1_FT,5319,3.448,0.498;sad-1_FT,5328,1.779,1;sad-1_FT_tech2,5235,1,024,1;sad-1_FT,5349,2.298,1;
RSQLPFGAES(79.9663)PS(79.9663)DQEKK	3	6	1.311	2.413	R148.3	WBGene00020102	sad-1_9,13291,0.001,1;sad-1_9_tech2,15984,3.641,1;sad-1_9,13292,1.311,0.231;sad-1_9,13291,0.001,1;sad-1_9_tech2,15984,3.641,1;sad-1_9,13292,1.311,0.231;
EESPAPPPGSHS(79.9663)DNHVDPSASHPR	3	2	2.409	2.409	dyci-1	WBGene00015927	sad-1_1,9496,2.409,0.224;sad-1_1,9488,2.613,1;
KICDGFQAKCYTVPENPAERT(79.9663)K	2	1	2.125	2.39842	vha-6	WBGene00006915	sad-1_8_tech2_141022045723,17990,2.125,0.332;
EFHEDSPAAQYFHEEEYESHVLTEQAPLLTEQQHQPES(79.9663)GDESDGEGLGSK	5	5	2.377	2.377	unc-44	WBGene00006780	sad-1_7,25838,2.377,0.463;sad-1_7_tech2,25334,0.7,1;sad-1_7,25867,1.747,0.41;sad-1_7,25840,2.377,0.463;sad-1_7_tech2,25356,1.264,1;
EKPT(79.9663)IQSVHGSLENAVDPATQK	3	4	2.375	2.375	tmem-24	WBGene00020012	sad-1_5_tech2,15314,2.375,0.273;sad-1_5_tech2,15314,2.375,0.273;sad-1_5_tech2,15314,2.375,0.273;sad-1_5_tech2,15314,2.375,0.273;
KGENETSGET(79.9663)S(79.9663)DSEHDEKR	3	3	2.372	2.372	frm-1	WBGene00001488	sad-1_FT,5012,2.372,0.452;sad-1_FT,5012,2.372,0.452;sad-1_FT,5012,2.372,0.452;
RAQTPAADTDAIDTAS(79.9663)SPVKK	3	2	0.7585	2.35925	hmg-12	WBGene00001977	sad-1_2_tech2,12109,0.306,0.159;sad-1_2,12637,1.211,0.113;
RAPESPVT(79.9663)ER	2	2	2.348	2.348	cdgs-1	WBGene00016384	sad-1_FT,8644,2.348,0.297;sad-1_FT,8644,2.348,0.297;
DKSNEVDSDS(79.9663)EPEPARPIT(79.9663)PPVHHSNIEK	3	2	1.012	2.3438	znf-598	WBGene00016888	sad-1_2,14122,1.012,0.302;sad-1_2_tech2,13607,0.327,1;
LTAGSTTSLSSQS(79.9663)K	2	2	1.794	2.34204	R02F11.3	WBGene00019841	sad-1_6_tech2,11215,1.229,0.651;sad-1_8,11139,1.794,0.414;
HLAQS(79.9663)PSSDGGR	2	4	2.341	2.341	F21C10.7	WBGene00017657	sad-1_1,5522,2.341,0.155;sad-1_1_tech2,5819,1.937,1;sad-1_1_tech2,5831,1.525,1;sad-1_1_tech2,5839,1.465,1;
KKPSS(79.9663)SVSLSDGTGVSTSNAAPVANDLPAIPPVVVNEDYKPGR	4	2	1.279	2.33821	ufd-1	WBGene00006733	sad-1_9_tech2,21241,1.279,0.259;sad-1_9_tech2,21241,1.279,0.259;
RVDSPT(79.9663)SGPSDQLTTHDLDR	3	5	1.715	2.31757	pph-4.1	WBGene00004085	sad-1_2_tech2,13970,2.879,0.821;sad-1_2_tech2,13973,2.879,0.821;sad-1_2,14580,1.601,0.182;sad-1_2_tech2,13980,1.762,0.162;sad-1_2,14571,1.715,0.202;
TSPS(79.9663)NDELLK	2	2	2.3175	2.3175	acbp-1	WBGene00016655	sad-1_1_tech2,13326,2.502,0.346;sad-1_1,13610,2.133,0.292;
PQPVVAESTASS(79.9663)SSPK	2	1	2.316	2.316	pygl-1	WBGene00020696	sad-1_3,12184,2.316,0.175;
LAGGDIRPDSDT(79.9663)DEEHSSADK	3	1	2.313	2.313	cec-1	WBGene00000414	sad-1_1,10817,2.313,0.336;
GS(79.9663)LYSLDYR	2	4	1.257	2.29799	pyp-1	WBGene00008149	sad-1_9,16002,1.257,0.188;sad-1_9,16002,1.257,0.188;sad-1_9,16002,1.257,0.188;sad-1_9,16002,1.257,0.188;
S(79.9663)VDSTNSDLLEAVTPR	2	5	2.17	2.29387	glb-6	WBGene00015969	sad-1_1,20567,3.182,1;sad-1_1,20546,1.98,0.409;sad-1_1_tech2,19885,0.84,0.592;sad-1_1,20572,1.731,1;sad-1_1,20545,2.36,0.488;
EESDIT(79.9663)SDEDELVR	2	1	2.292	2.292	rfc-1	WBGene00004337	sad-1_FT_tech2,20791,2.292,0.315;
SSQGS(79.9663)SQESDDIVK	2	8	0.8835	2.28886	mrp-5	WBGene00003411	sad-1_FT_tech2,12893,0.928,0.2;sad-1_FT,13430,0.883,0.563;sad-1_FT_tech2,12888,0.839,0.154;sad-1_FT,13469,0.992,0.528;sad-1_FT_tech2,12893,0.928,0.2;sad-1_FT,13430,0.883,0.563;sad-1_FT_tech2,12888,0.839,0.154;sad-1_FT,13469,0.992,0.528;
GPS(79.9663)PVKSEDEPVKHESYK	3	10	1.8385	2.28755	unc-44	WBGene00006780	sad-1_1_tech2,9962,0.681,0.232;sad-1_1,9602,1,024,1;sad-1_1_tech2,9942,2.196,0.29;sad-1_1_tech2,9926,0.001,1;sad-1_1_tech2,9827,0.916,0.556;sad-1_1,9605,1,024,1;sad-1_1,9603,1,024,1;sad-1_1,9636,1.889,0.365;sad-1_1,9635,1.788,0.346;sad-1_1_tech2,9832,1.569,1;
ATQY(79.9663)LAKT(79.9663)LAKLIGEK	2	6	2.281	2.281	che-12	WBGene00000491	sad-1_7_tech2,19396,2.281,0.183;sad-1_7,19530,8.537,1;sad-1_7_tech2,19396,2.281,0.183;sad-1_7,19530,8.537,1;sad-1_7_tech2,19396,2.281,0.183;sad-1_7,19530,8.537,1;
AAGHSVPAPRDS(79.9663)TEDEAAGVKK	3	6	2.205	2.28025	iffb-1	WBGene00021857	sad-1_2,10568,2.57,1;sad-1_2,10567,2.57,1;sad-1_2_tech2,10203,1.073,0.803;sad-1_2_tech2,10152,2.205,0.151;sad-1_2,10562,1.483,0.298;sad-1_2_tech2,10150,2.205,0.151;
KSESENVPAASETPVEPVVET(79.9663)TPPASENQK	3	1	2.274	2.274	F49E2.5	WBGene00009888	sad-1_1_tech2,15394,2.274,0.492;
IDQPGLAEKVLLFS(79.9663)DVR	2	2	2.274	2.274	CD4.8	WBGene00016993	sad-1_7_tech2,23723,5.073,1;sad-1_7,24118,2.274,0.413;
RSS(79.9663)QTNSPHLTSR	2	18	2.633	2.27375	ncx-2	WBGene00003567	sad-1_4_tech2,6442,4.536,1;sad-1_4,6035,0.901,0.992;sad-1_4,6002,1.056,0.702;sad-1_4_tech2,6485,1.212,1;sad-1_4_tech2,6483,1.178,1;sad-1_4,5997,2.633,0.255;sad-1_4_tech2,6463,1.911,1;sad-1_4_tech2,6440,4.24,1;sad-1_4_tech2,6442,4.536,1;sad-1_4,6035,0.901,0.992;sad-1_4,6002,1.056,0.702;sad-1_4_tech2,6485,1.212,1;sad-1_4_tech2,6483,1.178,1;sad-1_4,5997,2.633,0.255;sad-1_4_tech2,6463,1.911,1;sad-1_4…
TTLKPSPPT(79.9663)DSEIQLKPSDK	3	16	1.3065	2.26823	oac-46	WBGene00011768	sad-1_10,15994,1.358,0.158;sad-1_10,16004,1.358,0.158;sad-1_10,15993,1.358,0.158;sad-1_9_tech2,16230,2.725,1;sad-1_10_tech2,15808,1.147,0.22;sad-1_9,13647,0.763,1;sad-1_10_tech2,15784,1.22,0.927;sad-1_10_tech2,15803,1.222,0.234;sad-1_10,16007,1.358,0.158;sad-1_9_tech2,16197,1.13,0.356;sad-1_10_tech2,15770,1.17,0.317;sad-1_10_tech2,15779,1.091,0.829;sad-1_9,13552,1,024,1;sad-1_10,16001,1.358,0.158…
SS(79.9663)S(79.9663)NTSLIDTESK	2	4	0.2545	2.26474	F32H2.7	WBGene00009344	sad-1_FT_tech2,18162,0.244,0.108;sad-1_FT,19189,2.308,0.175;sad-1_FT,18885,0.237,0.162;sad-1_FT_tech2,18157,0.265,0.108;
VSTTS(79.9663)HVSTASTATTTGT(79.9663)VVQCSNSLNR	3	1	2.257	2.257	ifo-1	WBGene00018350	sad-1_11_tech2,21412,2.257,0.44;
EVSS(79.9663)AASLFANDNGNETENR	2	8	2.178	2.24989	F15G9.1	WBGene00008865	sad-1_3,22569,1.811,0.583;sad-1_3,22580,2.031,0.654;sad-1_3_tech2,22194,2.178,0.456;sad-1_3_tech2,22176,2.442,0.512;sad-1_3_tech2,22209,2.178,0.456;sad-1_2_tech2,17837,3.115,0.621;sad-1_3_tech2,22149,1.284,0.175;sad-1_2,18710,1.549,1;
KEIVET(79.9663)VEK	2	13	4.7585	2.24971	delm-2	WBGene00016063	sad-1_1,20448,15.065,1;sad-1_1_tech2,19923,4.828,0.347;sad-1_1_tech2,19914,5.204,0.374;sad-1_1,20496,4.382,0.342;sad-1_1_tech2,19890,4.969,0.332;sad-1_1,20475,4.258,0.332;sad-1_1,20693,5.896,0.621;sad-1_1,20446,15.778,1;sad-1_1_tech2,19900,4.689,0.332;sad-1_1,20466,4.258,0.332;sad-1_1,20483,4.368,0.315;sad-1_1_tech2,19906,4.968,0.352;sad-1_1_tech2,19889,5.204,0.348;
SLT(79.9663)SDAGDAILGAYDAAK	2	2	2.243	2.243	lea-1	WBGene00002263	sad-1_5,22529,2.243,0.302;sad-1_5,22529,2.243,0.302;
QNS(79.9663)LQKPPEPK	2	3	2.236	2.236	madd-3	WBGene00006517	sad-1_2,10402,1.128,1;sad-1_2_tech2,10043,2.236,0.373;sad-1_2_tech2,9996,1.005,1;
LS(79.9663)NPS(79.9663)DVENAGHADVPSK	2	3	0.835	2.22941	inft-2	WBGene00008848	sad-1_1,14235,0.001,1;sad-1_1_tech2,13838,0.854,1;sad-1_1_tech2,13827,0.835,0.233;
LTPEMQYQMTMNNYS(79.9663)TLVY(79.9663)NYRNNS(79.9663)R	3	3	1.066	2.22547	F32D8.8	WBGene00009332	sad-1_7_tech2,27082,1.066,0.07;sad-1_7,29269,0.001,1;sad-1_7_tech2,29151,0.001,1;
CVVANESDRVS(79.9663)PILSR	2	4	0.636	2.22378	F47B3.7	WBGene00018531	sad-1_7_tech2,16945,0.566,0.251;sad-1_7_tech2,16944,0.676,0.251;sad-1_7,17109,0.623,0.116;sad-1_7,17086,0.649,0.116;
DTAGAATET(79.9663)DETTPKTEEK	2	3	2.221	2.221	pqn-27	WBGene00004116	sad-1_1_tech2,18299,2.221,0.437;sad-1_1_tech2,18299,2.221,0.437;sad-1_1_tech2,18299,2.221,0.437;
EGS(79.9663)T(79.9663)GDRSPNSPSSEIEENSFEEDVVPEEK	3	2	2.221	2.221	R148.5	WBGene00020104	sad-1_FT_tech2,23522,2.221,0.33;sad-1_FT_tech2,23522,2.221,0.33;
S(79.9663)GT(79.9663)HTESESEEDPKAPR	3	5	1.896	2.22014	tps-2	WBGene00006603	sad-1_FT,9946,1.896,0.424;sad-1_FT_tech2,9248,0.764,1;sad-1_FT_tech2,9274,0.902,0.54;sad-1_FT,9877,0.811,1;sad-1_FT,9885,0.632,0.95;
RSSQT(79.9663)NSPHLTSR	3	15	2.228	2.21692	ncx-2	WBGene00003567	sad-1_4_tech2,6452,2.228,0.149;sad-1_4,6015,0.645,0.908;sad-1_4,5993,1.356,1;sad-1_4_tech2,6438,2.228,0.149;sad-1_4_tech2,6460,2.082,0.139;sad-1_4,6004,0.429,1;sad-1_4_tech2,6452,2.228,0.149;sad-1_4,6015,0.645,0.908;sad-1_4,5993,1.356,1;sad-1_4_tech2,6438,2.228,0.149;sad-1_4_tech2,6460,2.082,0.139;sad-1_4,6004,0.429,1;sad-1_4,6015,0.645,0.908;sad-1_4,6004,0.429,1;sad-1_4,5993,1.356,1;
KEDSPGASS(79.9663)STPPSIPDTASNFR	3	2	2.2345	2.21238	farl-11	WBGene00017349	sad-1_9,14611,1.844,0.316;sad-1_7,18286,2.625,0.232;
DEEQSDEYS(79.9663)SEETYDYEQENTK	2	115	2.1665	2.20563	vit-2	WBGene00006926	sad-1_FT,26586,1.382,0.299;sad-1_FT,26126,1.462,1;sad-1_FT,27096,1,024,1;sad-1_FT_tech2,24475,1,024,1;sad-1_FT_tech2,29716,1,024,1;sad-1_FT,29401,1.247,1;sad-1_FT_tech2,24712,2.398,1;sad-1_FT,21992,2.839,1;sad-1_FT,25941,1.707,1;sad-1_FT,25742,1,024,1;sad-1_FT_tech2,25983,1,024,1;sad-1_FT_tech2,22554,2.12,1;sad-1_FT,21014,1.76,1;sad-1_FT_tech2,28792,4.13,1;sad-1_8_tech2_141022045723,15283,4.24,0.…
S(79.9663)FEAAPPS(79.9663)PVPS(79.9663)EKAELPATIQPSVHEQFNHR	4	7	0.791	2.20334	tfg-1	WBGene00006565	sad-1_9,17322,0.192,1;sad-1_10,19764,2.237,1;sad-1_9,17323,0.192,1;sad-1_10_tech2,19556,0.791,0.096;sad-1_9_tech2,19810,1.477,1;sad-1_8,20137,0.001,1;sad-1_10,19767,2.192,1;
RQIS(79.9663)EDAFYVVNEVVMK	3	6	0.943	2.20244	pck-2	WBGene00011232	sad-1_12,22710,0.943,0.207;sad-1_12_tech2,23463,0.715,0.715;sad-1_12_tech2,23459,0.753,0.715;sad-1_12,22710,0.943,0.207;sad-1_12_tech2,23463,0.715,0.715;sad-1_12_tech2,23459,0.753,0.715;
EGQEASDS(79.9663)TKSLT(79.9663)SDAGDAILGAYDAAK	3	2	2.2	2.2	lea-1	WBGene00002263	sad-1_6,22389,2.2,0.486;sad-1_6,22389,2.2,0.486;
EPTPES(79.9663)PGSR	2	6	2.197	2.197	lfi-1	WBGene00022500	sad-1_FT,9923,1.895,1;sad-1_FT,9926,1.921,1;sad-1_FT,10009,2.197,0.255;sad-1_FT,9923,1.895,1;sad-1_FT,9926,1.921,1;sad-1_FT,10009,2.197,0.255;
QQNRPNS(79.9663)RT(79.9663)PS(79.9663)PSNHNQVQTYR	3	4	0.786	2.19553	T05F1.4	WBGene00011490	sad-1_2,10675,0.001,1;sad-1_2_tech2,10247,0.786,0.101;sad-1_2_tech2,10246,0.786,0.101;sad-1_2_tech2,10260,0.616,1;
ES(79.9663)TPPVGRPLGSK	2	10	1.922	2.19083	fcp-1	WBGene00009479	sad-1_6,10766,2.166,0.266;sad-1_6,10803,1.413,0.15;sad-1_6,10706,1.389,1;sad-1_6_tech2,11251,1.922,0.333;sad-1_6,10720,1.499,1;sad-1_6_tech2,11263,1.319,0.063;sad-1_6_tech2,11517,1.104,1;sad-1_6_tech2,11227,2.711,0.494;sad-1_6_tech2,11257,1.922,0.333;sad-1_6,10745,2.215,1;
DGS(79.9663)DGEGGGHDSDQEFEALIK	2	1	0.834	2.18898	chd-3	WBGene00000482	sad-1_2,20270,0.834,0.203;
AHEAIS(79.9663)MEHDDAPYGNGGVYPGSSPPFTPSRPQENK	4	3	2.1875	2.1875	F21F3.7	WBGene00017676	sad-1_11_tech2,18116,1.428,0.395;sad-1_11_tech2,18126,1.42,1;sad-1_11,17476,2.947,0.434;
S(79.9663)SGGGDGTIHIPSADAK	2	4	1.93	2.18573	lfi-1	WBGene00022500	sad-1_4,12025,1.93,0.343;sad-1_4_tech2,12547,0.726,1;sad-1_4,12025,1.93,0.343;sad-1_4_tech2,12547,0.726,1;
ASEPGVGEISQDS(79.9663)VDDSQK	2	9	2.5795	2.18417	hsr-9	WBGene00002027	sad-1_FT_tech2,17665,1.614,1;sad-1_FT,18348,4.023,1;sad-1_FT_tech2,17647,2.67,0.478;sad-1_FT,18388,3.561,0.584;sad-1_FT_tech2,17648,2.67,0.478;sad-1_FT,18481,2.489,0.158;sad-1_FT,18371,2.875,1;sad-1_FT_tech2,17691,1.489,0.312;sad-1_FT_tech2,17659,1.614,1;
MLDLHDIGMHNVQSEY(79.9663)QLVSK	3	3	2.181	2.181	slc-36.5	WBGene00016628	sad-1_12_tech2,22083,1.851,0.282;sad-1_12,21307,3.269,0.329;sad-1_12_tech2,22040,2.181,0.332;
DEEQSDEYSS(79.9663)EETYDYEQENTK	3	74	3.7965	2.17903	vit-2	WBGene00006926	sad-1_FT,20335,1.62,0.448;sad-1_FT,22224,3.185,1;sad-1_FT_tech2,18807,2.082,0.293;sad-1_FT_tech2,20075,1.319,1;sad-1_FT_tech2,19996,0.251,1;sad-1_FT_tech2,20298,4.086,1;sad-1_FT,25695,2.337,1;sad-1_FT_tech2,19972,0.311,1;sad-1_FT,21011,2.044,1;sad-1_FT_tech2,28308,1.74,1;sad-1_FT,29807,5.312,1;sad-1_FT_tech2,20527,2.375,1;sad-1_FT_tech2,19024,2.939,1;sad-1_1_tech2,14946,2.053,0.255;sad-1_8_tech2_…
INLTPVLPEDIADLTS(79.9663)PVSEVSGQSK	3	4	2.179	2.179	mec-18	WBGene00003179	sad-1_7,29251,2.305,0.303;sad-1_7,29262,2.053,0.333;sad-1_7,29263,2.053,0.333;sad-1_7,29253,2.305,0.303;
INLTPVLPEDIADLT(79.9663)SPVSEVSGQSK	3	3	2.179	2.179	mec-18	WBGene00003179	sad-1_7,29261,2.053,0.333;sad-1_7_tech2,28469,0.879,0.542;sad-1_7,29252,2.305,0.303;
IMQKPNST(79.9663)GHLQWDSQTLADLMNK	3	2	1.699	2.17421	ZK688.11	WBGene00044762	sad-1_7,25321,0.853,1;sad-1_7_tech2,24780,1.699,0.24;
RVDS(79.9663)PTSGPSDQLTTHDLDR	3	7	1.602	2.17096	pph-4.1	WBGene00004085	sad-1_2_tech2,13993,1.983,0.154;sad-1_2,14573,1.602,0.172;sad-1_2,14592,1.069,0.146;sad-1_2,14582,1.601,0.182;sad-1_2,14567,1.069,0.128;sad-1_2_tech2,13994,1.921,0.177;sad-1_2_tech2,14003,1.768,0.148;
EMAVRENVST(79.9663)VTIATRY(79.9663)S(79.9663)RAKFNCDMCFFSVK	3	1	2.165	2.165	Y75B8A.39	WBGene00023483	sad-1_12_tech2,20059,2.165,0.112;
WFLKFS(79.9663)VQQIGK	2	4	2.164	2.164	F32H2.12	WBGene00050880	sad-1_2_tech2,22643,6.273,1;sad-1_3,28808,1.945,0.044;sad-1_3,28750,3.271,0.362;sad-1_3_tech2,28304,2.164,0.181;
YNANPEIDGKSS(79.9663)PASTQR	2	12	1.648	2.1599	npp-10	WBGene00003796	sad-1_2_tech2,11433,0.543,0.748;sad-1_2_tech2,11452,1.178,0.608;sad-1_2_tech2,11450,1.648,0.496;sad-1_2_tech2,11429,0.581,0.748;sad-1_2_tech2,11433,0.543,0.748;sad-1_2_tech2,11452,1.178,0.608;sad-1_2_tech2,11450,1.648,0.496;sad-1_2_tech2,11429,0.581,0.748;sad-1_2_tech2,11433,0.543,0.748;sad-1_2_tech2,11452,1.178,0.608;sad-1_2_tech2,11450,1.648,0.496;sad-1_2_tech2,11429,0.581,0.748;
KGENET(79.9663)S(79.9663)GETSDSEHDEKR	3	6	2.153	2.153	frm-1	WBGene00001488	sad-1_FT,5005,2.153,0.407;sad-1_FT,5006,2.153,0.407;sad-1_FT,5005,2.153,0.407;sad-1_FT,5006,2.153,0.407;sad-1_FT,5005,2.153,0.407;sad-1_FT,5006,2.153,0.407;
YHGHSMSDPGT(79.9663)SYR	3	8	2.142	2.142	pdha-1	WBGene00011510	sad-1_4,8726,2.589,0.381;sad-1_4,8686,2.523,0.595;sad-1_4_tech2,9286,2.142,0.221;sad-1_4_tech2,9290,2.142,0.221;sad-1_4,8726,2.589,0.381;sad-1_4,8686,2.523,0.595;sad-1_4_tech2,9286,2.142,0.221;sad-1_4_tech2,9290,2.142,0.221;
KGS(79.9663)DAIQELSDQIEQLQK	3	3	1.197	2.1365	myo-2	WBGene00003514	sad-1_12,22911,1.197,0.307;sad-1_12,22908,1.197,0.307;sad-1_12,22917,1.197,0.307;
AHEAISMEHDDAPYGNGGVYPGS(79.9663)SPPFTPSRPQENK	4	1	2.136	2.136	F21F3.7	WBGene00017676	sad-1_11_tech2,17845,2.136,0.311;
SPISHETFQPHDECNS(79.9663)VKS(79.9663)SRK	3	5	0.833	2.1359	hpo-34	WBGene00009259	sad-1_5,10325,0.479,1;sad-1_5_tech2,11251,1.371,1;sad-1_5,10341,0.833,0.06;sad-1_5,10325,0.479,1;sad-1_5,10341,0.833,0.06;
APESLKDEDPDRT(79.9663)PEASIVETPLLTETLKEDR	3	8	1.5555	2.13477	allo-1	WBGene00011292	sad-1_7_tech2,23560,0.947,0.53;sad-1_7,23914,1.393,0.444;sad-1_7,23915,1.718,0.348;sad-1_7_tech2,23548,0.905,0.53;sad-1_7_tech2,23560,0.947,0.53;sad-1_7,23914,1.393,0.444;sad-1_7,23915,1.718,0.348;sad-1_7_tech2,23548,0.905,0.53;
NEYS(79.9663)DGEEVTEKLPVESR	3	2	2.133	2.133	lim-8	WBGene00017904	sad-1_1_tech2,16478,2.317,0.431;sad-1_1_tech2,16440,1.949,0.361;
QPT(79.9663)LHWS(79.9663)S(79.9663)PIQK	2	2	2.112	2.13118	denn-4	WBGene00018681	sad-1_7_tech2,23732,2.104,0.111;sad-1_7_tech2,23736,2.12,0.109;
DKSS(79.9663)EIWDSAK	2	18	3.375	2.12877	lea-1	WBGene00002263	sad-1_2,15347,2.828,0.292;sad-1_2_tech2,14632,3.388,0.418;sad-1_2_tech2,14620,3.762,0.436;sad-1_2,15340,3.375,0.325;sad-1_2,15364,3.375,0.373;sad-1_2_tech2,14658,3.388,0.418;sad-1_2,15362,3.094,0.342;sad-1_2,15391,2.865,0.33;sad-1_2_tech2,14635,3.388,0.418;sad-1_2,15347,2.828,0.292;sad-1_2_tech2,14632,3.388,0.418;sad-1_2_tech2,14620,3.762,0.436;sad-1_2,15340,3.375,0.325;sad-1_2,15364,3.375,0.373;…
HLS(79.9663)WEPANESGSK	2	3	2.192	2.12688	dhhc-10	WBGene00019344	sad-1_3_tech2,16205,1.456,0.1;sad-1_3,16189,2.192,0.197;sad-1_3,16183,2.192,0.197;
VKNS(79.9663)DSSVPIVLVGNK	2	12	0.5145	2.11831	ral-1	WBGene00021811	sad-1_2,17230,0.415,0.212;sad-1_2_tech2,16467,0.587,0.208;sad-1_2,17220,0.442,0.235;sad-1_2,17250,0.35,0.212;sad-1_2_tech2,16480,0.587,0.229;sad-1_2_tech2,16475,0.587,0.229;sad-1_2,17230,0.415,0.212;sad-1_2_tech2,16467,0.587,0.208;sad-1_2,17220,0.442,0.235;sad-1_2,17250,0.35,0.212;sad-1_2_tech2,16480,0.587,0.229;sad-1_2_tech2,16475,0.587,0.229;
IAYS(79.9663)DSKEAVIR	2	6	2.118	2.118	fln-2	WBGene00016006	sad-1_6,12698,2.142,0.46;sad-1_6,12703,2.094,0.45;sad-1_6,12698,2.142,0.46;sad-1_6,12703,2.094,0.45;sad-1_6,12698,2.142,0.46;sad-1_6,12703,2.094,0.45;
SSVMT(79.9663)PTS(79.9663)LDGDNSPR	2	3	0.29	2.11679	gld-1	WBGene00001595	sad-1_FT,20495,0.286,0.234;sad-1_FT,20508,0.132,0.915;sad-1_FT,20494,0.294,0.234;
HQTS(79.9663)DAGDSAEKHFDDAVDAAK	3	8	2.436	2.11629	lea-1	WBGene00002263	sad-1_2,16111,1.728,0.364;sad-1_2,16128,1.867,0.467;sad-1_2_tech2,15536,3.271,0.38;sad-1_2_tech2,15519,3.005,0.349;sad-1_2,16111,1.728,0.364;sad-1_2,16128,1.867,0.467;sad-1_2_tech2,15536,3.271,0.38;sad-1_2_tech2,15519,3.005,0.349;
TKACQS(79.9663)T(79.9663)PRTPY(79.9663)CMSPKVR	3	1	2.114	2.114	Y77E11A.8	WBGene00022311	sad-1_1,18115,2.114,0.404;
SPQTVEEKPASPT(79.9663)K	2	2	2.1125	2.1125	unc-89	WBGene00006820	sad-1_FT_tech2,8625,2.132,0.104;sad-1_FT_tech2,8623,2.093,0.102;
NT(79.9663)SPDVYEEESPGEFSETVLR	2	4	2.105	2.105	rict-1	WBGene00009245	sad-1_2,21739,2.105,0.344;sad-1_2_tech2,20692,1,024,1;sad-1_2,21739,2.105,0.344;sad-1_2_tech2,20692,1,024,1;
VPAPQEMEETAEQVGS(79.9663)PTIPIGR	3	4	2.104	2.104	T20F7.1	WBGene00020630	sad-1_7_tech2,23592,2.262,0.533;sad-1_7,23953,2.16,1;sad-1_7_tech2,23568,2.126,0.501;sad-1_7,23942,2.104,0.308;
SIQIEPT(79.9663)SPAHPEDPQPSTSSLPLVEPIEDIVEPNEPTSSADPPVSNIKDEDIKEEEPLIK	5	4	2.104	2.104	met-1	WBGene00016603	sad-1_7,28090,2.104,0.181;sad-1_7,28031,3.758,1;sad-1_7,28090,2.104,0.181;sad-1_7,28031,3.758,1;
EKEVEPEVQEEVPKEPT(79.9663)PPPPR	3	8	2.092	2.092	swsn-9	WBGene00007256	sad-1_FT,18944,0.651,1;sad-1_FT_tech2,18184,2.409,0.516;sad-1_FT,18872,2.092,0.453;sad-1_FT,18873,1.853,1;sad-1_FT,18944,0.651,1;sad-1_FT_tech2,18184,2.409,0.516;sad-1_FT,18872,2.092,0.453;sad-1_FT,18873,1.853,1;
TTVTY(79.9663)DNFHCHDEADS(79.9663)TDSHDSNR	3	1	2.09	2.09	cdf-2	WBGene00011821	sad-1_3_tech2,14864,2.09,0.401;
APEHCEGEVESTPTGVHTCVASVLVDLS(79.9663)ESKEDQPQVK	4	8	2.088	2.088	kin-36	WBGene00020678	sad-1_6_tech2,19932,1.089,0.94;sad-1_6_tech2,19910,1.142,1;sad-1_6_tech2,19936,1.285,1;sad-1_6_tech2,19893,2.088,0.386;sad-1_6_tech2,19932,1.089,0.94;sad-1_6_tech2,19910,1.142,1;sad-1_6_tech2,19936,1.285,1;sad-1_6_tech2,19893,2.088,0.386;
DVST(79.9663)AVPIGS(79.9663)MMGFVEEYKR	3	8	0.444	2.08451	F17C8.7	WBGene00008912	sad-1_9,22647,0.416,0.071;sad-1_9,22640,0.416,0.071;sad-1_9,22638,0.472,0.071;sad-1_9_tech2,24989,0.529,0.158;sad-1_9,22647,0.416,0.071;sad-1_9,22640,0.416,0.071;sad-1_9,22638,0.472,0.071;sad-1_9_tech2,24989,0.529,0.158;
MT(79.9663)TTVSTGATAVAT(79.9663)LR	2	1	2.084	2.084	msi-1	WBGene00003423	sad-1_9_tech2,19356,2.084,0.355;
EAS(79.9663)PPPGLAR	2	18	1.36	2.0827	ntl-4	WBGene00003827	sad-1_2,12120,0.59,0.728;sad-1_2_tech2,11802,1.415,0.278;sad-1_2_tech2,11808,1.36,0.267;sad-1_2,12306,1.22,0.343;sad-1_2,12442,0.816,0.13;sad-1_2_tech2,11695,1.096,1;sad-1_2_tech2,11844,0.843,0.624;sad-1_2_tech2,11817,1.438,0.295;sad-1_2,12264,1.05,0.902;sad-1_2,12120,0.59,0.728;sad-1_2_tech2,11802,1.415,0.278;sad-1_2_tech2,11808,1.36,0.267;sad-1_2,12306,1.22,0.343;sad-1_2,12442,0.816,0.13;sad-1_…
KADLS(79.9663)SDFS(79.9663)DDEAPAK	2	1	1.466	2.08091	dao-5	WBGene00000931	sad-1_FT_tech2,18604,1.466,0.383;
DGSSTNLKS(79.9663)TWSLFSSS(79.9663)SEK	3	4	2.072	2.072	toe-2	WBGene00016971	sad-1_8,17202,1.227,0.263;sad-1_8_tech2_141022045723,16471,2.917,0.364;sad-1_8,17202,1.227,0.263;sad-1_8_tech2_141022045723,16471,2.917,0.364;
S(79.9663)GSEISQSEWLDNLVPGTLAK	3	8	0.77	2.07059	F54H12.7	WBGene00044633	sad-1_9_tech2,25098,0.459,0.497;sad-1_10_tech2,24988,0.77,0.197;sad-1_10,25356,0.543,1;sad-1_10,25333,0.543,1;sad-1_10_tech2,24972,0.793,0.048;sad-1_10_tech2,24982,0.77,0.197;sad-1_10,25344,0.543,1;sad-1_10,25342,0.543,1;
TEPSSNEELSSS(79.9663)PQPVETR	2	11	2.067	2.067	F12F6.1	WBGene00008720	sad-1_FT,16807,1.139,1;sad-1_FT_tech2,16149,1.268,1;sad-1_FT_tech2,16173,0.522,0.88;sad-1_FT_tech2,16124,1.03,0.588;sad-1_FT_tech2,16039,0.612,1;sad-1_FT,16779,1.574,1;sad-1_FT_tech2,16057,1.564,0.248;sad-1_FT,16744,2.167,0.246;sad-1_FT_tech2,16113,4.115,1;sad-1_FT,16813,1.139,1;sad-1_FT,16747,2.067,0.234;
ETSSSPVQS(79.9663)NRDEEFVLPAIAPYK	2	1	2.055	2.055	unc-44	WBGene00006780	sad-1_12_tech2,21470,2.055,0.401;
TNMPS(79.9663)VASQNQLCGLCGNNDGER	3	2	2.045	2.045	vit-5	WBGene00006929	sad-1_3,22663,2.045,0.124;sad-1_3,22663,2.045,0.124;
WPPVGTT(79.9663)SPPREPVNR	2	1	2.044	2.044	dbn-1	WBGene00010664	sad-1_11,15698,2.044,0.218;
ATT(79.9663)PEGHVEPVNDNEEK	2	27	2.044	2.044	fln-2	WBGene00016006	sad-1_FT_tech2,11996,3.178,1;sad-1_FT_tech2,12027,3.486,0.616;sad-1_FT_tech2,11984,1,024,1;sad-1_FT,12521,3.461,1;sad-1_FT,12570,2.044,0.152;sad-1_FT_tech2,12037,2.073,1;sad-1_FT,12534,1.825,1;sad-1_FT,12536,2.044,0.152;sad-1_FT_tech2,12076,1.347,0.199;sad-1_FT_tech2,11996,3.178,1;sad-1_FT_tech2,12027,3.486,0.616;sad-1_FT_tech2,11984,1,024,1;sad-1_FT,12521,3.461,1;sad-1_FT,12570,2.044,0.152;sad-1…
DNASES(79.9663)AES(79.9663)TKYSIVDTAK	2	10	2.591	2.04355	lea-1	WBGene00002263	sad-1_1_tech2,15367,2.591,0.287;sad-1_1,15793,2.847,0.258;sad-1_1,15816,2.281,0.173;sad-1_1_tech2,15240,2.308,0.416;sad-1_1_tech2,15375,2.591,0.287;sad-1_1_tech2,15367,2.591,0.287;sad-1_1,15793,2.847,0.258;sad-1_1,15816,2.281,0.173;sad-1_1_tech2,15240,2.308,0.416;sad-1_1_tech2,15375,2.591,0.287;
TSST(79.9663)EEPSASDAPAATAK	2	4	2.036	2.036	lin-40	WBGene00003025	sad-1_FT_tech2,13340,2.036,0.258;sad-1_FT_tech2,13340,2.036,0.258;sad-1_FT_tech2,13340,2.036,0.258;sad-1_FT_tech2,13340,2.036,0.258;
RTS(79.9663)LNSSSSSFFTKPR	3	3	0.639	2.03503	Y116A8C.10	WBGene00013790	sad-1_12_tech2,14267,0.639,0.197;sad-1_12_tech2,14265,0.639,0.197;sad-1_12,13653,0.486,0.325;
LHS(79.9663)ENGDLVR	2	8	0.681	2.03284	unc-54	WBGene00006789	sad-1_2_tech2,10019,0.97,0.232;sad-1_2,10368,0.585,0.196;sad-1_2_tech2,10035,0.777,0.178;sad-1_2_tech2,10026,0.777,0.178;sad-1_2,10366,0.529,0.196;sad-1_2,10345,0.557,0.174;sad-1_2_tech2,10027,0.777,0.178;sad-1_2,10361,0.557,0.196;
KLEETQNENEDVDMNDIAKS(79.9663)R	3	10	1.266	2.0321	lpin-1	WBGene00010425	sad-1_1,14175,0.791,0.117;sad-1_1,14176,0.742,0.117;sad-1_1_tech2,13871,0.76,1;sad-1_1_tech2,13861,1.741,0.343;sad-1_1_tech2,13876,0.76,1;sad-1_1,14189,0.791,0.117;sad-1_1_tech2,13867,1.741,0.343;sad-1_1,14178,0.742,0.117;sad-1_1_tech2,13865,1.741,0.343;sad-1_1_tech2,13854,1.741,0.343;
GGRIS(79.9663)RDS(79.9663)TTGTDGGAFGDR	3	10	4.156	2.03038	lfi-1	WBGene00022500	sad-1_1_tech2,11915,4.453,0.506;sad-1_1_tech2,11919,4.156,0.472;sad-1_1,12020,5.049,1;sad-1_1,12050,4.385,1;sad-1_1_tech2,11907,5.889,0.722;sad-1_1_tech2,11915,4.453,0.506;sad-1_1_tech2,11919,4.156,0.472;sad-1_1,12020,5.049,1;sad-1_1,12050,4.385,1;sad-1_1_tech2,11907,5.889,0.722;
GIDLLKS(79.9663)PGLNK	2	1	2.03	2.03	men-1	WBGene00012983	sad-1_7_tech2,19360,2.03,0.257;
MDDSDDEYS(79.9663)R	2	2	0.9675	2.02771	smg-2	WBGene00004880	sad-1_FT,21260,0.887,0.067;sad-1_FT,20991,1.048,0.195;
LAPVES(79.9663)KET(79.9663)SEVEPAEIVEQK	2	3	2.024	2.024	ttn-1	WBGene00006436	sad-1_1,18157,2.024,0.199;sad-1_1,18157,2.024,0.199;sad-1_1,18157,2.024,0.199;
QAS(79.9663)EMDDIMNR	2	5	0.173	2.02339	pgp-1	WBGene00003995	sad-1_2_tech2,16734,0.135,1;sad-1_2,17585,0.17,1;sad-1_2,17594,0.234,0.893;sad-1_2_tech2,16731,0.116,1;sad-1_2,17571,0.173,0.249;
LSQRS(79.9663)PISHETFQPHDECNSVK	3	19	1.207	2.00648	hpo-34	WBGene00009259	sad-1_8,13032,0.001,1;sad-1_7,13463,1.207,0.152;sad-1_7,13467,1.207,0.152;sad-1_7_tech2,13352,0.665,0.131;sad-1_7_tech2,13358,0.99,0.941;sad-1_8,13043,0.691,1;sad-1_7_tech2,13340,1.129,1;sad-1_7,13475,0.689,0.172;sad-1_7_tech2,13395,0.677,0.139;sad-1_7,13468,1.207,0.152;sad-1_7_tech2,13343,0.665,0.131;sad-1_7,13559,0.483,0.204;sad-1_7,13471,1.207,0.152;sad-1_7_tech2,13348,0.665,0.131;sad-1_8,1304…
IAALIPFVAVVLIYGKRHIWSFT(79.9663)KS(79.9663)QKFLFK	4	1	2.003	2.003	cyc-1	WBGene00000869	sad-1_3,31955,2.003,0.153;
KLS(79.9663)ESEKEANKPLGDR	3	11	0.914	1.99518	T10B5.3	WBGene00020389	sad-1_1,9517,0.406,0.579;sad-1_1_tech2,9763,0.926,0.564;sad-1_1_tech2,9774,0.315,1;sad-1_2_tech2,9847,0.914,0.494;sad-1_2_tech2,9849,0.971,0.494;sad-1_1,9498,0.403,0.977;sad-1_1,9501,0.531,0.977;sad-1_1_tech2,9772,0.334,1;sad-1_2,10142,0.252,0.505;sad-1_1,9490,0.47,0.018;sad-1_2,10147,0.241,0.505;
HS(79.9663)MLNNFNNIVPQQLNEVENTAQK	3	6	1.992	1.992	sip-1	WBGene00004798	sad-1_12_tech2,22002,1.249,1;sad-1_12,21247,1.992,0.369;sad-1_12_tech2,21993,1.249,1;sad-1_12_tech2,21995,1.249,1;sad-1_12,21244,1.992,0.369;sad-1_12,21238,1.992,0.369;
SAAEELKSPT(79.9663)KK	2	2	2.0755	1.99057	unc-89	WBGene00006820	sad-1_1_tech2,7628,2.225,0.408;sad-1_1,7263,1.926,0.369;
RERS(79.9663)EDEEYSLPAK	3	9	2.201	1.98853	fubl-1	WBGene00007534	sad-1_1,11725,2.385,0.264;sad-1_1_tech2,11670,2.197,0.205;sad-1_1_tech2,11622,1.9,0.151;sad-1_1_tech2,11626,1.82,0.144;sad-1_1,11653,2.299,0.234;sad-1_1,11719,2.385,0.264;sad-1_1,11667,2.385,0.251;sad-1_1_tech2,11620,1.9,0.151;sad-1_1,11652,2.201,0.224;
TNMPS(79.9663)VASQNQLCGLCGNNDGERDNEFMTADNYETEDVEEFHR	4	12	1.988	1.988	vit-5	WBGene00006929	sad-1_12_tech2,21127,1,024,1;sad-1_7_tech2,23984,2.162,0.422;sad-1_12_tech2,21155,1,024,1;sad-1_7_tech2,24017,1.814,0.354;sad-1_12,20376,1,024,1;sad-1_7,24457,1.081,0.933;sad-1_12_tech2,21127,1,024,1;sad-1_7_tech2,23984,2.162,0.422;sad-1_12_tech2,21155,1,024,1;sad-1_7_tech2,24017,1.814,0.354;sad-1_12,20376,1,024,1;sad-1_7,24457,1.081,0.933;
QVS(79.9663)NHGCDIQR	2	12	1.986	1.986	fat-6	WBGene00001398	sad-1_1_tech2,7985,1.986,0.33;sad-1_1_tech2,7949,1.759,1;sad-1_1,7584,1.659,1;sad-1_1_tech2,7947,1.799,1;sad-1_1_tech2,7985,1.986,0.33;sad-1_1_tech2,7949,1.759,1;sad-1_1,7584,1.659,1;sad-1_1_tech2,7947,1.799,1;sad-1_1_tech2,7985,1.986,0.33;sad-1_1_tech2,7949,1.759,1;sad-1_1,7584,1.659,1;sad-1_1_tech2,7947,1.799,1;
ETPGTVSDSTQTS(79.9663)TDKPISGIQHLDHLKPQR	4	2	1.985	1.985	obr-4	WBGene00016331	sad-1_12_tech2,15928,1.985,0.241;sad-1_12_tech2,15930,1.985,0.241;
QAQSSSNVIPPAPAPTPT(79.9663)SQQKVSPVK	3	2	0.562	1.97887	npp-21	WBGene00019940	sad-1_6_tech2,14325,0.562,0.169;sad-1_6_tech2,14325,0.562,0.169;
S(79.9663)NEVDSDS(79.9663)EPEPARPIT(79.9663)PPVHHSNIEK	3	3	0.817	1.97821	znf-598	WBGene00016888	sad-1_2_tech2,14522,0.523,1;sad-1_2,15192,0.812,0.82;sad-1_2_tech2,14504,0.817,0.118;
PLADDQKLSDLGLS(79.9663)SQKAVLY(79.9663)VR	4	1	1.975	1.975	art-1	WBGene00000198	sad-1_9,15143,1.975,0.081;
TQS(79.9663)EHTSLLK	2	4	0.624	1.97468	rpl-33	WBGene00004447	sad-1_4_tech2,9567,0.842,0.482;sad-1_4_tech2,9564,0.906,0.482;sad-1_4,8981,0.406,0.167;sad-1_4,8983,0.378,0.167;
GPNQAASHLPQSASGS(79.9663)NIHPR	2	12	2.047	1.97466	plk-1	WBGene00004042	sad-1_12_tech2,11266,2.047,0.205;sad-1_12,10888,1.405,1;sad-1_12_tech2,11268,2.047,0.205;sad-1_12,10890,1.405,1;sad-1_12_tech2,11265,2.047,0.205;sad-1_12_tech2,11316,0.994,0.782;sad-1_12_tech2,11266,2.047,0.205;sad-1_12,10888,1.405,1;sad-1_12_tech2,11268,2.047,0.205;sad-1_12,10890,1.405,1;sad-1_12_tech2,11265,2.047,0.205;sad-1_12_tech2,11316,0.994,0.782;
NES(79.9663)DGDVPMDLLDSSR	2	1	0.67	1.97446	Y46E12BL.2	WBGene00021595	sad-1_3,27104,0.67,0.48;
SS(79.9663)MDNLSEQIETLR	2	1	2.385	1.97352	myo-1	WBGene00002348	sad-1_5,19296,2.385,0.498;
SSS(79.9663)FSNPISNDYQLPTR	2	8	0.264	1.97015	klc-1	WBGene00002214	sad-1_10,20454,0.85,1;sad-1_10,20450,0.869,1;sad-1_10_tech2,20219,0.264,0.459;sad-1_10_tech2,20201,0.268,0.884;sad-1_10,20454,0.85,1;sad-1_10,20450,0.869,1;sad-1_10_tech2,20219,0.264,0.459;sad-1_10_tech2,20201,0.268,0.884;
NAS(79.9663)PKPPRS(79.9663)PVLEVLER	3	24	1.283	1.96972	C14F11.4	WBGene00015780	sad-1_7,20788,1.618,0.246;sad-1_7_tech2,20548,0.9,0.065;sad-1_6,17454,1.314,0.159;sad-1_6_tech2,17614,1.14,0.101;sad-1_7,20819,1.086,0.056;sad-1_6,17487,1.08,0.13;sad-1_7_tech2,20559,1.255,0.193;sad-1_7_tech2,20562,1.342,0.206;sad-1_6,17455,0.793,0.131;sad-1_6_tech2,17631,1.311,0.084;sad-1_6_tech2,17615,1.41,0.14;sad-1_7,20780,1.618,0.246;sad-1_7,20788,1.618,0.246;sad-1_7_tech2,20548,0.9,0.065;sa…
IAQKS(79.9663)PDST(79.9663)SPEAK	2	2	1.969	1.969	smi-1	WBGene00004886	sad-1_FT,8214,2.283,0.492;sad-1_FT_tech2,7407,1.655,0.22;
KGENETSGETS(79.9663)DS(79.9663)EHDEKR	3	6	2.153	1.96621	frm-1	WBGene00001488	sad-1_FT,5004,2.153,0.407;sad-1_FT,5002,2.153,0.407;sad-1_FT,5004,2.153,0.407;sad-1_FT,5002,2.153,0.407;sad-1_FT,5004,2.153,0.407;sad-1_FT,5002,2.153,0.407;
VIRPS(79.9663)PHT(79.9663)STSNLTTENTPLLK	3	12	1.965	1.965	abts-1	WBGene00009920	sad-1_9,15332,1.965,0.092;sad-1_9,15341,0.821,0.649;sad-1_9_tech2,17863,1.116,1;sad-1_9_tech2,17867,1.116,1;sad-1_9,15332,1.965,0.092;sad-1_9,15341,0.821,0.649;sad-1_9_tech2,17863,1.116,1;sad-1_9_tech2,17867,1.116,1;sad-1_9,15332,1.965,0.092;sad-1_9,15341,0.821,0.649;sad-1_9_tech2,17863,1.116,1;sad-1_9_tech2,17867,1.116,1;
QAS(79.9663)TAGVNPVLTVALTPVPK	3	1	2.226	1.95836	K09A9.6	WBGene00010703	sad-1_6,22120,2.226,0.325;
AT(79.9663)TPEGHVEPVNDNEEKDR	2	12	1.948	1.948	fln-2	WBGene00016006	sad-1_FT,11919,1.948,0.269;sad-1_FT,11892,1.362,0.199;sad-1_FT,11917,1.948,0.269;sad-1_FT,11879,2.674,1;sad-1_FT,11919,1.948,0.269;sad-1_FT,11892,1.362,0.199;sad-1_FT,11917,1.948,0.269;sad-1_FT,11879,2.674,1;sad-1_FT,11919,1.948,0.269;sad-1_FT,11892,1.362,0.199;sad-1_FT,11917,1.948,0.269;sad-1_FT,11879,2.674,1;
ERSPPS(79.9663)MVPNSPQR	3	1	1.968	1.94659	sfa-1	WBGene00013808	sad-1_6_tech2,12190,1.968,0.341;
S(79.9663)PS(79.9663)PEDSGIR	2	6	1.937	1.937	ZK484.3	WBGene00022749	sad-1_FT_tech2,14263,1.111,0.628;sad-1_FT_tech2,13952,6.404,1;sad-1_FT,14422,0.812,0.959;sad-1_FT,14455,1.937,0.419;sad-1_FT_tech2,13797,5.073,0.968;sad-1_FT_tech2,13844,1.129,0.596;
SGS(79.9663)EGVSSLR	2	1	1.061	1.9326	hpo-34	WBGene00009259	sad-1_1,11615,1.061,0.326;
IAALIPFVAVVLIYGKRHIWS(79.9663)FTKS(79.9663)QKFLFK	4	3	1.931	1.931	cyc-1	WBGene00000869	sad-1_1,26178,1.313,0.116;sad-1_2,26679,1.931,0.093;sad-1_2,26672,2.329,0.1;
TPIGYHDQVQPQVS(79.9663)ATK	3	1	1.928	1.928	C09F9.2	WBGene00007479	sad-1_3,25502,1.928,0.15;
TTSS(79.9663)QETVT(79.9663)SASGLK	2	1	0.257	1.92313	hpo-32	WBGene00015313	sad-1_FT,17389,0.257,0.277;
FLERPT(79.9663)SDSDATETLTHYLTVPMK	3	3	1.923	1.923	hum-4	WBGene00002037	sad-1_5,21010,3.802,1;sad-1_5,21005,3.802,1;sad-1_5_tech2,21993,1.923,0.463;
TVSEIVDDLNALES(79.9663)PIAR	2	8	1.923	1.923	vab-10	WBGene00006876	sad-1_9,22461,1.53,0.521;sad-1_9,22454,1.923,0.441;sad-1_9,22461,1.53,0.521;sad-1_9,22454,1.923,0.441;sad-1_9,22461,1.53,0.521;sad-1_9,22454,1.923,0.441;sad-1_9,22461,1.53,0.521;sad-1_9,22454,1.923,0.441;
ST(79.9663)TVDSTAEQIGEEIDR	2	1	1.922	1.922	lido-9	WBGene00016576	sad-1_1_tech2,19718,1.922,0.305;
GLPS(79.9663)DDDDEYDDPR	2	6	0.6935	1.92105	vig-1	WBGene00006924	sad-1_FT,18630,0.676,0.182;sad-1_FT_tech2,17541,0.706,0.102;sad-1_FT_tech2,17916,0.694,0.139;sad-1_FT,18253,0.632,0.12;sad-1_FT,18272,0.693,0.032;sad-1_FT_tech2,17563,0.83,0.047;
QEVSPTDET(79.9663)AMSLDDIQAQIAK	3	1	1.921	1.921	daf-25	WBGene00000917	sad-1_12_tech2,22563,1.921,0.308;
QSQS(79.9663)PPLTQQSNLDTFVNAFPAR	3	2	1.032	1.91869	prx-13	WBGene00004198	sad-1_2_tech2,22306,1.012,0.081;sad-1_2_tech2,22319,1.052,0.08;
EIITVLPSS(79.9663)PHVK	2	6	2.775	1.91313	B0250.5	WBGene00007122	sad-1_9_tech2,18241,2.444,0.416;sad-1_9,15710,3.404,0.418;sad-1_9_tech2,18246,2.994,0.511;sad-1_10,18169,0.951,0.135;sad-1_9,15707,3.138,0.385;sad-1_9,15717,2.775,0.34;
KVS(79.9663)SESVQLK	2	1	1.911	1.911	arid-1	WBGene00044689	sad-1_3_tech2,11114,1.911,0.115;
TDS(79.9663)HEALSAR	2	2	1.9105	1.9105	clh-6	WBGene00000533	sad-1_FT,8294,0.982,0.077;sad-1_FT,8272,2.839,0.188;
EGEEPKQEVS(79.9663)FEDGQDTR	3	10	0.943	1.90874	vig-1	WBGene00006924	sad-1_FT_tech2,16444,1.775,0.319;sad-1_FT,17169,0.785,0.075;sad-1_FT,17174,0.785,0.075;sad-1_FT_tech2,16451,1.086,0.18;sad-1_FT_tech2,16438,1.958,0.351;sad-1_FT_tech2,16434,1.515,0.247;sad-1_FT_tech2,16477,0.864,0.087;sad-1_FT,17156,1.022,0.125;sad-1_FT,17191,0.723,0.08;sad-1_FT,17179,0.723,0.08;
SADDTSNFDS(79.9663)EFTHEVPKLTPIDR	3	1	1.904	1.904	pkc-2	WBGene00004033	sad-1_7,23876,1.904,0.125;
KLS(79.9663)MMYVPSQAPNIT(79.9663)K	2	57	0.3235	1.90294	gln-3	WBGene00001604	sad-1_11_tech2,24576,0.262,0.167;sad-1_10_tech2,24625,0.365,0.042;sad-1_10,25206,0.299,0.079;sad-1_11_tech2,24566,0.062,0.69;sad-1_12_tech2,24414,0.659,0.124;sad-1_10_tech2,25088,0.325,0.08;sad-1_10,24757,0.427,0.049;sad-1_10,25207,0.368,0.05;sad-1_11,24171,0.193,0.19;sad-1_11,24443,0.206,0.909;sad-1_11,24447,0.288,0.706;sad-1_11,23710,0.127,0.11;sad-1_10,24986,0.333,0.085;sad-1_12,23655,0.72,0.1…
Y(79.9663)LEAEPEYDEEEHREQITK	3	30	6.277	1.90207	vit-6	WBGene00006930	sad-1_1,14559,5.449,0.189;sad-1_1,14556,6.277,0.218;sad-1_1_tech2,14249,5.71,0.383;sad-1_1_tech2,14215,6.385,0.402;sad-1_1_tech2,14236,5.71,0.383;sad-1_1,14545,6.286,0.215;sad-1_1_tech2,14497,6.602,1;sad-1_1_tech2,14239,6.374,0.427;sad-1_1,14873,0.001,1;sad-1_1,14554,6.277,0.218;sad-1_1,14547,6.091,0.208;sad-1_1_tech2,14217,6.385,0.402;sad-1_1,14546,6.091,0.208;sad-1_1_tech2,14498,7.136,1;sad-1_1…
AES(79.9663)IHKET(79.9663)ICLRAENK	2	1	1.901	1.901	Y106G6D.1	WBGene00013698	sad-1_3_tech2,15782,1.901,0.205;
TLDS(79.9663)FSLAPEDVLK	2	8	0.182	1.89733	pgp-1	WBGene00003995	sad-1_7_tech2,26757,0.22,0.06;sad-1_7,27421,0.18,0.091;sad-1_7,27379,0.225,0.091;sad-1_7_tech2,26703,0.182,0.063;sad-1_7,27401,0.194,0.091;sad-1_7_tech2,26705,0.176,0.063;sad-1_7_tech2,26722,0.176,0.06;sad-1_7,27363,0.443,0.987;
ADLSS(79.9663)DFS(79.9663)DDEAPAK	2	9	0.978	1.89368	dao-5	WBGene00000931	sad-1_FT_tech2,20327,0.978,0.066;sad-1_FT_tech2,20358,0.941,0.064;sad-1_FT_tech2,20321,0.997,0.066;sad-1_FT,21034,0.918,0.063;sad-1_FT_tech2,20327,0.978,0.066;sad-1_FT_tech2,20358,0.941,0.064;sad-1_FT_tech2,20321,0.997,0.066;sad-1_FT,21025,1.697,0.28;sad-1_FT,21067,0.992,0.064;
GELPPEGGRHTPVGS(79.9663)AQAGSASSTPTPAAAPTNWGAVAR	3	3	1.893	1.893	let-711	WBGene00002845	sad-1_10,17567,1.086,1;sad-1_9,15066,1.893,0.491;sad-1_9,15058,1.899,1;
KNSESESTPAAEPVKEVT(79.9663)PEIVEEVFEK	3	14	1.6425	1.89228	F49E2.5	WBGene00009888	sad-1_2_tech2,21179,1.689,0.298;sad-1_2,21918,2.276,0.618;sad-1_1_tech2,20933,1,024,1;sad-1_2,21916,2.569,0.698;sad-1_2_tech2,21154,2.008,0.648;sad-1_2,21917,2.276,0.618;sad-1_2_tech2,21172,1.596,0.343;sad-1_2_tech2,21179,1.689,0.298;sad-1_2,21918,2.276,0.618;sad-1_1_tech2,20933,1,024,1;sad-1_2,21916,2.569,0.698;sad-1_2_tech2,21154,2.008,0.648;sad-1_2,21917,2.276,0.618;sad-1_2_tech2,21172,1.596,0…
RSETHHEDDMS(79.9663)DVEALPSKPASTK	4	5	0.538	1.89104	sut-2	WBGene00022019	sad-1_2_tech2,12923,1.398,1;sad-1_2_tech2,12934,0.001,1;sad-1_2,13385,1.224,1;sad-1_2,13418,0.538,0.23;sad-1_2_tech2,12927,1.398,1;
NTAGT(79.9663)ERPPASPAPNTSTIEHPLAK	3	1	2.001	1.88952	acly-2	WBGene00007150	sad-1_8,14180,2.001,0.316;
SGTPTNTQTIEPPT(79.9663)SLNLNMVNSASGSNLSGAR	3	2	1.888	1.888	ZK370.4	WBGene00022718	sad-1_9,19317,1.888,0.134;sad-1_9,19317,1.888,0.134;
EVGATTSTTTPIVSPS(79.9663)K	2	5	1.887	1.887	itsn-1	WBGene00006405	sad-1_3,16491,1.795,0.157;sad-1_3_tech2,16462,2.102,0.148;sad-1_3_tech2,16415,1.979,0.14;sad-1_3,16500,1.663,0.145;sad-1_3_tech2,16394,2.79,0.833;
DEEQSDEY(79.9663)SSEETYDYEQENTK	2	66	1.782	1.88571	vit-2	WBGene00006926	sad-1_FT,30093,2.934,1;sad-1_FT_tech2,25744,1.312,1;sad-1_FT_tech2,23931,1,024,1;sad-1_FT_tech2,29817,1,024,1;sad-1_FT,23424,1.829,1;sad-1_FT_tech2,22036,1.066,0.853;sad-1_FT,28477,1,024,1;sad-1_FT,22531,1.31,1;sad-1_FT,26861,1,024,1;sad-1_FT_tech2,26829,1,024,1;sad-1_FT_tech2,29127,2.665,1;sad-1_FT,30690,1,024,1;sad-1_8_tech2_141022045723,15790,1,024,1;sad-1_FT,21458,1,024,1;sad-1_FT,28033,1,024…
SELALVTSPLPSS(79.9663)YQMS(79.9663)PKK	3	1	1.885	1.885	F41G3.3	WBGene00018300	sad-1_9,20368,1.885,0.425;
Y(79.9663)SSESPVPS(79.9663)EEDSSR	2	1	1.879	1.879	unc-44	WBGene00006780	sad-1_FT,15724,1.879,0.393;
KVSIAPVSTNKS(79.9663)SDDEPSTPR	3	14	3.434	1.87805	unc-22	WBGene00006759	sad-1_9,10781,3.434,0.433;sad-1_10,12943,1.874,0.237;sad-1_9,10780,3.434,0.433;sad-1_9,10784,3.434,0.433;sad-1_10_tech2,12833,0.874,0.121;sad-1_9,10758,0.001,1;sad-1_9_tech2,13595,0.001,1;sad-1_9_tech2,13587,1,024,1;sad-1_9,10781,3.434,0.433;sad-1_9,10784,3.434,0.433;sad-1_9_tech2,13589,1,024,1;sad-1_10,12943,1.874,0.237;sad-1_9,10780,3.434,0.433;sad-1_9,10766,3.55,0.411;
S(79.9663)PSPPTITLQQDEMSESADHLLDELSK	3	26	1.7265	1.87697	lea-1	WBGene00002263	sad-1_7_tech2,28391,1.195,1;sad-1_7,29018,1.696,0.081;sad-1_7,29021,1.696,0.081;sad-1_7,29031,1.696,0.081;sad-1_7,29014,1.696,0.075;sad-1_7_tech2,28263,1.757,0.107;sad-1_7_tech2,28252,1.758,0.093;sad-1_7_tech2,28253,1.758,0.093;sad-1_7_tech2,28257,1.758,0.093;sad-1_7_tech2,28272,1.757,0.107;sad-1_7,29011,1.644,0.073;sad-1_7,29008,1.696,0.075;sad-1_7_tech2,28271,1.757,0.107;sad-1_7_tech2,28391,1.1…
SVDS(79.9663)SIYEEEEAR	2	3	0.7	1.87668	C18B2.5	WBGene00015956	sad-1_FT_tech2,19675,0.885,0.137;sad-1_FT,20396,0.7,0.128;sad-1_FT,20396,0.7,0.128;
ETLQSPT(79.9663)KTHTIPEK	2	2	1.75	1.87567	exc-4	WBGene00001365	sad-1_12_tech2,17485,2.633,0.222;sad-1_12,16730,0.867,0.178;
TTAS(79.9663)S(79.9663)VSTVR	2	1	0.739	1.87563	C18B2.5	WBGene00015956	sad-1_FT,14213,0.739,0.295;
VSNTISAPTS(79.9663)PAK	2	6	1.845	1.875	snn-1	WBGene00004913	sad-1_6_tech2,11509,1.845,0.305;sad-1_6,11053,1.163,1;sad-1_6_tech2,11518,1.845,0.305;sad-1_6_tech2,11500,1.845,0.253;sad-1_6,11002,2.279,0.632;sad-1_6,11051,1.085,1;
QVPKPVVS(79.9663)CTPT(79.9663)PTS(79.9663)TPASGIITEAPK	3	4	1.141	1.87356	mars-1	WBGene00003415	sad-1_6_tech2,18058,1.141,0.191;sad-1_6_tech2,18324,0.614,1;sad-1_6_tech2,18058,1.141,0.191;sad-1_6_tech2,18324,0.614,1;
GHHSPGQTSPIVSEHPHAQEYAESVT(79.9663)SHDEGDNLSLK	5	1	1.873	1.873	unc-44	WBGene00006780	sad-1_5,14499,1.873,0.211;
TPT(79.9663)TPTEETVDAPR	2	3	2.027	1.87252	F15G9.1	WBGene00008865	sad-1_FT_tech2,15639,2.182,0.225;sad-1_FT,16359,1.456,0.307;sad-1_FT_tech2,15654,2.027,0.138;
FDSPSKPDPQQVSQQSNQLSS(79.9663)QK	3	5	1.872	1.872	snf-5	WBGene00004904	sad-1_7_tech2,14614,1.87,1;sad-1_7_tech2,14604,1.458,0.189;sad-1_7_tech2,14622,2.286,0.269;sad-1_7,14783,1.688,1;sad-1_7,14758,0.758,1;
CVTPLPSENIMGS(79.9663)PR	2	6	0.336	1.87187	C27B7.5	WBGene00007762	sad-1_7_tech2,21190,0.322,0.504;sad-1_7_tech2,21191,0.355,0.504;sad-1_7,21489,0.358,0.16;sad-1_7_tech2,21193,0.345,0.504;sad-1_7,21493,0.336,0.16;sad-1_7,21488,0.3,0.16;
EAS(79.9663)PEATTTITMETSLTSTK	2	13	2.153	1.86965	unc-89	WBGene00006820	sad-1_7_tech2,31817,0.001,1;sad-1_7_tech2,30595,2.696,1;sad-1_7_tech2,31507,0.747,0.951;sad-1_7,32470,0.663,1;sad-1_7,32450,2.153,0.115;sad-1_7,32223,0.464,1;sad-1_7_tech2,31775,0.866,1;sad-1_7_tech2,31338,0.001,1;sad-1_7,32696,1.282,0.764;sad-1_7,32415,0.001,1;sad-1_7_tech2,31406,0.949,1;sad-1_7_tech2,31890,0.001,1;sad-1_7_tech2,29392,1,024,1;
FSEVFSTCLHSIQRTNPKDT(79.9663)R	2	1	1.864	1.864	R04F11.3	WBGene00011016	sad-1_12_tech2,17593,1.864,0.318;
VSQS(79.9663)AEQLS(79.9663)PVKEEQK	2	8	2.5945	1.86067	T07C4.3	WBGene00011560	sad-1_FT_tech2,15137,1.932,0.327;sad-1_FT_tech2,15174,2.43,0.468;sad-1_FT,15864,2.759,0.489;sad-1_FT,15855,2.759,0.489;sad-1_FT_tech2,15137,1.932,0.327;sad-1_FT_tech2,15174,2.43,0.468;sad-1_FT,15864,2.759,0.489;sad-1_FT,15855,2.759,0.489;
SY(79.9663)PVPY(79.9663)RSVLQEKFEPGQTLIVKGST(79.9663)IDESQR	4	2	1.035	1.85817	lec-1	WBGene00002264	sad-1_11_tech2,23264,1.083,0.125;sad-1_12_tech2,23168,0.987,0.191;
ETS(79.9663)DDVVIAR	2	18	0.497	1.85765	cyk-7	WBGene00015591	sad-1_FT_tech2,15892,0.497,0.071;sad-1_FT,16553,0.411,1;sad-1_FT_tech2,15894,0.578,0.071;sad-1_FT_tech2,16273,0.364,0.523;sad-1_FT_tech2,15937,0.257,0.049;sad-1_FT,16586,0.267,0.062;sad-1_FT_tech2,15901,0.497,0.071;sad-1_FT,16623,0.337,0.057;sad-1_FT,16560,0.926,0.13;sad-1_FT_tech2,15892,0.497,0.071;sad-1_FT,16553,0.411,1;sad-1_FT_tech2,15894,0.578,0.071;sad-1_FT_tech2,16273,0.364,0.523;sad-1_FT_…
SEFDGFNS(79.9663)AISPGHNLNDVLFRPMDK	3	2	0.397	1.85514	C36H8.1	WBGene00007987	sad-1_12_tech2,23337,0.397,0.141;sad-1_12,22574,0.564,0.535;
SIQIEPTS(79.9663)PAHPEDPQPSTSSLPLVEPIEDIVEPNEPTSSADPPVSNIKDEDIKEEEPLIK	5	6	1.851	1.851	met-1	WBGene00016603	sad-1_7,28002,1.851,0.407;sad-1_7_tech2,27409,2.597,1;sad-1_7_tech2,27375,0.881,0.556;sad-1_7,28002,1.851,0.407;sad-1_7_tech2,27409,2.597,1;sad-1_7_tech2,27375,0.881,0.556;
EVKEEQFS(79.9663)DNDS(79.9663)PR	2	3	1.47	1.84906	pmlr-1	WBGene00016323	sad-1_FT,14632,0.913,1;sad-1_FT_tech2,14002,1.47,0.305;sad-1_FT,14633,0.827,1;
LPSEHNY(79.9663)IPIAIHDDSHQK	4	10	1.301	1.84849	hpo-34	WBGene00009259	sad-1_12_tech2,14759,0.443,1;sad-1_12_tech2,14768,0.156,1;sad-1_12_tech2,14751,0.463,1;sad-1_12_tech2,14759,0.443,1;sad-1_12,14115,0.228,1;sad-1_12,14114,0.357,1;sad-1_12,14127,0.185,0.853;sad-1_12_tech2,14751,0.463,1;sad-1_12_tech2,14768,0.156,1;sad-1_8,17392,1.301,0.209;
KIS(79.9663)T(79.9663)GRLPTAGR	3	2	1.571	1.84824	T19D12.9	WBGene00020583	sad-1_6_tech2,11559,1.72,0.104;sad-1_6,11040,1.422,0.189;
NTANGSTSSDHLLGDPSSS(79.9663)CSPR	3	1	1.847	1.847	pes-4	WBGene00003978	sad-1_2,14284,1.847,0.324;
GAGDAADSSAVTESSES(79.9663)AS(79.9663)DVASPDSK	3	1	1.01	1.84644	cey-2	WBGene00000473	sad-1_FT_tech2,17065,1.01,0.417;
SADPLQNSS(79.9663)PTMSPIAPPR	2	2	1.237	1.84423	T04F3.1	WBGene00011436	sad-1_2,19182,1.237,0.169;sad-1_2,19182,1.237,0.169;
HATSQSSIT(79.9663)SSVGADS(79.9663)GVNLSPTHK	3	2	1.2275	1.84309	Y71F9AL.9	WBGene00022114	sad-1_5,14153,1.244,0.081;sad-1_5_tech2,15049,1.211,0.088;
NEYS(79.9663)DGEEVTEK	2	7	1.897	1.84215	lim-8	WBGene00017904	sad-1_FT_tech2,14241,3.054,0.554;sad-1_FT,14896,1.897,0.319;sad-1_FT_tech2,14241,3.054,0.554;sad-1_FT,14896,1.897,0.319;sad-1_FT_tech2,14241,3.054,0.554;sad-1_FT,14872,1.965,0.33;sad-1_FT,14870,1.897,0.319;
RSS(79.9663)LGGSTSSLTR	2	4	1.84	1.84	dhcr-7	WBGene00007126	sad-1_7,11004,0.791,1;sad-1_7_tech2,11007,1.84,0.3;sad-1_7,11015,1.658,1;sad-1_7_tech2,10981,0.561,0.807;
VMTAVPLLS(79.9663)PTPLR	2	6	0.3655	1.83953	gld-1	WBGene00001595	sad-1_6_tech2,21407,0.401,0.187;sad-1_6,21514,0.267,0.114;sad-1_6,21580,0.33,0.129;sad-1_6_tech2,21423,0.403,0.187;sad-1_6,21511,0.277,0.114;sad-1_6_tech2,21391,0.493,0.305;
ATAETAESVKS(79.9663)ADWAK	2	20	3.044	1.83927	mca-1	WBGene00003151	sad-1_2_tech2,13802,3.169,0.456;sad-1_2,14492,3.54,1;sad-1_2_tech2,13808,2.919,0.42;sad-1_2,14469,5.044,1;sad-1_2,14480,3.719,0.696;sad-1_2_tech2,13802,3.169,0.456;sad-1_2,14492,3.54,1;sad-1_2_tech2,13808,2.919,0.42;sad-1_2,14469,5.044,1;sad-1_2,14480,3.719,0.696;sad-1_2_tech2,13802,3.169,0.456;sad-1_2,14492,3.54,1;sad-1_2_tech2,13808,2.919,0.42;sad-1_2,14469,5.044,1;sad-1_2,14480,3.719,0.696;sad…
EGAGAS(79.9663)EEEKAEEEADEEGHTEL	3	78	1.008	1.83568	pdi-2	WBGene00003963	sad-1_8_tech2_141022045723,17326,1.008,0.128;sad-1_1_tech2,16869,0.705,0.197;sad-1_FT,21748,0.674,0.863;sad-1_FT,30495,1.068,0.243;sad-1_8_tech2_141022045723,17317,1.008,0.128;sad-1_FT,30067,0.636,0.235;sad-1_FT_tech2,29904,1.809,1;sad-1_FT,29612,0.712,0.466;sad-1_FT,31352,0.362,1;sad-1_FT,30318,0.441,0.935;sad-1_8_tech2_141022045723,17319,1.008,0.128;sad-1_8_tech2_141022045723,17329,1.008,0.128;…
LEDKDDDQHS(79.9663)AVVVGENSEHSMEK	3	20	1.834	1.834	mrp-5	WBGene00003411	sad-1_FT,15676,1.223,0.81;sad-1_FT_tech2,14923,0.581,1;sad-1_FT_tech2,14927,0.752,1;sad-1_FT_tech2,14912,0.892,1;sad-1_FT_tech2,14913,0.691,1;sad-1_FT,15702,0.933,0.695;sad-1_FT,15685,0.624,1;sad-1_FT,15686,0.578,0.927;sad-1_FT_tech2,14887,1.894,1;sad-1_FT,15691,1.834,0.361;sad-1_FT,15676,1.223,0.81;sad-1_FT_tech2,14923,0.581,1;sad-1_FT_tech2,14927,0.752,1;sad-1_FT_tech2,14912,0.892,1;sad-1_FT_te…
TVITDSLPYREPS(79.9663)DKVYMGSPPSTVPQAPESSSSTR	4	1	1.021	1.83364	C01G8.1	WBGene00015312	sad-1_12,18414,1.021,0.167;
LQS(79.9663)AIVDLRAQNQR	2	4	1.833	1.833	dgk-4	WBGene00006483	sad-1_4_tech2,16619,1.833,0.442;sad-1_4_tech2,16628,1.833,0.442;sad-1_4_tech2,16619,1.833,0.442;sad-1_4_tech2,16628,1.833,0.442;
SAIS(79.9663)IATSIHQLAEEVEECK	3	3	0.937	1.83008	pgp-2	WBGene00003996	sad-1_12_tech2,25470,0.51,0.108;sad-1_12,24798,0.937,0.064;sad-1_12,24799,0.937,0.064;
AS(79.9663)SPEKQFDEDGDEIEATATK	3	7	1.829	1.829	ZK185.1	WBGene00022681	sad-1_FT,22228,1.829,0.405;sad-1_FT_tech2,21498,1.14,0.672;sad-1_FT_tech2,21467,0.887,0.89;sad-1_FT_tech2,21460,2.272,0.773;sad-1_FT_tech2,21503,1.14,0.672;sad-1_FT,22253,1.888,0.418;sad-1_FT,22256,1.829,0.405;
AASPVSSPKS(79.9663)PVIQDQSPK	2	10	2.071	1.82813	ppfr-2	WBGene00017064	sad-1_5_tech2,12366,1.2,1;sad-1_5,11555,2.071,0.467;sad-1_5_tech2,12392,0.48,0.959;sad-1_5_tech2,12377,1.072,0.262;sad-1_5_tech2,12363,1.252,1;sad-1_5,11557,2.071,0.467;sad-1_5_tech2,12350,1.82,1;sad-1_5,11601,1,024,1;sad-1_5_tech2,12348,0.517,0.878;sad-1_5,11554,2.161,0.487;
DEEQSDEYS(79.9663)SEETYDYEQENTKK	3	13	3.7395	1.82801	vit-2	WBGene00006926	sad-1_FT_tech2,17232,3.607,0.256;sad-1_FT,21465,1,024,1;sad-1_8_tech2_141022045723,13851,1.618,0.163;sad-1_FT_tech2,17234,3.505,0.249;sad-1_8_tech2_141022045723,13943,4.055,0.461;sad-1_FT,17921,4.849,0.337;sad-1_FT,17939,3.872,0.316;sad-1_FT_tech2,19963,1,024,1;sad-1_FT_tech2,17233,3.505,0.249;sad-1_1_tech2,13848,2.074,1;sad-1_FT,20341,1,024,1;sad-1_FT,17912,4.366,0.292;sad-1_1_tech2,13819,1,024,…
GAPFGSMSVADLGSLT(79.9663)R	2	1	1.669	1.82704	unc-15	WBGene00006754	sad-1_12_tech2,22944,1.669,0.346;
T(79.9663)DSEHPFSEILAQDLTLPQEK	3	9	1.827	1.827	ret-1	WBGene00004336	sad-1_12_tech2,23991,2.009,0.268;sad-1_12_tech2,23995,3.161,0.73;sad-1_12,23231,1.645,0.442;sad-1_12_tech2,23991,2.009,0.268;sad-1_12_tech2,23995,3.161,0.73;sad-1_12,23231,1.645,0.442;sad-1_12_tech2,23995,3.161,0.73;sad-1_12_tech2,23991,2.009,0.268;sad-1_12,23231,1.645,0.442;
MFSSNS(79.9663)DGHLR	2	2	1.2115	1.82416	Y39E4B.5	WBGene00012716	sad-1_10_tech2,12531,1.562,0.271;sad-1_10,12594,0.861,0.459;
TWTFCGTPEY(79.9663)VSPEIILNK	3	1	1.864	1.82387	egl-4	WBGene00001173	sad-1_11,24102,1.864,0.445;
KS(79.9663)AS(79.9663)PINQPNKPDADDIK	3	14	1.67	1.82322	K04C1.2	WBGene00010552	sad-1_1,11794,1.67,0.267;sad-1_1_tech2,11732,1.255,0.687;sad-1_1_tech2,11709,3.209,0.3;sad-1_1_tech2,11720,0.915,0.501;sad-1_1,11795,1.67,0.267;sad-1_1,11809,1.382,0.221;sad-1_1_tech2,11725,1.115,0.547;sad-1_1,11794,1.67,0.267;sad-1_1_tech2,11732,1.255,0.687;sad-1_1_tech2,11709,3.209,0.3;sad-1_1_tech2,11720,0.915,0.501;sad-1_1,11795,1.67,0.267;sad-1_1,11809,1.382,0.221;sad-1_1_tech2,11725,1.115,0…
EAEEET(79.9663)EEESDDEIAFGGDVK	2	80	1.229	1.82254	C37C3.2	WBGene00016496	sad-1_FT_tech2,30276,0.001,1;sad-1_FT,28230,0.728,1;sad-1_FT_tech2,30417,1.262,1;sad-1_FT_tech2,28794,0.941,1;sad-1_FT,30529,0.265,1;sad-1_FT,30853,1.466,1;sad-1_FT,29648,0.614,1;sad-1_FT_tech2,29478,1.274,0.186;sad-1_FT,30747,0.739,0.236;sad-1_FT,22757,1.055,0.181;sad-1_FT_tech2,22077,1.161,0.069;sad-1_FT,30319,1.2,0.689;sad-1_FT,30241,1.689,0.205;sad-1_FT,29141,1.216,1;sad-1_FT,29986,1.116,1;sa…
S(79.9663)DSLNTDEPVLAK	2	2	1.819	1.819	unc-22	WBGene00006759	sad-1_1,15745,1.819,0.111;sad-1_1,15745,1.819,0.111;
YQGPPPPQQQQQQQPQQQQFSGEQSRPQS(79.9663)HPNSQPTTPGPR	5	9	1.582	1.81631	atx-2	WBGene00000231	sad-1_7,13600,1.582,0.238;sad-1_7,13600,1.582,0.238;sad-1_7,13599,1.582,0.238;sad-1_7_tech2,13525,0.558,0.182;sad-1_7,13600,1.582,0.238;sad-1_7,13634,0.833,0.139;sad-1_7_tech2,13488,0.488,1;sad-1_7,13619,1.146,0.23;sad-1_7,13600,1.582,0.238;
KAPPT(79.9663)YDVDS(79.9663)GSDSDQPK	2	1	1.814	1.814	top-2	WBGene00010785	sad-1_1,12343,1.814,0.391;
NPFGGPSPSGFPDLGS(79.9663)PGSSNYNPASQK	3	4	1.148	1.81359	R06C1.6	WBGene00011060	sad-1_11,21219,1.208,0.945;sad-1_11_tech2,21857,1.148,0.222;sad-1_11,21227,1.257,0.945;sad-1_11_tech2,21868,1.148,0.222;
RNS(79.9663)TDTHVFANR	2	2	1.809	1.809	C01C4.3	WBGene00015293	sad-1_5,8958,1.809,0.023;sad-1_5,8959,1.809,0.023;
IEMPDTDSEDS(79.9663)RTPPPTHK	3	1	1.808	1.808	pbrm-1	WBGene00007042	sad-1_2_tech2,12496,1.808,0.247;
PRS(79.9663)NDPAEPQSESADLFAEPSSQHSSMR	3	6	1.752	1.80726	mcm-4	WBGene00003156	sad-1_4_tech2,14123,1.056,1;sad-1_4_tech2,14140,0.963,1;sad-1_4,13524,1.752,0.14;sad-1_4_tech2,14150,1.123,0.885;sad-1_4_tech2,14156,0.765,0.678;sad-1_4,13523,1.752,0.14;
NIT(79.9663)LNGT(79.9663)EFLQEVMK	2	4	0.518	1.80488	epi-1	WBGene00001328	sad-1_2,14998,0.518,0.25;sad-1_2,14998,0.518,0.25;sad-1_2,14998,0.518,0.25;sad-1_2,14998,0.518,0.25;
AAS(79.9663)PVSSPKS(79.9663)PVIQDQS(79.9663)PKKEDAK	3	7	1.8475	1.8042	ppfr-2	WBGene00017064	sad-1_1_tech2,11442,1,1;sad-1_1,11433,1.178,0.196;sad-1_1,11470,1.066,1;sad-1_1_tech2,11416,2.017,1;sad-1_1_tech2,11389,2.517,0.074;sad-1_1_tech2,11394,0.5,0.784;sad-1_1,11468,1.066,1;
KIS(79.9663)AVGIK	2	16	0.835	1.80401	F56H9.2	WBGene00010174	sad-1_6_tech2,10925,0.31,0.078;sad-1_6,10471,0.424,0.633;sad-1_5,10203,0.835,0.117;sad-1_5,10170,0.835,0.117;sad-1_5_tech2,11105,1.065,0.17;sad-1_5,10171,0.835,0.117;sad-1_5_tech2,11106,1.031,0.164;sad-1_6,10462,0.424,0.633;sad-1_6_tech2,10925,0.31,0.078;sad-1_6,10471,0.424,0.633;sad-1_5,10203,0.835,0.117;sad-1_5,10170,0.835,0.117;sad-1_5_tech2,11105,1.065,0.17;sad-1_5,10171,0.835,0.117;sad-1_5_t…
ILAPTSNS(79.9663)PR	2	12	1.804	1.804	ntl-4	WBGene00003827	sad-1_8_tech2_141022045723,23127,0.001,1;sad-1_6,10529,1.211,1;sad-1_6,10496,1.804,0.321;sad-1_6_tech2,10991,1.02,0.825;sad-1_8,24442,0.001,1;sad-1_6_tech2,10957,1.155,0.758;sad-1_8_tech2_141022045723,23127,0.001,1;sad-1_6,10529,1.211,1;sad-1_6,10496,1.804,0.321;sad-1_6_tech2,10991,1.02,0.825;sad-1_8,24442,0.001,1;sad-1_6_tech2,10957,1.155,0.758;
LSVPPPLKFS(79.9663)KHVEDANK	3	1	1.802	1.802	mdt-27	WBGene00007023	sad-1_4,16080,1.802,0.214;
ISRDST(79.9663)TGTDGGAFGDR	3	2	1.118	1.80032	lfi-1	WBGene00022500	sad-1_2_tech2,11919,1.118,0.365;sad-1_2_tech2,11919,1.118,0.365;
IEEIKEEEDVTPSQS(79.9663)PPATQTPR	3	3	2.273	1.79968	F59E12.1	WBGene00019118	sad-1_1_tech2,14436,2.351,0.44;sad-1_1_tech2,14437,2.097,0.392;sad-1_1_tech2,14462,2.273,0.425;
AAVLNSAAS(79.9663)PTSSATK	2	6	1.242	1.7974	F43G6.4	WBGene00009657	sad-1_6_tech2,11717,0.531,0.764;sad-1_6_tech2,11693,0.515,0.663;sad-1_6,11215,0.001,1;sad-1_6,11218,0.001,1;sad-1_6_tech2,11697,0.515,0.663;sad-1_6,11239,1.242,0.209;
QSSNRIS(79.9663)PEIRR	2	1	1.796	1.796	del-3	WBGene00009144	sad-1_3,26293,1.796,0.316;
RVS(79.9663)SAHEEAPVADAEEDAPLTK	3	2	1.722	1.79575	T28D9.1	WBGene00020894	sad-1_FT,18401,1.133,0.855;sad-1_FT_tech2,17705,1.722,0.03;
EKS(79.9663)PEKPEDVKS(79.9663)PVKK	3	10	2.375	1.79392	unc-89	WBGene00006820	sad-1_FT,7732,2.559,0.404;sad-1_FT_tech2,6885,1.242,1;sad-1_FT,7769,2.375,0.269;sad-1_FT,7737,3.545,0.559;sad-1_FT,7724,2.705,0.284;sad-1_FT_tech2,6908,1.672,1;sad-1_FT,7822,1.177,0.326;sad-1_FT_tech2,6874,1.855,1;sad-1_FT_tech2,6911,1.777,1;sad-1_FT_tech2,6915,1.398,0.216;
NVEES(79.9663)VVKANEQAS(79.9663)K	2	1	1.576	1.79091	M176.10	WBGene00010946	sad-1_9,15542,1.576,0.092;
S(79.9663)PSPPTITLQQDEMSESADHLLDELSKK	3	42	1.769	1.78747	lea-1	WBGene00002263	sad-1_10_tech2,24311,2.03,0.428;sad-1_11,23535,1.328,0.094;sad-1_11_tech2,24239,0.926,1;sad-1_11_tech2,24244,0.926,1;sad-1_10_tech2,24336,2.314,1;sad-1_11,23544,1.018,1;sad-1_11_tech2,24272,1.324,1;sad-1_10,24618,1.466,1;sad-1_10,24641,1.775,0.334;sad-1_10_tech2,24365,1.922,0.475;sad-1_11,23536,1.328,0.094;sad-1_11_tech2,24262,1.129,1;sad-1_11_tech2,24292,1.763,0.45;sad-1_11,23596,1.312,0.151;sad…
EKT(79.9663)PEKVDEKPKS(79.9663)PTK	2	1	1.785	1.785	unc-89	WBGene00006820	sad-1_FT,5954,1.785,0.279;
TLS(79.9663)DS(79.9663)SDDEWMTKPR	2	3	2.106	1.78471	M03C11.8	WBGene00010845	sad-1_2_tech2,17279,2.434,1;sad-1_2,18096,2.106,0.304;sad-1_2_tech2,17237,1.788,1;
T(79.9663)TVWS(79.9663)SNFPSAHVLT(79.9663)VYENSEQK	3	2	1.784	1.784	F27C1.1	WBGene00017851	sad-1_10_tech2,16872,1.784,0.253;sad-1_10,17091,2.84,1;
S(79.9663)TSPGLEEGHHEHLYTPEK	4	4	2.305	1.7813	inx-3	WBGene00002125	sad-1_2_tech2,12362,3.762,0.801;sad-1_2,12791,2.93,0.126;sad-1_2_tech2,12355,1.653,1;sad-1_2,12794,1.68,0.271;
SNEVDS(79.9663)DSEPEPARPIT(79.9663)PPVHHSNIEK	3	8	0.731	1.78032	znf-598	WBGene00016888	sad-1_2,14621,0.659,0.308;sad-1_2,14606,0.721,1;sad-1_2_tech2,14071,0.953,0.934;sad-1_2,14635,0.609,0.953;sad-1_2_tech2,14055,0.731,0.308;sad-1_2_tech2,14074,0.809,0.308;sad-1_2,14639,0.609,0.953;sad-1_2,14594,2.078,1;
RERS(79.9663)EDEEYSLPAK	2	10	1.9705	1.78028	fubl-1	WBGene00007534	sad-1_1,11687,1.973,0.252;sad-1_1,11645,1,024,1;sad-1_1,11716,1.89,0.242;sad-1_1_tech2,11629,2.251,0.536;sad-1_1_tech2,11657,2.561,0.61;sad-1_1_tech2,11662,2.561,0.61;sad-1_1,11688,2.046,0.262;sad-1_1,11655,1.968,0.236;sad-1_1_tech2,11655,2.561,0.61;sad-1_1_tech2,11635,2.156,0.513;
S(79.9663)SSASDLGIINR	2	2	1.78	1.78	acl-5	WBGene00011106	sad-1_7_tech2,17672,1.78,0.07;sad-1_7_tech2,17672,1.78,0.07;
NLT(79.9663)LNQIT(79.9663)YIGPNY(79.9663)YIFDSK	3	2	1.354	1.77924	str-236	WBGene00006265	sad-1_12,24616,0.999,0.072;sad-1_12_tech2,25285,1.709,0.161;
IAQKS(79.9663)PDSTSPEAK	2	8	0.8905	1.77745	smi-1	WBGene00004886	sad-1_1_tech2,6809,0.972,0.528;sad-1_1_tech2,6816,0.943,0.512;sad-1_1,6505,0.889,0.126;sad-1_1_tech2,6783,0.691,1;sad-1_1,6508,0.892,0.126;sad-1_1,6521,0.782,0.206;sad-1_1_tech2,6812,0.943,0.512;sad-1_1,6507,0.892,0.126;
RKS(79.9663)LQSTGGPNDTLDILGVDGTEEK	3	6	2.04	1.77667	unc-58	WBGene00006792	sad-1_9_tech2,19354,1.302,1;sad-1_9,16812,2.04,0.393;sad-1_9,16837,1.727,1;sad-1_9_tech2,19354,1.302,1;sad-1_9,16812,2.04,0.393;sad-1_9,16837,1.727,1;
IQS(79.9663)ESNLVTSGMVFTPR	2	10	2.368	1.77511	mlk-1	WBGene00003374	sad-1_9_tech2,21963,2.234,0.663;sad-1_9,19550,2.377,0.353;sad-1_9,19537,2.368,0.411;sad-1_9_tech2,21953,2.234,0.663;sad-1_9,19580,2.069,0.167;sad-1_9_tech2,21963,2.234,0.663;sad-1_9,19550,2.377,0.353;sad-1_9,19537,2.368,0.411;sad-1_9_tech2,21953,2.234,0.663;sad-1_9,19580,2.069,0.167;
SVPLAIAS(79.9663)SSSPANVANNQYAIPVDENGHR	3	2	1.848	1.77181	T05H10.1	WBGene00011507	sad-1_11_tech2,20085,1.848,0.267;sad-1_11,19429,3.619,0.539;
Y(79.9663)DSKENLLEDER	2	7	1.31	1.77027	kdin-1	WBGene00006490	sad-1_FT_tech2,18197,1.31,0.255;sad-1_FT,18861,0.865,0.036;sad-1_FT_tech2,18197,1.31,0.255;sad-1_FT_tech2,18197,1.31,0.255;sad-1_FT,18861,0.865,0.036;sad-1_FT_tech2,18197,1.31,0.255;sad-1_FT,18861,0.865,0.036;
IS(79.9663)SPVHSDAGDASSFK	2	4	1.866	1.76973	unc-44	WBGene00006780	sad-1_3_tech2,14591,0.7,0.076;sad-1_3,14545,1.871,0.115;sad-1_3_tech2,14621,1.866,0.158;sad-1_3_tech2,14603,1.866,0.158;
HEYCMDMFHES(79.9663)HK	2	5	0.473	1.76933	T01C1.4	WBGene00011317	sad-1_4,17076,0.518,0.102;sad-1_4,16613,0.434,0.086;sad-1_4_tech2,16895,0.43,0.161;sad-1_4_tech2,16659,0.5,0.071;sad-1_4,16367,0.473,0.035;
EKS(79.9663)PEKPEEKPKS(79.9663)PT(79.9663)PK	3	2	1.693	1.76907	unc-89	WBGene00006820	sad-1_FT_tech2,5855,1.746,0.137;sad-1_FT,6389,1.64,0.234;
HPSHHQS(79.9663)NDNSMWNSPSVGGGQSNSETR	4	9	1.769	1.769	ain-2	WBGene00015007	sad-1_7,12388,1.769,0.103;sad-1_7_tech2,12297,1,024,1;sad-1_7_tech2,12326,1.239,1;sad-1_7,12388,1.769,0.103;sad-1_7_tech2,12297,1,024,1;sad-1_7_tech2,12326,1.239,1;sad-1_7,12388,1.769,0.103;sad-1_7_tech2,12297,1,024,1;sad-1_7_tech2,12326,1.239,1;
NPAADNS(79.9663)DEETTAASPSSDVARPNPLDSAR	3	8	0.47	1.76559	ampd-1	WBGene00016415	sad-1_3,19214,2.327,1;sad-1_3_tech2,19046,1.297,1;sad-1_3,19271,0.453,0.371;sad-1_3_tech2,19104,0.487,0.161;sad-1_3,19214,2.327,1;sad-1_3_tech2,19046,1.297,1;sad-1_3,19271,0.453,0.371;sad-1_3_tech2,19104,0.487,0.161;
EIPAPSLS(79.9663)PPAEILEKPK	2	2	0.663	1.7633	F19F10.11	WBGene00017607	sad-1_9,18414,0.663,0.445;sad-1_9,18414,0.663,0.445;
AIT(79.9663)PLPPATHQITLEEYK	2	2	1.763	1.763	lido-11	WBGene00016574	sad-1_9,17134,1.895,1;sad-1_9_tech2,19660,1.763,0.321;
S(79.9663)SS(79.9663)NTSLIDTESK	2	3	0.218	1.76162	F32H2.7	WBGene00009344	sad-1_FT,18887,0.218,0.162;sad-1_FT,18892,0.209,0.162;sad-1_FT_tech2,18171,0.235,0.086;
HATSQSS(79.9663)IT(79.9663)SSVGADSGVNLSPTHK	3	13	1.116	1.75748	Y71F9AL.9	WBGene00022114	sad-1_7,32861,0.77,1;sad-1_7,33104,1.197,0.235;sad-1_7,31852,0.708,0.819;sad-1_7,32975,1.035,0.079;sad-1_7,32618,1.01,1;sad-1_7,33027,0.874,0.507;sad-1_7_tech2,29516,1.414,0.05;sad-1_7,31540,0.871,0.683;sad-1_7,30788,0.756,0.172;sad-1_7_tech2,29714,1.629,1;sad-1_7_tech2,30991,0.888,1;sad-1_7,30260,1.368,1;sad-1_7,30490,1.697,1;
S(79.9663)GTHTES(79.9663)ESEEDPKAPR	3	1	1.756	1.756	tps-2	WBGene00006603	sad-1_FT,9947,1.756,0.392;
TLDEEVAY(79.9663)LHLAQLGVK	3	11	0.7315	1.75287	ahcy-1	WBGene00019322	sad-1_2_tech2,21639,0.772,0.075;sad-1_2,22596,0.724,0.127;sad-1_2_tech2,21643,0.739,0.146;sad-1_2,22588,0.724,0.127;sad-1_2_tech2,21649,0.772,0.075;sad-1_2_tech2,21644,0.772,0.075;sad-1_2,22593,0.67,0.213;sad-1_3,27761,1.105,1;sad-1_2,22591,0.67,0.213;sad-1_2_tech2,21645,0.772,0.075;sad-1_2_tech2,21625,0.641,0.119;
EYEVS(79.9663)EDEDEHQQSQVQR	3	11	1.7765	1.74435	unc-44	WBGene00006780	sad-1_FT_tech2,29512,0.643,0.697;sad-1_FT,15239,1.003,1;sad-1_8_tech2_141022045723,11440,1.926,0.308;sad-1_FT_tech2,28587,0.794,1;sad-1_8_tech2_141022045723,11441,1.926,0.308;sad-1_FT,15276,0.427,1;sad-1_FT_tech2,14642,1.39,0.192;sad-1_FT,29215,1.199,1;sad-1_8_tech2_141022045723,11408,1.627,0.375;sad-1_8_tech2_141022045723,11458,2.469,0.793;sad-1_FT_tech2,14749,0.324,1;
LTAGASPIS(79.9663)DVDLQK	2	3	0.943	1.74307	F07F6.4	WBGene00017217	sad-1_9_tech2,18853,0.932,0.182;sad-1_9,16366,0.984,0.156;sad-1_9,16365,0.943,0.15;
DAEAST(79.9663)PKEPEAPKDPK	3	8	1.742	1.742	chdp-1	WBGene00015687	sad-1_FT,11609,1.742,0.385;sad-1_FT,11636,2.049,0.543;sad-1_FT,11643,0.997,0.532;sad-1_FT_tech2,11124,1.64,1;sad-1_FT,11626,2.018,0.319;sad-1_FT,11639,2.049,0.543;sad-1_FT,11699,1.015,0.136;sad-1_FT_tech2,11086,0.777,1;
GELPPEGGRHTPVGSAQAGSAS(79.9663)STPTPAAAPTNWGAVAR	4	2	0.925	1.742	let-711	WBGene00002845	sad-1_11_tech2,17097,0.925,0.196;sad-1_11_tech2,17140,0.524,0.737;
REPIPVDPVDVGELS(79.9663)ELDNLAHLAAHGGDGR	3	4	0.614	1.74184	rpn-5	WBGene00004461	sad-1_11,24126,0.548,0.702;sad-1_12_tech2,24818,0.583,0.627;sad-1_11,24109,0.614,0.198;sad-1_11,24099,0.705,1;
DKAS(79.9663)DVWDSAK	2	16	2.023	1.7402	lea-1	WBGene00002263	sad-1_1_tech2,13708,1.918,0.221;sad-1_1,14101,2.274,0.183;sad-1_1,14028,2.157,0.155;sad-1_1_tech2,13730,2.097,0.241;sad-1_1_tech2,13755,1.918,0.221;sad-1_1_tech2,13719,1.918,0.221;sad-1_1,14057,2.073,0.167;sad-1_1,14044,1.973,0.141;sad-1_1_tech2,13708,1.918,0.221;sad-1_1,14101,2.274,0.183;sad-1_1_tech2,13730,2.097,0.241;sad-1_1,14028,2.157,0.155;sad-1_1_tech2,13755,1.918,0.221;sad-1_1_tech2,13719…
NTVRFIDNFS(79.9663)MGTRGAASAEY(79.9663)FLRAGY(79.9663)AVIFMHR	3	1	1.74	1.74	Y71H2AM.6	WBGene00022171	sad-1_3_tech2,23966,1.74,0.493;
S(79.9663)TGALTDADDGDR	2	6	1.74	1.74	fzy-1	WBGene00001511	sad-1_FT_tech2,14028,1.196,0.878;sad-1_FT,14600,0.673,1;sad-1_FT_tech2,14021,1.196,0.878;sad-1_FT,14663,1.74,0.316;sad-1_FT_tech2,14072,1.191,0.701;sad-1_FT_tech2,14020,1.256,0.878;
TLDEEVAY(79.9663)LHLAQLGVK	2	16	0.726	1.73969	ahcy-1	WBGene00019322	sad-1_2_tech2,21655,0.759,0.189;sad-1_2,22595,0.734,0.09;sad-1_2,22581,0.622,0.104;sad-1_2_tech2,21637,0.726,0.069;sad-1_2,22579,0.734,0.09;sad-1_2,22586,0.734,0.09;sad-1_3,27752,0.639,0.679;sad-1_2_tech2,21635,0.764,0.069;sad-1_3_tech2,27205,0.432,0.135;sad-1_2_tech2,21660,0.739,0.069;sad-1_2_tech2,21636,0.726,0.069;sad-1_2,22597,0.622,0.104;sad-1_3,27749,0.639,0.679;sad-1_3_tech2,27235,0.472,0.…
HAS(79.9663)PVATLEK	2	57	2.387	1.7391	frm-1	WBGene00001488	sad-1_2,11022,2.485,0.264;sad-1_2,11336,1.07,0.065;sad-1_2,11013,2.387,0.203;sad-1_2,11039,2.387,0.232;sad-1_2_tech2,10606,2.562,0.179;sad-1_2,11029,2.387,0.232;sad-1_2_tech2,10946,1.032,0.084;sad-1_2,11027,2.387,0.232;sad-1_2,11346,1.031,0.058;sad-1_2_tech2,10608,2.512,0.176;sad-1_2,11335,1.148,0.07;sad-1_2_tech2,10607,2.512,0.176;sad-1_2_tech2,10621,2.382,0.15;sad-1_2_tech2,10937,1.109,0.076;sa…
KPEPSIEIQEPVTEQIRDDVVETAIAPEVPLRPVEELPHS(79.9663)PAPSSR	4	21	2.518	1.73885	fln-2	WBGene00016006	sad-1_7,27787,3.291,0.486;sad-1_7,27712,1.19,1;sad-1_7_tech2,27141,1.745,0.269;sad-1_7,27748,2.225,1;sad-1_7_tech2,27113,0.636,1;sad-1_7,27721,2.271,1;sad-1_7_tech2,27120,0.636,1;sad-1_7,27787,3.291,0.486;sad-1_7,27712,1.19,1;sad-1_7_tech2,27141,1.745,0.269;sad-1_7,27748,2.225,1;sad-1_7_tech2,27113,0.636,1;sad-1_7,27721,2.271,1;sad-1_7_tech2,27120,0.636,1;sad-1_7,27787,3.291,0.486;sad-1_7,27712,1…
SPSPPT(79.9663)ITLQQDEMSESADHLLDELSKK	4	2	1.738	1.738	lea-1	WBGene00002263	sad-1_11_tech2,24294,1.738,0.064;sad-1_11_tech2,24294,1.738,0.064;
SRVENEGVNGATSPTATT(79.9663)VAAPSSNVANSSTSALTPR	3	1	1.737	1.737	pqn-39	WBGene00004126	sad-1_10,17301,1.737,0.25;
QEVS(79.9663)PTDETAMSLDDIQAQIAK	3	1	1.735	1.735	daf-25	WBGene00000917	sad-1_12,21839,1.735,0.352;
NDQEDS(79.9663)EDEDHFLESLR	3	2	1.508	1.73457	Y54G2A.41	WBGene00044485	sad-1_3_tech2,24846,1.508,0.281;sad-1_3_tech2,24818,1.508,0.281;
AATYVKWS(79.9663)PLENK	2	2	0.104	1.73333	arx-3	WBGene00000201	sad-1_11_tech2,21152,1,024,1;sad-1_11,20508,0.104,0.065;
NST(79.9663)SSQTYSLSPAILEHHR	3	3	1.247	1.73156	sax-2	WBGene00004728	sad-1_2,18108,1.247,0.287;sad-1_2,18125,1.254,0.225;sad-1_2_tech2,17383,1.126,0.232;
IFNFGALDKLDT(79.9663)SPPSGFTR	3	6	1.73	1.73	rga-8	WBGene00021324	sad-1_9_tech2,23627,1.383,0.181;sad-1_9,21351,0.41,1;sad-1_9_tech2,23631,2.077,0.311;sad-1_9_tech2,23627,1.383,0.181;sad-1_9,21351,0.41,1;sad-1_9_tech2,23631,2.077,0.311;
STT(79.9663)SLDYQPVHVGHVK	3	1	1.729	1.729	ifo-1	WBGene00018350	sad-1_10_tech2,14912,1.729,0.48;
NGFYQEKS(79.9663)DEDDTLEK	2	9	0.911	1.72865	E03H12.7	WBGene00017114	sad-1_FT_tech2,18972,1,024,1;sad-1_FT,19742,1,024,1;sad-1_FT,19671,0.911,0.127;sad-1_FT_tech2,18972,1,024,1;sad-1_FT,19742,1,024,1;sad-1_FT,19671,0.911,0.127;sad-1_FT_tech2,18972,1,024,1;sad-1_FT,19742,1,024,1;sad-1_FT,19671,0.911,0.127;
RYS(79.9663)YENIDGVGDDASSDSR	2	1	1.84	1.72682	sel-5	WBGene00004762	sad-1_1,15650,1.84,0.261;
QGS(79.9663)ITEDPIEEADETIEETLPQK	3	1	1.665	1.72635	hsr-9	WBGene00002027	sad-1_1_tech2,23455,1.665,0.237;
VIRPS(79.9663)PHTSTS(79.9663)NLTTENTPLLKDEEPPKTNPDEPKV	4	6	2.052	1.72582	abts-1	WBGene00009920	sad-1_7,19382,2.052,0.099;sad-1_7,19387,2.052,0.099;sad-1_7,19382,2.052,0.099;sad-1_7,19387,2.052,0.099;sad-1_7,19382,2.052,0.099;sad-1_7,19387,2.052,0.099;
LLNPESS(79.9663)SEVCK	2	2	0.634	1.72283	mig-23	WBGene00003254	sad-1_5_tech2,13252,1.373,1;sad-1_5,12462,0.634,0.257;
GDDS(79.9663)MDHDGEKENAPK	2	2	1.722	1.722	mcm-6	WBGene00003158	sad-1_FT_tech2,7114,1.722,0.071;sad-1_FT_tech2,7114,1.722,0.071;
SS(79.9663)NKNYDEDVESR	2	3	0.716	1.72115	kvs-5	WBGene00021948	sad-1_FT_tech2,11337,1.331,0.937;sad-1_FT,11876,0.716,0.083;sad-1_FT_tech2,11344,1.331,0.937;
ENPFVNQQAS(79.9663)TENAKPITQEVK	3	3	0.567	1.71818	hex-2	WBGene00015767	sad-1_6,15339,0.479,0.106;sad-1_6,15331,0.567,0.399;sad-1_6,15327,0.567,0.399;
TSGADAAAAVAADIIHNS(79.9663)DK	2	6	1.6885	1.71818	C37C3.2	WBGene00016496	sad-1_1,19850,1.708,0.2;sad-1_1_tech2,19295,2.15,1;sad-1_1,19830,1.669,0.3;sad-1_1,19850,1.708,0.2;sad-1_1_tech2,19295,2.15,1;sad-1_1,19830,1.669,0.3;
IEELDENSDT(79.9663)DLQKSPRPR	3	1	1.716	1.716	T19C3.4	WBGene00020562	sad-1_1,13381,1.716,0.26;
S(79.9663)VT(79.9663)PEGKRLRFRSIHGIDVEVGNGTAEEEARVYFTQLSQAWK	6	6	2.492	1.71596	D2023.1	WBGene00014300	sad-1_6_tech2,17059,6.897,0.623;sad-1_6_tech2,17056,2.492,0.352;sad-1_6_tech2,17059,6.897,0.623;sad-1_6_tech2,17056,2.492,0.352;sad-1_6_tech2,17059,6.897,0.623;sad-1_6_tech2,17056,2.492,0.352;
EDAEADRGST(79.9663)S(79.9663)PTDPDKR	2	2	1.668	1.71355	C15C6.3	WBGene00007602	sad-1_FT,9756,1.053,0.78;sad-1_FT_tech2,9088,1.668,0.431;
GPEEPTS(79.9663)PKPK	2	1	1.713	1.713	F38A1.8	WBGene00009521	sad-1_FT,7247,1.713,0.216;
AGSGHSGS(79.9663)PITIPNAMSNNFR	3	8	1.712	1.712	hlh-30	WBGene00020930	sad-1_7_tech2,20838,1.854,0.181;sad-1_7_tech2,20857,1.57,0.153;sad-1_7,21097,0.893,1;sad-1_7,21102,0.822,1;sad-1_7_tech2,20838,1.854,0.181;sad-1_7_tech2,20857,1.57,0.153;sad-1_7,21097,0.893,1;sad-1_7,21102,0.822,1;
SST(79.9663)IGS(79.9663)ITNGPVIDEK	2	4	0.245	1.70732	pgp-1	WBGene00003995	sad-1_2_tech2,18513,0.376,0.744;sad-1_2,19523,0.223,0.129;sad-1_2_tech2,18505,0.478,1;sad-1_2,19557,0.267,0.278;
DS(79.9663)FANYSSK	2	1	1.574	1.70716	hpo-34	WBGene00009259	sad-1_2,13146,1.574,0.24;
RSTS(79.9663)QNS(79.9663)NTDKTDDELTEEEK	3	12	1.079	1.70625	ifg-1	WBGene00002066	sad-1_FT_tech2,13513,0.969,0.658;sad-1_FT,14101,0.828,0.961;sad-1_FT_tech2,13519,0.969,0.658;sad-1_FT_tech2,13537,1.079,0.181;sad-1_FT_tech2,13513,0.969,0.658;sad-1_FT,14101,0.828,0.961;sad-1_FT_tech2,13519,0.969,0.658;sad-1_FT_tech2,13537,1.079,0.181;sad-1_FT_tech2,13513,0.969,0.658;sad-1_FT,14101,0.828,0.961;sad-1_FT_tech2,13519,0.969,0.658;sad-1_FT_tech2,13537,1.079,0.181;
KRES(79.9663)QPLLEPHTPMDR	3	8	0.888	1.70581	oct-1	WBGene00003842	sad-1_5_tech2,13228,1.821,1;sad-1_5_tech2,13226,0.705,0.271;sad-1_5,12248,1.071,0.274;sad-1_5_tech2,13177,1.369,1;sad-1_5_tech2,13228,1.821,1;sad-1_5_tech2,13226,0.705,0.271;sad-1_5,12248,1.071,0.274;sad-1_5_tech2,13177,1.369,1;
FVDNEGET(79.9663)SKDAEVEDEDSK	3	1	0.885	1.7052	nud-1	WBGene00003829	sad-1_FT_tech2,15216,0.885,0.142;
KVS(79.9663)ATSEFFQSLPYK	2	17	0.735	1.70373	mel-32	WBGene00003214	sad-1_3_tech2,26139,0.823,0.108;sad-1_3_tech2,26148,0.735,0.108;sad-1_3_tech2,26157,0.735,0.108;sad-1_3_tech2,26150,0.735,0.108;sad-1_3,26664,0.62,0.077;sad-1_3,26661,0.702,0.077;sad-1_3_tech2,26149,0.735,0.108;sad-1_3_tech2,26139,0.823,0.108;sad-1_3_tech2,26148,0.735,0.108;sad-1_3_tech2,26157,0.735,0.108;sad-1_3,26664,0.62,0.077;sad-1_3_tech2,26149,0.735,0.108;sad-1_3,26655,0.274,0.16;sad-1_3,26…
SSHSSKS(79.9663)VDS(79.9663)SIYEEEEAR	2	1	0.983	1.70364	C18B2.5	WBGene00015956	sad-1_FT,17790,0.983,0.15;
HPPS(79.9663)SGEEIAEQEEK	2	9	1.7875	1.70238	flp-4	WBGene00001447	sad-1_FT_tech2,14034,1.261,0.961;sad-1_FT,13956,1.26,0.3;sad-1_FT_tech2,13256,1.844,0.424;sad-1_FT,13824,1.584,0.896;sad-1_FT,13905,1.731,0.413;sad-1_FT_tech2,13318,1.387,0.96;sad-1_FT_tech2,13255,1.924,0.442;sad-1_FT_tech2,13324,1.58,0.784;sad-1_FT,13818,3.48,1;
QEIVY(79.9663)ERPVSTDSR	2	1	1.702	1.702	C44C10.9	WBGene00008089	sad-1_2_tech2,13373,1.702,0.465;
LSQRS(79.9663)PISHETFQPHDECNS(79.9663)VK	3	6	0.917	1.70004	hpo-34	WBGene00009259	sad-1_4,11301,1.07,0.894;sad-1_4,11284,0.917,0.136;sad-1_4,11305,0.978,1;sad-1_4,11301,1.07,0.894;sad-1_4,11284,0.917,0.136;sad-1_4,11305,0.978,1;
IALDGATVNDISYTS(79.9663)NGRVFY(79.9663)TADDQLFEFVYEKQNGWFGSTNHK	4	2	1.7	1.7	npp-8	WBGene00003794	sad-1_9_tech2,21345,1.7,0.22;sad-1_9_tech2,21345,1.7,0.22;
AGGSNAQPTTHQSTGS(79.9663)LGNK	2	10	0.872	1.69981	scm-1	WBGene00004743	sad-1_2_tech2,8623,0.808,0.182;sad-1_2_tech2,8609,1.101,1;sad-1_2_tech2,8610,1.101,1;sad-1_2_tech2,8628,0.872,0.096;sad-1_2,8760,0.788,1;sad-1_2,8781,0.795,0.972;sad-1_2_tech2,8645,1.364,0.139;sad-1_2,8756,0.788,1;sad-1_2,8778,0.795,0.972;sad-1_2,8776,0.795,0.972;
RDDDSDVS(79.9663)DDEAGEDLPSNPAISPASLWNR	3	72	2.379	1.69949	Y41E3.7	WBGene00012765	sad-1_9_tech2,22282,0.768,0.161;sad-1_9_tech2,22273,0.768,0.161;sad-1_9,20104,1.694,1;sad-1_9_tech2,22285,0.768,0.161;sad-1_9,20109,1.694,1;sad-1_9_tech2,22315,2.379,0.127;sad-1_9,19894,2.123,0.104;sad-1_9,19865,3.866,0.264;sad-1_9,19833,3.93,0.593;sad-1_9,20092,1.43,1;sad-1_9,19841,2.881,0.328;sad-1_9_tech2,22306,2.379,0.127;sad-1_9,20070,1.335,1;sad-1_9,19852,3.866,0.264;sad-1_9_tech2,22522,1,0…
YDQSILNLLLLNDFQTT(79.9663)EHFFSQNLK	4	1	1.698	1.698	H12I19.8	WBGene00010395	sad-1_12,17845,1.698,0.257;
LLS(79.9663)SGMSAATLQTR	2	1	1.771	1.69739	alh-9	WBGene00000115	sad-1_11_tech2,19219,1.771,0.286;
KQYDS(79.9663)DGDDDEEEEVPKK	3	11	0.516	1.69737	nucl-1	WBGene00019510	sad-1_FT_tech2,12263,0.459,0.312;sad-1_FT_tech2,12225,0.572,0.1;sad-1_FT_tech2,12223,0.543,0.1;sad-1_FT,12710,0.457,1;sad-1_FT_tech2,12221,0.489,0.478;sad-1_FT_tech2,12210,0.629,1;sad-1_FT,12682,0.521,0.91;sad-1_FT,12705,0.457,1;sad-1_FT_tech2,12208,1.028,1;sad-1_FT,12712,0.457,1;sad-1_FT,12694,0.521,0.91;
AFQSVNDDS(79.9663)HPNSLTTSTADR	3	10	2.912	1.69703	mca-2	WBGene00019875	sad-1_4_tech2,12074,1.963,1;sad-1_5_tech2,13460,0.716,1;sad-1_5,12603,2.912,0.344;sad-1_5_tech2,13455,0.716,1;sad-1_4_tech2,12066,1.963,1;sad-1_4,11553,5.081,0.943;sad-1_5_tech2,13454,0.716,1;sad-1_4,11562,6.024,1;sad-1_4_tech2,12061,1.963,1;sad-1_4,11572,1.469,1;
RDS(79.9663)QPANILLTQK	2	20	1.324	1.69692	C14F11.4	WBGene00015780	sad-1_7,17263,1.48,0.098;sad-1_7_tech2,17097,1.318,0.09;sad-1_7_tech2,17079,1.279,0.095;sad-1_7,17325,1.48,0.098;sad-1_7,17229,1.262,0.078;sad-1_7_tech2,17171,1.518,0.101;sad-1_7,17237,1.33,0.083;sad-1_7,17259,1.26,0.084;sad-1_7_tech2,17098,1.302,0.089;sad-1_7_tech2,17065,1.351,0.098;sad-1_7,17263,1.48,0.098;sad-1_7_tech2,17097,1.318,0.09;sad-1_7_tech2,17079,1.279,0.095;sad-1_7,17325,1.48,0.098;s…
RPTVDTEDQRS(79.9663)EVSAMSK	3	18	0.953	1.69668	hpo-34	WBGene00009259	sad-1_2_tech2,12036,1.353,0.185;sad-1_2_tech2,12045,1.423,0.175;sad-1_2_tech2,12044,1.423,0.175;sad-1_2_tech2,12044,1.423,0.175;sad-1_2_tech2,12046,1.423,0.175;sad-1_2_tech2,12032,1.353,0.185;sad-1_2,12578,0.553,0.055;sad-1_2,12581,0.526,0.067;sad-1_2,12576,0.54,0.055;sad-1_2_tech2,12031,1.353,0.185;sad-1_2_tech2,12036,1.353,0.185;sad-1_2_tech2,12045,1.423,0.175;sad-1_2,12570,0.529,0.067;sad-1_2,…
DEEQS(79.9663)DEY(79.9663)SSEETYDYEQENTKK	3	57	2.376	1.69414	vit-2	WBGene00006926	sad-1_FT,28688,1.595,1;sad-1_FT,29293,3.397,0.468;sad-1_FT,18218,1,024,1;sad-1_FT_tech2,17529,1.008,1;sad-1_FT,30563,3.911,1;sad-1_FT,29857,1.103,1;sad-1_FT,29587,2.058,1;sad-1_FT_tech2,28412,3.063,1;sad-1_FT,28957,2.417,1;sad-1_FT,30589,1,024,1;sad-1_FT,28900,2.115,0.777;sad-1_FT_tech2,17912,3.449,0.379;sad-1_FT_tech2,28312,1.381,0.962;sad-1_FT,30132,1,024,1;sad-1_FT,29359,1.345,0.668;sad-1_FT,2…
KTS(79.9663)TPLDVGTEQEPTNLEK	2	8	1.285	1.69379	natc-2	WBGene00015074	sad-1_2,16433,0.922,0.5;sad-1_2_tech2,15667,0.91,0.584;sad-1_2,16443,1.026,0.954;sad-1_2,16416,1.18,1;sad-1_2,16437,1.026,0.954;sad-1_2_tech2,15645,1.285,0.237;sad-1_2_tech2,15657,1.285,0.336;sad-1_2_tech2,15654,1.285,0.336;
TEDAS(79.9663)PAPLPQLPIR	2	7	1.688	1.688	nhl-1	WBGene00003597	sad-1_9,18443,1.646,0.11;sad-1_9,18416,1.746,0.117;sad-1_9_tech2,20891,1.828,0.263;sad-1_9_tech2,20879,0.931,0.099;sad-1_9,18451,1.545,0.103;sad-1_9,18411,1.746,0.117;sad-1_9_tech2,20909,1.688,0.243;
KAPGVQTVPSS(79.9663)DEEEEDDELQVVK	3	12	1.298	1.68791	F53F4.11	WBGene00009993	sad-1_2,17649,1.341,0.162;sad-1_2_tech2,16704,1.162,0.225;sad-1_2_tech2,16707,1.162,0.225;sad-1_2,17520,1.718,0.225;sad-1_2_tech2,16714,0.981,0.19;sad-1_2_tech2,16710,1.045,0.203;sad-1_2,17610,1.298,0.157;sad-1_2,17576,1.464,0.209;sad-1_2,17519,1.718,0.225;sad-1_2,17603,1.298,0.157;sad-1_2_tech2,16853,1.027,0.132;sad-1_2_tech2,16722,0.74,0.715;
DNVESS(79.9663)ASDTLESAK	2	2	1.6865	1.6865	lea-1	WBGene00002263	sad-1_FT_tech2,17739,1.747,0.15;sad-1_FT,18426,1.626,0.201;
LDFS(79.9663)SQDEENDEDLTK	2	20	2.059	1.68632	snt-1	WBGene00004921	sad-1_FT,21149,2.076,0.225;sad-1_FT,21107,1.997,0.217;sad-1_FT_tech2,20428,1.951,0.275;sad-1_FT,21155,2.234,0.242;sad-1_FT_tech2,20383,1.903,0.207;sad-1_FT_tech2,20389,2.059,0.25;sad-1_FT_tech2,20405,1.83,0.221;sad-1_FT,21113,2.116,0.23;sad-1_FT_tech2,20393,2.059,0.25;sad-1_FT,21152,2.234,0.242;sad-1_FT,21149,2.076,0.225;sad-1_FT,21107,1.997,0.217;sad-1_FT_tech2,20428,1.951,0.275;sad-1_FT,21155,2…
ATAVAVSS(79.9663)PATNQK	2	9	0.943	1.68513	gyf-1	WBGene00016002	sad-1_3_tech2,10909,1.69,0.337;sad-1_3_tech2,10947,0.943,0.09;sad-1_3,10703,0.965,0.099;sad-1_3,10713,0.975,0.063;sad-1_3_tech2,10949,0.943,0.09;sad-1_3_tech2,10953,0.943,0.09;sad-1_3,10685,0.965,0.061;sad-1_3,10682,0.921,0.061;sad-1_3,10697,0.915,0.062;
DEEQSDEYS(79.9663)SEETYDYEQENTK	3	57	1.655	1.68489	vit-2	WBGene00006926	sad-1_FT,29578,11.047,1;sad-1_FT_tech2,28119,2.308,1;sad-1_FT,28537,7.95,1;sad-1_FT,30491,2.414,1;sad-1_FT_tech2,19680,1.811,1;sad-1_FT,29275,6.538,1;sad-1_FT,30225,8.33,1;sad-1_FT,29632,6.047,0.894;sad-1_FT,29115,3.645,0.886;sad-1_FT,29402,0.693,1;sad-1_FT,25546,4.157,1;sad-1_FT_tech2,27660,2.933,1;sad-1_FT_tech2,28368,6.853,1;sad-1_FT_tech2,19678,1.811,1;sad-1_FT,27520,4.106,1;sad-1_FT,26611,1.…
RKS(79.9663)S(79.9663)AIFS(79.9663)DDEQSISSK	2	15	1.047	1.6824	ttn-1	WBGene00006436	sad-1_FT_tech2,19155,0.929,0.424;sad-1_FT,19857,1.128,0.173;sad-1_FT,19881,1.128,0.173;sad-1_FT_tech2,19151,1.047,0.478;sad-1_FT,19848,0.958,0.147;sad-1_FT_tech2,19155,0.929,0.424;sad-1_FT,19857,1.128,0.173;sad-1_FT,19881,1.128,0.173;sad-1_FT_tech2,19151,1.047,0.478;sad-1_FT,19848,0.958,0.147;sad-1_FT_tech2,19155,0.929,0.424;sad-1_FT,19857,1.128,0.173;sad-1_FT,19881,1.128,0.173;sad-1_FT_tech2,191…
DAEAST(79.9663)PKEPEAPKDPK	2	10	1.6795	1.6795	chdp-1	WBGene00015687	sad-1_FT,11647,1.749,0.376;sad-1_FT,11680,1.464,0.393;sad-1_FT_tech2,11156,1.17,0.508;sad-1_FT_tech2,11155,1.17,0.508;sad-1_FT,11648,1.749,0.376;sad-1_FT_tech2,11173,1.088,0.87;sad-1_FT_tech2,11150,1.17,0.508;sad-1_FT_tech2,11120,2.141,1;sad-1_FT,11631,1.61,0.414;sad-1_FT,11659,1.439,1;
QYDS(79.9663)DGDDDEEEEVPK	2	18	0.405	1.67822	nucl-1	WBGene00019510	sad-1_FT_tech2,16459,0.405,0.03;sad-1_FT,17442,0.255,0.611;sad-1_FT_tech2,16745,0.275,0.118;sad-1_FT,17070,0.384,0.166;sad-1_FT_tech2,16365,0.367,0.158;sad-1_FT,17088,0.665,0.119;sad-1_FT_tech2,16415,0.457,0.033;sad-1_FT_tech2,16855,0.342,0.562;sad-1_FT,17486,0.246,0.151;sad-1_FT,17027,0.395,1;sad-1_FT_tech2,16723,0.321,0.118;sad-1_FT,17049,0.756,0.098;sad-1_FT,17476,0.246,0.151;sad-1_FT,17084,0.…
LPTKMT(79.9663)PPDWEVLENLK	3	6	1.1945	1.67523	pkc-2	WBGene00004033	sad-1_11,22775,1.008,0.142;sad-1_11_tech2,23394,1.245,0.165;sad-1_11_tech2,23407,1.144,0.191;sad-1_11_tech2,23403,1.35,0.226;sad-1_11,22797,1.22,0.987;sad-1_11,22808,1.22,0.987;
ADSS(79.9663)EITHKPAGIYVR	3	3	1.6745	1.6745	nrf-5	WBGene00003812	sad-1_10_tech2,13899,1.605,0.358;sad-1_9,11843,1.744,0.241;sad-1_9_tech2,14587,0.849,1;
S(79.9663)APAS(79.9663)DGAPAASAGSSR	2	2	1.2415	1.67318	car-1	WBGene00012484	sad-1_FT,12131,0.977,0.151;sad-1_FT_tech2,11536,1.506,0.302;
S(79.9663)LESICTEEYTEK	2	1	1.052	1.67316	let-99	WBGene00002368	sad-1_1,16908,1.052,0.179;
EHFVPDDEIDSEHMNESDKYASGS(79.9663)PVPS(79.9663)EEDSSR	3	7	1.791	1.67227	unc-44	WBGene00006780	sad-1_1_tech2,16213,1.538,0.441;sad-1_1,16594,1.945,0.498;sad-1_1,16598,0.793,0.643;sad-1_1_tech2,16230,1.124,1;sad-1_1,16571,1.791,0.385;sad-1_1_tech2,16224,1.077,1;sad-1_1_tech2,16225,1.077,1;
HATS(79.9663)QSSITS(79.9663)SVGADSGVNLSPTHK	3	2	1.4735	1.66988	Y71F9AL.9	WBGene00022114	sad-1_4,12908,1.971,0.174;sad-1_6,15386,0.976,0.155;
S(79.9663)LNSSY(79.9663)SDDLSCR	2	1	1.666	1.666	gtap-2	WBGene00014014	sad-1_FT,20047,1.666,0.089;
SS(79.9663)PDVSRDEVS(79.9663)DDEKNHQEAPPLPAAAPPVIVR	4	3	1.792	1.66543	pac-1	WBGene00015418	sad-1_12,17127,1.792,0.45;sad-1_12,17127,1.792,0.45;sad-1_12,17127,1.792,0.45;
S(79.9663)TVLAIPALAVNDPK	2	2	1.689	1.66404	pgp-14	WBGene00004008	sad-1_10_tech2,22238,1.538,0.222;sad-1_10,22507,1.84,0.249;
KASGT(79.9663)LPPQQQVVHK	2	10	1.359	1.6633	ral-1	WBGene00021811	sad-1_6_tech2,10143,3.42,0.51;sad-1_7_tech2,9232,1.495,0.067;sad-1_7,9218,1.359,0.181;sad-1_7,9272,1.003,0.054;sad-1_7_tech2,9278,1.016,1;sad-1_6_tech2,10143,3.42,0.51;sad-1_7_tech2,9232,1.495,0.067;sad-1_7,9218,1.359,0.181;sad-1_7,9272,1.003,0.054;sad-1_7_tech2,9278,1.016,1;
ETDVDDPLS(79.9663)IPTMSPIGS(79.9663)S(79.9663)GSSEANIGMISSR	3	48	2.9215	1.66183	ZC455.1	WBGene00013902	sad-1_7_tech2,27105,0.305,0.582;sad-1_7,27500,0.447,0.651;sad-1_7_tech2,28051,1.868,1;sad-1_7,26763,0.62,1;sad-1_7_tech2,27347,0.889,0.788;sad-1_7_tech2,26170,4.678,0.408;sad-1_8,24186,1.165,0.124;sad-1_7_tech2,26851,1.018,1;sad-1_7_tech2,27105,0.305,0.582;sad-1_7,27500,0.447,0.651;sad-1_7_tech2,28051,1.868,1;sad-1_7,26763,0.62,1;sad-1_7_tech2,27347,0.889,0.788;sad-1_7_tech2,26170,4.678,0.408;sad…
SRS(79.9663)PPVSGQEQNLEDEGFTTECDNNPDSVDRK	3	3	0.402	1.66116	pssy-2	WBGene00012095	sad-1_1,16190,0.41,0.335;sad-1_1,16185,0.394,0.335;sad-1_1_tech2,15787,0.526,0.602;
RNAELSKEVDS(79.9663)LR	2	2	1.661	1.661	Y53G8AR.9	WBGene00021816	sad-1_10_tech2,13872,1.661,0.323;sad-1_10,14020,7.197,1;
EEELLEQAGEYES(79.9663)DLDS(79.9663)DDEETKEK	2	6	0.546	1.65982	nog-1	WBGene00020297	sad-1_FT_tech2,23480,0.546,0.182;sad-1_FT,24270,0.555,1;sad-1_FT_tech2,23470,0.424,0.773;sad-1_FT_tech2,23480,0.546,0.182;sad-1_FT,24270,0.555,1;sad-1_FT_tech2,23470,0.424,0.773;
YSSES(79.9663)PVPSEEDSSR	2	2	1.152	1.65755	unc-44	WBGene00006780	sad-1_FT,15022,1.084,0.179;sad-1_FT,15044,1.22,0.202;
KSS(79.9663)LFPGPEEGGPPR	2	8	1.318	1.65717	unc-89	WBGene00006820	sad-1_7,16793,1.329,0.156;sad-1_7_tech2,16682,1.189,0.124;sad-1_7,16848,0.969,0.088;sad-1_7,16868,0.514,0.57;sad-1_7_tech2,16658,1.318,0.138;sad-1_7_tech2,16649,1.583,0.164;sad-1_7_tech2,16672,1.522,0.182;sad-1_7,16807,1.029,0.093;
AAS(79.9663)PVS(79.9663)SPKSPVIQDQS(79.9663)PK	3	1	1.657	1.657	ppfr-2	WBGene00017064	sad-1_1_tech2,13194,1.657,0.279;
ST(79.9663)VLAIPALAVNDPK	2	3	1.689	1.6569	pgp-14	WBGene00004008	sad-1_10_tech2,22202,2.397,1;sad-1_10_tech2,22250,1.538,0.222;sad-1_10,22509,1.84,0.249;
ES(79.9663)PQFGEEEVQDESR	2	2	1.656	1.656	ric-19	WBGene00004368	sad-1_FT_tech2,18798,1.656,0.229;sad-1_FT_tech2,18862,2.876,0.794;
RS(79.9663)QDHDEEINNLHNVIEELR	3	16	2.637	1.6552	F46H5.7	WBGene00018522	sad-1_9,18907,2.637,0.479;sad-1_9_tech2,21297,0.925,0.762;sad-1_9,18935,2.052,0.392;sad-1_9,18896,3.247,0.59;sad-1_9_tech2,21303,0.769,0.527;sad-1_9_tech2,21294,0.925,0.762;sad-1_9,18909,2.637,0.479;sad-1_9,18897,2.947,0.536;sad-1_9,18907,2.637,0.479;sad-1_9_tech2,21297,0.925,0.762;sad-1_9,18935,2.052,0.392;sad-1_9,18896,3.247,0.59;sad-1_9_tech2,21303,0.769,0.527;sad-1_9_tech2,21294,0.925,0.762;s…
S(79.9663)SS(79.9663)LSSYVGGGK	2	2	1.655	1.655	mvk-1	WBGene00021534	sad-1_5,15312,1.655,0.296;sad-1_5,15312,1.655,0.296;
SS(79.9663)FEAESPFLK	2	2	0.883	1.65459	patr-1	WBGene00009661	sad-1_8_tech2_141022045723,19496,0.686,0.696;sad-1_8,20650,0.883,0.203;
IS(79.9663)IPELSEK	2	15	1.618	1.6544	Y43F8B.1	WBGene00012812	sad-1_9_tech2,19911,1.618,0.386;sad-1_9_tech2,19896,1.618,0.386;sad-1_9,17416,2.933,1;sad-1_9_tech2,19911,1.618,0.386;sad-1_9_tech2,19896,1.618,0.386;sad-1_9,17416,2.933,1;sad-1_9_tech2,19911,1.618,0.386;sad-1_9_tech2,19896,1.618,0.386;sad-1_9,17416,2.933,1;sad-1_9_tech2,19911,1.618,0.386;sad-1_9_tech2,19896,1.618,0.386;sad-1_9,17416,2.933,1;sad-1_9_tech2,19911,1.618,0.386;sad-1_9_tech2,19896,1.6…
EDS(79.9663)YEEQIR	2	20	1.9925	1.65368	lev-11	WBGene00002978	sad-1_FT,16423,1.775,0.209;sad-1_FT,16470,1.775,0.209;sad-1_FT_tech2,15696,2.322,0.288;sad-1_FT_tech2,15736,2.21,0.284;sad-1_FT,16423,1.775,0.209;sad-1_FT,16470,1.775,0.209;sad-1_FT_tech2,15696,2.322,0.288;sad-1_FT_tech2,15736,2.21,0.284;sad-1_FT,16423,1.775,0.209;sad-1_FT,16470,1.775,0.209;sad-1_FT_tech2,15696,2.322,0.288;sad-1_FT_tech2,15736,2.21,0.284;sad-1_FT,16423,1.775,0.209;sad-1_FT,16470,…
EVPIHYRLSKT(79.9663)T(79.9663)K	2	2	1.653	1.653	F36H5.10	WBGene00018108	sad-1_7_tech2,13376,0.809,1;sad-1_7,13479,1.653,0.349;
RDS(79.9663)DEPEDEGLK	2	3	1.002	1.65074	snu-66	WBGene00017605	sad-1_FT_tech2,11526,1.293,0.94;sad-1_FT_tech2,11537,1.002,0.037;sad-1_FT,12071,1.727,1;
KLS(79.9663)ESEKEANKPLGDR	4	3	0.756	1.65028	T10B5.3	WBGene00020389	sad-1_2_tech2,9865,0.297,1;sad-1_1_tech2,9785,0.756,0.387;sad-1_2_tech2,9864,0.299,1;
KATQGHPVVQSSQIT(79.9663)PPISAK	3	11	1.183	1.64842	slc-25A46	WBGene00012740	sad-1_7,14085,1.65,1;sad-1_7_tech2,13963,1.183,0.149;sad-1_7_tech2,13950,1.22,0.154;sad-1_7,14131,1.07,0.277;sad-1_7,14092,1.829,0.256;sad-1_7_tech2,13988,0.985,0.139;sad-1_7_tech2,13965,1.183,0.149;sad-1_7_tech2,13960,1.183,0.149;sad-1_7,14082,1.928,1;sad-1_7_tech2,13990,1.073,0.139;sad-1_7,14093,1.829,0.256;
TKS(79.9663)IETMNEIHTSQK	2	22	1.187	1.64448	C14F11.4	WBGene00015780	sad-1_3,12984,0.976,0.107;sad-1_3,12993,0.981,0.1;sad-1_3_tech2,13235,1.225,0.1;sad-1_3,12974,0.976,0.094;sad-1_3_tech2,13230,1.225,0.1;sad-1_3,12963,2.102,0.078;sad-1_3_tech2,13254,1.187,0.118;sad-1_3,13009,1.012,0.103;sad-1_3,12998,0.981,0.1;sad-1_3_tech2,13247,1.225,0.122;sad-1_3_tech2,13227,1.225,0.1;sad-1_3,12984,0.976,0.107;sad-1_3,12993,0.981,0.1;sad-1_3_tech2,13235,1.225,0.1;sad-1_3,12974…
STPLPPPPIPPHS(79.9663)PPHLTPQR	3	3	1.644	1.644	rga-4	WBGene00022286	sad-1_9_tech2,18259,0.901,1;sad-1_9,15727,1.644,0.379;sad-1_9,15730,1.644,0.379;
YEPEDSHS(79.9663)PVPSEDDVHGFVK	3	7	2.612	1.64232	unc-44	WBGene00006780	sad-1_3_tech2,19650,2.612,0.375;sad-1_3_tech2,19648,2.612,0.375;sad-1_3,19672,2.725,0.285;sad-1_3,19704,1.508,0.069;sad-1_3,19671,2.725,0.285;sad-1_3_tech2,19641,2.612,0.375;sad-1_3,19705,1.631,0.075;
SLTS(79.9663)DAGDAILGAYDAAK	2	14	2.243	1.64148	lea-1	WBGene00002263	sad-1_5_tech2,23192,2.516,0.217;sad-1_5_tech2,23211,2.548,0.23;sad-1_5_tech2,23235,2.078,0.188;sad-1_5_tech2,23203,2.548,0.23;sad-1_5,22530,2.243,0.302;sad-1_5,22490,1.307,0.226;sad-1_5,22495,2.243,0.316;sad-1_5_tech2,23192,2.516,0.217;sad-1_5_tech2,23211,2.548,0.23;sad-1_5_tech2,23235,2.078,0.188;sad-1_5_tech2,23203,2.548,0.23;sad-1_5,22530,2.243,0.302;sad-1_5,22490,1.307,0.226;sad-1_5,22495,2.2…
KMT(79.9663)YFVPK	2	2	0.617	1.64096	pfkb-1.1	WBGene00022456	sad-1_7,16260,0.617,0.143;sad-1_7,16260,0.617,0.143;
DHQKPDEES(79.9663)DES(79.9663)LVR	2	3	1.604	1.64008	hum-4	WBGene00002037	sad-1_FT,14553,1.734,0.303;sad-1_FT,14595,1.474,0.379;sad-1_FT,14576,0.874,0.839;
LIPLTTRQS(79.9663)LDSDPGDFEKVDKEEAAK	4	4	2.754	1.63949	R31.2	WBGene00011270	sad-1_9_tech2,18843,2.954,1;sad-1_9_tech2,18820,2.754,0.179;sad-1_9_tech2,18843,2.954,1;sad-1_9_tech2,18820,2.754,0.179;
TEATSDENLFESDKY(79.9663)APAS(79.9663)PVPS(79.9663)EDSSNR	3	1	3.062	1.63831	unc-44	WBGene00006780	sad-1_1,19532,3.062,0.254;
DPFDEDS(79.9663)GNSNENQLR	2	8	1.6885	1.63773	frm-5.1	WBGene00001492	sad-1_FT,20051,1.14,0.142;sad-1_FT_tech2,19371,2.521,0.397;sad-1_FT_tech2,19333,1.76,0.178;sad-1_FT,20101,1.617,0.071;sad-1_FT,20051,1.14,0.142;sad-1_FT_tech2,19371,2.521,0.397;sad-1_FT_tech2,19333,1.76,0.178;sad-1_FT,20101,1.617,0.071;
S(79.9663)GSEISQSEWLDNLVPGTLAK	2	4	0.609	1.63765	F54H12.7	WBGene00044633	sad-1_10,25327,0.452,0.13;sad-1_9,22806,0.836,0.669;sad-1_10_tech2,24978,0.609,0.268;sad-1_10_tech2,24983,0.609,0.268;
AGGEADS(79.9663)EDEADRIDTIEEASVPLAELLK	2	12	0.857	1.63595	ppm-1.G	WBGene00018362	sad-1_7_tech2,28657,0.562,0.021;sad-1_7,29472,0.857,0.062;sad-1_7,29476,0.857,0.062;sad-1_7,29471,0.857,0.062;sad-1_7_tech2,28659,0.562,0.021;sad-1_7,29464,0.857,0.062;sad-1_7_tech2,28657,0.562,0.021;sad-1_7,29472,0.857,0.062;sad-1_7,29476,0.857,0.062;sad-1_7,29471,0.857,0.062;sad-1_7_tech2,28659,0.562,0.021;sad-1_7,29464,0.857,0.062;
GTAVVPAAGASQGGSS(79.9663)PAKPAAPVR	3	4	2.267	1.63591	cas-1	WBGene00000294	sad-1_12_tech2,12189,3.868,0.53;sad-1_12,11627,2.267,0.137;sad-1_12,11925,0.001,1;sad-1_12_tech2,12190,3.868,0.53;
LAGGDIRPDSDT(79.9663)DEEHSSADKK	4	1	3.267	1.63514	cec-1	WBGene00000414	sad-1_1_tech2,9889,3.267,0.249;
S(79.9663)PSLVVVISPSPR	2	2	0.4835	1.63455	spch-1	WBGene00007307	sad-1_6_tech2,18721,0.553,0.229;sad-1_6_tech2,18663,0.414,0.196;
DNVESSAS(79.9663)DTLESAK	2	4	1.612	1.63401	lea-1	WBGene00002263	sad-1_FT_tech2,17740,1.747,0.15;sad-1_FT_tech2,17732,1.705,0.146;sad-1_FT,18437,1.481,0.146;sad-1_FT,18465,1.519,0.15;
VFWHNPGGEGSENATGKPSSPTS(79.9663)PPKPVEKPK	5	1	0.865	1.63362	rbm-26	WBGene00015143	sad-1_2,14416,0.865,0.309;
DKTS(79.9663)DVFDSLKEHGEDASDSAK	3	20	2.625	1.63266	lea-1	WBGene00002263	sad-1_3,21605,2.924,0.335;sad-1_3,21587,2.924,0.335;sad-1_3,21599,2.839,0.338;sad-1_3,21566,3.162,1;sad-1_3_tech2,21500,2.71,0.212;sad-1_3_tech2,21408,2.54,0.199;sad-1_3,21556,2.64,1;sad-1_3_tech2,21445,2.54,0.199;sad-1_3_tech2,21414,2.54,0.199;sad-1_3_tech2,21409,2.54,0.199;sad-1_3,21605,2.924,0.335;sad-1_3,21587,2.924,0.335;sad-1_3,21599,2.839,0.338;sad-1_3,21566,3.162,1;sad-1_3_tech2,21500,2.7…
QQNS(79.9663)GNQSEAPTAVPSR	2	9	1.683	1.6316	tag-340	WBGene00017826	sad-1_1,11174,0.766,0.196;sad-1_1_tech2,11135,0.92,1;sad-1_1,11134,2.267,0.479;sad-1_1,11120,1.683,0.308;sad-1_1_tech2,11113,1.985,1;sad-1_1,11117,1.905,0.348;sad-1_1_tech2,11108,3.784,1;sad-1_1_tech2,11132,0.947,1;sad-1_1,11118,1.683,0.308;
NGS(79.9663)VLKLNFWTNFDTFK	3	2	1.7	1.63148	irld-6	WBGene00009239	sad-1_10,17151,3.115,1;sad-1_10_tech2,16907,1.7,0.346;
ELDIMEPKT(79.9663)PEGIYK	2	3	1.616	1.63106	rpn-1	WBGene00004458	sad-1_7,21413,1.616,0.219;sad-1_7,21397,1.786,0.198;sad-1_7_tech2,21127,1.536,0.316;
GRGS(79.9663)DDDEDELLQR	2	12	1.517	1.62768	scc-2	WBGene00004166	sad-1_FT,17952,0.452,0.097;sad-1_FT_tech2,17238,0.887,0.05;sad-1_FT_tech2,17198,1.517,0.164;sad-1_FT,17931,1.7,0.149;sad-1_FT_tech2,17197,1.517,0.164;sad-1_FT_tech2,17222,0.855,0.05;sad-1_FT,17929,1.656,0.145;sad-1_FT,17937,0.815,0.063;sad-1_FT,17935,1.59,0.139;sad-1_FT_tech2,17209,1.581,0.171;sad-1_FT_tech2,17211,1.517,0.164;sad-1_FT,17932,1.579,0.138;
DFEY(79.9663)SDDEEEKEKEPQPEK	3	3	1.627	1.627	nrd-1	WBGene00017004	sad-1_FT,16493,0.958,0.102;sad-1_FT_tech2,15770,1.836,0.226;sad-1_FT_tech2,15780,1.627,0.2;
TKS(79.9663)IET(79.9663)MNEIHTSQK	2	14	1.102	1.62687	C14F11.4	WBGene00015780	sad-1_1_tech2,12182,1.035,0.102;sad-1_1,12325,1.198,0.084;sad-1_1_tech2,12179,1.206,0.119;sad-1_1_tech2,12196,1.075,0.123;sad-1_1_tech2,12185,1.075,0.106;sad-1_1,12323,1.102,0.077;sad-1_1,12322,1.102,0.077;sad-1_1_tech2,12182,1.035,0.102;sad-1_1,12325,1.198,0.084;sad-1_1_tech2,12179,1.206,0.119;sad-1_1_tech2,12196,1.075,0.123;sad-1_1_tech2,12185,1.075,0.106;sad-1_1,12323,1.102,0.077;sad-1_1,12322…
EVPVDEYEETANIS(79.9663)S(79.9663)GDELQDHK	2	2	1.953	1.62621	dys-1	WBGene00001131	sad-1_FT,22183,1.953,0.409;sad-1_FT_tech2,21404,1.443,1;
S(79.9663)TTVDSTAEQIGEEIDR	2	1	1.626	1.626	lido-9	WBGene00016576	sad-1_1_tech2,19719,1.626,0.258;
S(79.9663)PINEMSSDR	2	4	0.489	1.62458	larp-1	WBGene00020097	sad-1_FT_tech2,14407,0.431,0.151;sad-1_FT,15075,0.82,0.243;sad-1_FT,15047,1.06,0.657;sad-1_FT_tech2,14430,0.489,0.151;
HVADDDS(79.9663)QSESESR	2	3	1.624	1.624	unc-22	WBGene00006759	sad-1_FT,5637,1.624,0.133;sad-1_FT,5614,1.631,0.259;sad-1_FT,5636,1.624,0.133;
ATAS(79.9663)TPPPAPPAAR	2	5	1.623	1.623	dot-1.1	WBGene00021474	sad-1_2,10982,1.623,0.288;sad-1_2_tech2,10507,2.483,1;sad-1_2,10982,1.623,0.288;sad-1_2_tech2,10496,1.252,1;sad-1_2_tech2,10507,2.483,1;
SS(79.9663)VGSCDIIQDYK	2	3	0.409	1.62005	ivns-1	WBGene00006493	sad-1_4,14624,0.344,0.146;sad-1_4,14631,0.409,0.146;sad-1_4_tech2,15060,0.539,0.094;
SVAS(79.9663)SSGHIVEFK	2	5	0.8885	1.6184	rpn-13	WBGene00016981	sad-1_9_tech2,16222,0.948,0.19;sad-1_9_tech2,16224,0.829,0.19;sad-1_9,13605,0.564,1;sad-1_10,16030,0.001,1;sad-1_9,13596,0.564,0.667;
IIDDFDY(79.9663)GDNVSIIDR	2	4	1.56	1.61675	C18E9.5	WBGene00007685	sad-1_2_tech2,21097,0.773,0.079;sad-1_1_tech2,20409,1.976,0.251;sad-1_1_tech2,20408,1.591,0.202;sad-1_1_tech2,20432,1.529,0.194;
S(79.9663)ENVVADAAPATEAPEVALFGK	2	12	1.5785	1.61655	rps-5	WBGene00004474	sad-1_11,22130,1.596,0.124;sad-1_11_tech2,22714,1.689,0.116;sad-1_11,22123,1.596,0.124;sad-1_11,22118,1.475,0.113;sad-1_11_tech2,22722,1.561,0.107;sad-1_11,22147,1.596,0.124;sad-1_11_tech2,22739,1.514,0.104;sad-1_11_tech2,22740,1.466,0.1;sad-1_11_tech2,22710,0.613,0.067;sad-1_11,22145,1.596,0.124;sad-1_11,22157,1.596,0.124;sad-1_11_tech2,22744,1.466,0.1;
QAETLVT(79.9663)PVSSPHAS(79.9663)DTTTTTPASGTAESASTVADVR	3	3	0.744	1.61548	ifg-1	WBGene00002066	sad-1_3_tech2,21806,0.744,0.11;sad-1_3_tech2,21806,0.744,0.11;sad-1_3_tech2,21806,0.744,0.11;
DGGVT(79.9663)SPVSNGEPINTAIPFAPIYNPPTAPR	3	3	0.7415	1.61547	larp-1	WBGene00020097	sad-1_3,29553,0.883,1;sad-1_11_tech2,24165,1.065,0.34;sad-1_3,29607,0.418,0.133;
TSDVFDS(79.9663)LKEHGEDASDSAK	3	24	1.71	1.61535	lea-1	WBGene00002263	sad-1_1,16690,2.129,0.174;sad-1_1,16668,1.985,0.152;sad-1_1_tech2,16270,0.906,0.612;sad-1_1_tech2,16307,1.907,0.216;sad-1_1,16677,1.912,0.155;sad-1_1_tech2,16288,1.656,0.179;sad-1_1_tech2,16282,1.71,0.185;sad-1_1,16682,0.934,0.063;sad-1_1_tech2,16272,1.528,0.165;sad-1_1,16664,1.709,0.127;sad-1_1,16693,0.934,0.063;sad-1_1_tech2,16283,1.71,0.185;sad-1_1,16690,2.129,0.174;sad-1_1,16668,1.985,0.152;s…
KGS(79.9663)DAIQELSDQIEQLQK	2	4	0.905	1.61531	myo-2	WBGene00003514	sad-1_12,22906,0.905,0.248;sad-1_12_tech2,23639,1.969,1;sad-1_12,22874,3.331,1;sad-1_12_tech2,23647,0.677,1;
SAGESS(79.9663)S(79.9663)DSEPDTIEQLK	2	2	1.613	1.613	mep-1	WBGene00003218	sad-1_FT_tech2,21108,1.761,0.15;sad-1_FT,21860,1.465,0.084;
HFFEGTIPEPIHNTLNTSAST(79.9663)PSSSAASLPTTPDEPVPDSR	3	1	1.613	1.613	H40L08.1	WBGene00010433	sad-1_9,18913,1.613,0.304;
FETVPRPPT(79.9663)PPKDISDEDVKPSTVNLGPSHHHS(79.9663)HPSS(79.9663)PHHSILK	5	5	2.384	1.61273	ret-1	WBGene00004336	sad-1_7_tech2,18288,1.26,0.847;sad-1_7,18055,2.384,0.221;sad-1_7_tech2,18288,1.26,0.847;sad-1_7,18055,2.384,0.221;sad-1_7_tech2,18288,1.26,0.847;
DMFQTANRS(79.9663)PK	2	4	1.267	1.61237	C02B10.4	WBGene00015329	sad-1_9,10723,0.655,0.112;sad-1_8_tech2_141022045723,11722,1.645,0.182;sad-1_8,12092,1.607,0.138;sad-1_8_tech2_141022045723,11735,0.927,0.047;
QKDDAS(79.9663)DITGTTR	2	5	1.493	1.61231	lpd-3	WBGene00003060	sad-1_FT,12491,1.032,1;sad-1_FT_tech2,11959,1.45,0.381;sad-1_FT,12520,0.995,0.861;sad-1_FT_tech2,11985,1.536,0.358;sad-1_FT,12518,0.662,1;
VSEEPATTSETPAAQVT(79.9663)ESQKDEK	3	7	0.7235	1.61136	attf-2	WBGene00017317	sad-1_FT,15525,0.756,0.182;sad-1_FT,15529,0.691,0.169;sad-1_FT_tech2,14822,1.003,1;sad-1_FT_tech2,14837,0.558,0.139;sad-1_FT_tech2,14806,0.666,0.827;sad-1_FT_tech2,14810,0.866,1;sad-1_FT,15521,0.756,0.182;
SPISHETFQPHDECNSVKS(79.9663)S(79.9663)RK	4	7	1.032	1.61086	hpo-34	WBGene00009259	sad-1_6_tech2,11175,0.901,0.257;sad-1_6,10664,1.032,0.185;sad-1_5_tech2,11230,0.651,0.669;sad-1_6_tech2,11185,0.901,0.257;sad-1_6,10665,1.032,0.185;sad-1_6,10665,1.032,0.185;sad-1_6,10664,1.032,0.185;
RAS(79.9663)VDLDDAPGCCPAK	2	9	0.996	1.61023	mob-2	WBGene00008601	sad-1_2,13833,1.026,0.136;sad-1_2,13823,1.093,0.37;sad-1_2,13850,0.993,0.127;sad-1_2_tech2,13226,0.817,0.19;sad-1_2_tech2,13242,0.897,0.703;sad-1_2,13846,1.065,0.165;sad-1_2_tech2,13236,0.996,0.19;sad-1_2_tech2,13237,0.941,0.19;sad-1_2_tech2,13241,0.897,0.703;
EIFDLLYAS(79.9663)NPPK	2	1	1.61	1.61	twk-37	WBGene00006689	sad-1_10,21417,1.61,0.072;
DDQT(79.9663)DSEWEDDVANSK	2	5	0.602	1.60963	dnj-29	WBGene00001047	sad-1_FT,21065,0.831,0.271;sad-1_FT_tech2,20322,0.602,0.15;sad-1_FT_tech2,20334,0.602,0.15;sad-1_FT_tech2,20325,0.602,0.15;sad-1_FT,21048,0.737,0.271;
LAGGDIRPDSDT(79.9663)DEEHSSADKK	3	7	3.214	1.60861	cec-1	WBGene00000414	sad-1_1_tech2,9882,2.717,0.217;sad-1_1,9663,6.013,0.442;sad-1_1,9664,6.771,0.498;sad-1_1_tech2,9890,2.999,0.211;sad-1_1,9666,6.771,0.498;sad-1_1_tech2,9880,3.214,0.257;sad-1_1_tech2,9878,2.717,0.217;
SQTQVGDEST(79.9663)PTAPS(79.9663)PLR	2	6	0.903	1.6085	hcp-2	WBGene00001830	sad-1_1_tech2,15136,0.945,0.11;sad-1_1,15652,0.903,0.124;sad-1_1,15635,0.903,0.124;sad-1_1_tech2,15131,0.945,0.11;sad-1_1_tech2,15103,0.863,0.11;sad-1_1,15627,0.764,0.124;
TTT(79.9663)PDGSQVYLLQPSQSHPQQR	3	3	1.707	1.60734	sptf-3	WBGene00012735	sad-1_7_tech2,17794,1.706,1;sad-1_7,17924,1.525,0.233;sad-1_7_tech2,17763,1.889,0.451;
SSS(79.9663)PADDIIDTEEEDPHR	2	4	1.607	1.607	dnj-5	WBGene00001023	sad-1_FT_tech2,19416,1.607,0.233;sad-1_FT_tech2,19416,1.607,0.233;sad-1_FT_tech2,19416,1.607,0.233;sad-1_FT_tech2,19416,1.607,0.233;
SES(79.9663)PIEEGEGETFEK	2	2	1.607	1.607	hsr-9	WBGene00002027	sad-1_FT_tech2,19085,1.607,0.1;sad-1_FT_tech2,19093,1.607,0.1;
S(79.9663)MS(79.9663)REPAAAAPR	2	4	0.829	1.6069	tpxl-1	WBGene00021470	sad-1_FT,13380,0.947,1;sad-1_FT,13397,0.829,0.08;sad-1_FT,13380,0.947,1;sad-1_FT,13397,0.829,0.08;
MDT(79.9663)SNNAGGVGGNSDELLDK	2	4	2.1495	1.6058	uba-1	WBGene00006699	sad-1_1_tech2,15808,2.062,0.275;sad-1_1_tech2,15826,2.237,0.3;sad-1_1_tech2,15808,2.062,0.275;sad-1_1_tech2,15826,2.237,0.3;
RVDS(79.9663)ATGSVSPR	2	6	1.603	1.603	pnk-1	WBGene00004068	sad-1_3_tech2,8906,3.67,1;sad-1_2,9085,1.603,0.129;sad-1_3_tech2,8906,3.67,1;sad-1_2,9085,1.603,0.129;sad-1_3_tech2,8906,3.67,1;sad-1_2,9085,1.603,0.129;
RVDSATGSVS(79.9663)PR	2	3	1.603	1.603	pnk-1	WBGene00004068	sad-1_2,9072,1.603,0.129;sad-1_2,9072,1.603,0.129;sad-1_2,9072,1.603,0.129;
QDPAVLHDLSVS(79.9663)LEDVLK	2	9	0.985	1.60263	dnj-13	WBGene00001031	sad-1_9,21767,0.985,0.156;sad-1_9_tech2,24087,1.02,0.122;sad-1_9,21769,0.985,0.156;sad-1_9,21773,0.175,0.839;sad-1_9_tech2,24086,0.962,0.117;sad-1_9,21766,0.679,0.08;sad-1_9_tech2,24092,1.02,0.122;sad-1_9_tech2,24088,1.02,0.122;sad-1_9,21779,0.411,0.788;
AQTLT(79.9663)PPPNPQQQLYDEEDLLR	3	17	0.546	1.60253	cerv-1	WBGene00018416	sad-1_6_tech2,21534,0.875,1;sad-1_6,21324,0.856,0.238;sad-1_6,21359,0.316,0.161;sad-1_6_tech2,21245,0.63,0.091;sad-1_6,21569,0.66,0.218;sad-1_6_tech2,21253,0.546,0.091;sad-1_6,21346,0.267,0.077;sad-1_6_tech2,21264,0.156,0.158;sad-1_6_tech2,21248,0.63,0.091;sad-1_6_tech2,21241,0.587,0.078;sad-1_6,21326,0.856,0.238;sad-1_6,21566,0.36,0.169;sad-1_6,21348,0.267,0.077;sad-1_6_tech2,21482,0.329,0.861;s…
KQS(79.9663)EEPAPLPEK	2	11	1.96	1.60005	let-858	WBGene00002957	sad-1_FT,12885,4.089,1;sad-1_FT_tech2,12372,1.171,0.071;sad-1_FT,12938,1.394,0.076;sad-1_FT_tech2,12347,2.698,0.351;sad-1_FT_tech2,12317,2.526,0.276;sad-1_FT_tech2,12349,2.571,0.334;sad-1_FT_tech2,12307,1,024,1;sad-1_FT,12915,1.19,0.07;sad-1_FT_tech2,12334,2.571,0.334;sad-1_FT,12900,1.648,1;sad-1_FT,12916,1.19,0.07;
STEALS(79.9663)QTPLGRPASPLDR	3	12	2.403	1.59987	ajm-1	WBGene00000100	sad-1_7,18929,1.732,1;sad-1_7,18936,1.732,1;sad-1_7_tech2,18762,2.596,1;sad-1_7_tech2,18789,2.403,0.25;sad-1_7,18949,3.155,1;sad-1_7_tech2,18789,2.403,0.25;sad-1_7_tech2,18762,2.596,1;sad-1_7,18929,1.732,1;sad-1_7,18936,1.732,1;sad-1_7_tech2,18762,2.596,1;sad-1_7_tech2,18789,2.403,0.25;sad-1_7,18949,3.155,1;
SLAQQSS(79.9663)MTDDEGWVSGK	2	14	0.687	1.59899	T07C4.3	WBGene00011560	sad-1_3_tech2,22080,0.662,0.151;sad-1_3,22447,0.687,0.125;sad-1_3_tech2,22096,0.592,0.151;sad-1_3_tech2,22087,0.57,0.151;sad-1_3,22456,0.687,0.125;sad-1_3,22496,0.714,0.125;sad-1_3,22473,0.687,0.125;sad-1_3_tech2,22080,0.662,0.151;sad-1_3,22447,0.687,0.125;sad-1_3_tech2,22096,0.592,0.151;sad-1_3_tech2,22087,0.57,0.151;sad-1_3,22456,0.687,0.125;sad-1_3,22496,0.714,0.125;sad-1_3,22473,0.687,0.125;
FSSDT(79.9663)MESPHLGHHDVVK	4	8	2.132	1.5982	jac-1	WBGene00002175	sad-1_7,14008,2.132,0.372;sad-1_7,14010,2.132,0.372;sad-1_7,14008,2.132,0.372;sad-1_7,14010,2.132,0.372;sad-1_7,14008,2.132,0.372;sad-1_7,14010,2.132,0.372;sad-1_7,14008,2.132,0.372;sad-1_7,14010,2.132,0.372;
DDES(79.9663)MDAEDAKEEK	2	2	1.057	1.59788	acin-1	WBGene00016601	sad-1_FT_tech2,10993,1.057,0.383;sad-1_FT,11545,1.591,1;
AVTGGS(79.9663)PHSPSASIPIAGADDSIRPDYDTDCLWKPPTR	4	3	1.596	1.596	M01H9.3	WBGene00019719	sad-1_5_tech2,19481,1.596,0.338;sad-1_5_tech2,19481,1.596,0.338;sad-1_5_tech2,19481,1.596,0.338;
SPS(79.9663)EDLEEDGGGK	2	3	1.547	1.59567	scd-1	WBGene00004739	sad-1_FT_tech2,14352,1.547,0.461;sad-1_FT_tech2,14351,1.693,0.504;sad-1_FT,14958,1.244,0.915;
SNT(79.9663)IDS(79.9663)SAS(79.9663)FAESR	2	6	0.576	1.59226	C18B2.5	WBGene00015956	sad-1_FT_tech2,19700,0.829,0.708;sad-1_FT,20410,0.558,0.116;sad-1_FT,20360,0.576,0.164;sad-1_FT,20430,0.632,0.116;sad-1_FT_tech2,19743,0.318,0.743;sad-1_FT,20654,0.332,0.94;
GENETSGET(79.9663)S(79.9663)DSEHDEKR	2	12	1.1415	1.59205	frm-1	WBGene00001488	sad-1_FT,5923,0.885,0.246;sad-1_FT,5933,1.07,0.191;sad-1_FT_tech2,5530,1.326,0.281;sad-1_FT_tech2,5545,1.213,0.28;sad-1_FT,5923,0.885,0.246;sad-1_FT,5933,1.07,0.191;sad-1_FT_tech2,5530,1.326,0.281;sad-1_FT_tech2,5545,1.213,0.28;sad-1_FT,5923,0.885,0.246;sad-1_FT,5933,1.07,0.191;sad-1_FT_tech2,5530,1.326,0.281;sad-1_FT_tech2,5545,1.213,0.28;
HATSQSSITS(79.9663)SVGADSGVNLSPTHK	3	2	1.414	1.59055	Y71F9AL.9	WBGene00022114	sad-1_8,14886,1.414,0.251;sad-1_8_tech2_141022045723,14372,0.591,0.86;
ESS(79.9663)LEGIEWEWLDSDYEK	2	1	3.081	1.58991	F12F6.1	WBGene00008720	sad-1_7_tech2,28568,3.081,0.427;
ATGS(79.9663)S(79.9663)DDDQVDDDLFADK	2	2	1.569	1.58967	rtfo-1	WBGene00009103	sad-1_FT,24644,1.712,0.276;sad-1_FT_tech2,23833,1.426,0.232;
NPS(79.9663)PVS(79.9663)PVNISSFNIK	2	6	0.231	1.58964	C54D10.4	WBGene00008299	sad-1_10_tech2,22168,0.19,0.134;sad-1_10,22503,0.286,0.191;sad-1_10_tech2,22203,0.238,0.143;sad-1_10,22472,0.224,0.169;sad-1_10_tech2,22163,0.201,0.134;sad-1_10,22474,0.374,0.175;
SQTHAS(79.9663)LTSLR	2	5	1.824	1.58888	jph-1	WBGene00002179	sad-1_7,12679,1.824,0.174;sad-1_7_tech2,12566,0.729,0.206;sad-1_7,12637,1.954,0.525;sad-1_7,12667,1.824,0.174;sad-1_7,12636,1.954,0.525;
ENSANDSPANTNDVDIVS(79.9663)SPVK	3	1	0.718	1.5885	hmg-12	WBGene00001977	sad-1_1,16158,0.718,0.124;
LTLAS(79.9663)EPEES(79.9663)EEEEDDEDVRK	2	12	0.948	1.58836	F15G9.1	WBGene00008865	sad-1_FT,19870,1.479,0.084;sad-1_FT_tech2,19171,1.013,0.635;sad-1_FT,19889,0.948,0.05;sad-1_FT,19871,1.736,0.217;sad-1_FT_tech2,19180,0.858,0.045;sad-1_FT_tech2,19176,0.884,0.045;sad-1_FT_tech2,19189,0.863,0.043;sad-1_FT,19884,0.948,0.05;sad-1_FT_tech2,19179,0.884,0.045;sad-1_FT,19859,1.661,0.224;sad-1_FT_tech2,19181,0.858,0.045;sad-1_FT,19886,0.948,0.05;
VDEREPTPELT(79.9663)FQPPTFTENLADKEDAQEGQSIR	3	11	1.585	1.585	ketn-1	WBGene00004130	sad-1_12,20919,1.527,0.226;sad-1_12_tech2,26278,0.001,1;sad-1_12_tech2,27033,1.585,0.233;sad-1_12,26579,0.345,1;sad-1_12,20919,1.527,0.226;sad-1_12_tech2,26278,0.001,1;sad-1_12_tech2,27033,1.585,0.233;sad-1_12,26579,0.345,1;sad-1_12_tech2,26278,0.001,1;sad-1_12_tech2,27033,1.585,0.233;sad-1_12,26579,0.345,1;
GHHSPGQTSPIVSEHPHAQEYAESVTS(79.9663)HDEGDNLSLK	5	1	1.585	1.585	unc-44	WBGene00006780	sad-1_5,14508,1.585,0.093;
HCFGMQVSS(79.9663)PDR	2	3	0.741	1.58456	C04B4.2	WBGene00007290	sad-1_12_tech2,12686,0.741,0.158;sad-1_12,12163,0.787,1;sad-1_12,12162,0.796,1;
YIDLANTLHEPPNCFTNS(79.9663)TTGRSPS(79.9663)PTEIR	3	6	1.583	1.583	gid-1	WBGene00013202	sad-1_8,21813,1.386,1;sad-1_8_tech2_141022045723,20577,3.517,1;sad-1_7_tech2,23569,1.583,0.237;sad-1_8,21813,1.386,1;sad-1_8_tech2_141022045723,20577,3.517,1;sad-1_7_tech2,23569,1.583,0.237;
LITDQEIAAVEPQKAS(79.9663)TTK	2	6	1.582	1.582	cua-1	WBGene00000834	sad-1_12_tech2,16854,0.979,0.855;sad-1_12_tech2,16842,1.582,0.219;sad-1_12,16102,1.025,0.717;sad-1_12_tech2,16854,0.979,0.855;sad-1_12_tech2,16842,1.582,0.219;sad-1_12,16102,1.025,0.717;
T(79.9663)KS(79.9663)IETMNEIHTSQK	3	8	1.094	1.58131	C14F11.4	WBGene00015780	sad-1_1,12340,1.047,0.156;sad-1_1_tech2,12190,1.141,0.087;sad-1_1_tech2,12193,1.141,0.087;sad-1_1,12337,1.047,0.156;sad-1_1,12340,1.047,0.156;sad-1_1_tech2,12190,1.141,0.087;sad-1_1_tech2,12193,1.141,0.087;sad-1_1,12337,1.047,0.156;
AET(79.9663)PEEEDEVEEEVVK	2	8	1.8915	1.58114	cec-5	WBGene00017993	sad-1_FT_tech2,21170,1.665,0.132;sad-1_FT_tech2,21071,1.726,0.139;sad-1_FT,21857,2.096,0.105;sad-1_FT_tech2,21050,3.023,1;sad-1_FT,21790,2.057,0.099;sad-1_FT_tech2,21051,2.917,1;sad-1_FT,21814,0.907,0.066;sad-1_FT,21796,2.096,0.105;
SHS(79.9663)ADKNDNVWSR	2	4	1.579	1.579	T19B10.5	WBGene00011833	sad-1_3_tech2,10725,1.579,0.361;sad-1_3,10359,1.541,0.843;sad-1_3_tech2,10709,0.87,0.702;sad-1_3,10379,2.411,1;
ATSTS(79.9663)SPSSSTSAPAEK	2	9	1.578	1.578	rars-1	WBGene00004679	sad-1_FT,8673,1.578,0.18;sad-1_FT,8671,1.54,0.175;sad-1_FT_tech2,7901,2.537,0.175;sad-1_FT,8671,1.54,0.175;sad-1_FT_tech2,7901,2.537,0.175;sad-1_FT,8673,1.578,0.18;sad-1_FT,8673,1.578,0.18;sad-1_FT,8671,1.54,0.175;sad-1_FT_tech2,7901,2.537,0.175;
TS(79.9663)FGTPAAAASIEEIVK	2	12	1.285	1.57721	F53C11.5	WBGene00009975	sad-1_9_tech2,23361,1.285,0.107;sad-1_9_tech2,23356,1.285,0.107;sad-1_9,21000,0.592,1;sad-1_9,21016,0.957,0.107;sad-1_9_tech2,23361,1.285,0.107;sad-1_9_tech2,23356,1.285,0.107;sad-1_9,21000,0.592,1;sad-1_9,21016,0.957,0.107;sad-1_9_tech2,23361,1.285,0.107;sad-1_9_tech2,23356,1.285,0.107;sad-1_9,21000,0.592,1;sad-1_9,21016,0.957,0.107;
KVSDS(79.9663)SDMIRPR	3	6	1.577	1.577	W05F2.4	WBGene00021036	sad-1_5_tech2,10856,0.752,0.131;sad-1_5,9909,1.577,0.058;sad-1_5,9908,1.84,0.068;sad-1_5_tech2,10856,0.752,0.131;sad-1_5,9909,1.577,0.058;sad-1_5,9908,1.84,0.068;
VPDVESLS(79.9663)PPEILR	2	16	0.6085	1.57544	ddx-19	WBGene00011580	sad-1_9_tech2,22594,0.717,0.119;sad-1_9,20224,0.471,0.926;sad-1_10_tech2,22349,0.555,0.537;sad-1_10,22628,0.307,0.121;sad-1_9_tech2,22527,1.017,1;sad-1_9,20345,0.486,0.587;sad-1_9_tech2,22764,0.583,0.13;sad-1_9_tech2,22569,0.99,0.362;sad-1_9_tech2,22611,0.634,0.131;sad-1_10_tech2,22268,0.21,0.632;sad-1_9,20100,0.658,0.169;sad-1_10_tech2,22492,0.243,0.16;sad-1_10_tech2,22392,0.24,0.157;sad-1_9,203…
FDS(79.9663)IVPTAGR	2	2	0.264	1.57518	pfk-1.1	WBGene00022199	sad-1_1,16172,0.264,0.463;sad-1_1_tech2,15635,0.166,0.565;
SVALPPGMQQIDEEETTVADKDS(79.9663)TPQPQAR	3	2	1.575	1.575	pgl-1	WBGene00003992	sad-1_7_tech2,22662,1.575,0.121;sad-1_7_tech2,22662,1.575,0.121;
GLS(79.9663)DEEKEEK	2	8	1.574	1.574	sax-1	WBGene00004727	sad-1_FT_tech2,9852,1.574,0.136;sad-1_FT_tech2,9767,1.823,0.285;sad-1_FT_tech2,9795,1.378,0.164;sad-1_FT,10426,2.037,0.974;sad-1_FT_tech2,9852,1.574,0.136;sad-1_FT_tech2,9767,1.823,0.285;sad-1_FT_tech2,9795,1.378,0.164;sad-1_FT,10426,2.037,0.974;
LRS(79.9663)DGVGVQLQR	2	3	0.967	1.57384	rpl-10	WBGene00004421	sad-1_1,13490,0.967,0.144;sad-1_1,13493,0.967,0.144;sad-1_1_tech2,13299,0.998,0.161;
VPS(79.9663)GVAPEDEHHLLAADEAIENFK	3	12	3.714	1.5729	kin-36	WBGene00020678	sad-1_7,23722,2.577,1;sad-1_7_tech2,23444,3.449,0.571;sad-1_7,23774,3.714,0.283;sad-1_7,23723,2.577,1;sad-1_7_tech2,23441,1.296,0.707;sad-1_7,23795,3.329,0.254;sad-1_7,23716,2.103,1;sad-1_7_tech2,23380,2.97,1;sad-1_7_tech2,23370,4.952,0.481;sad-1_7_tech2,23377,2.97,1;sad-1_7_tech2,23416,1.089,0.595;sad-1_7,23781,3.714,0.283;
SAAQS(79.9663)SVPPTPK	2	7	1.644	1.5717	T23E7.2	WBGene00020732	sad-1_4_tech2,8607,1.406,0.122;sad-1_1_tech2,11857,1.361,0.85;sad-1_2_tech2,9660,0.193,1;sad-1_1,9712,2.742,0.431;sad-1_1,9287,0.453,1;sad-1_1,9353,1.644,0.11;sad-1_1_tech2,9855,1.696,1;
S(79.9663)VPSLHGGTLVSHR	3	20	1.571	1.571	W06F12.2	WBGene00012306	sad-1_12,12541,1.958,1;sad-1_12_tech2,13085,2.531,1;sad-1_12_tech2,13076,1.571,0.304;sad-1_12_tech2,13086,2.531,1;sad-1_12,12541,1.958,1;sad-1_12_tech2,13085,2.531,1;sad-1_12_tech2,13076,1.571,0.304;sad-1_12_tech2,13086,2.531,1;sad-1_12,12541,1.958,1;sad-1_12_tech2,13085,2.531,1;sad-1_12_tech2,13076,1.571,0.304;sad-1_12_tech2,13086,2.531,1;sad-1_12,12541,1.958,1;sad-1_12_tech2,13085,2.531,1;sad-1…
HADDGADS(79.9663)AKDYVEDAK	3	12	1.702	1.57084	lea-1	WBGene00002263	sad-1_FT,16069,1.603,0.237;sad-1_FT_tech2,15302,1.702,0.194;sad-1_FT_tech2,15274,1.9,1;sad-1_FT,16063,1.73,0.256;sad-1_FT,16075,1.603,0.237;sad-1_FT_tech2,15295,1.702,0.194;sad-1_FT,16069,1.603,0.237;sad-1_FT_tech2,15302,1.702,0.194;sad-1_FT_tech2,15274,1.9,1;sad-1_FT,16063,1.73,0.256;sad-1_FT,16075,1.603,0.237;sad-1_FT_tech2,15295,1.702,0.194;
LDDWIQDSRPDVPNVSFQKS(79.9663)PK	3	12	1.5705	1.5705	ver-3	WBGene00006896	sad-1_5_tech2,18973,1.161,0.153;sad-1_5_tech2,18975,1.244,0.164;sad-1_5,18064,1.779,0.209;sad-1_5,18079,1.734,0.136;sad-1_5_tech2,18996,1.407,0.19;sad-1_5,18069,1.734,0.136;sad-1_5_tech2,18986,1.407,0.19;sad-1_5_tech2,18974,1.244,0.164;sad-1_5_tech2,18994,1.407,0.19;sad-1_5,18071,1.734,0.136;sad-1_5,18083,1.734,0.136;sad-1_5,18075,1.734,0.136;
LICCPEPVDS(79.9663)DELFN	2	8	1.57	1.57	ins-35	WBGene00002118	sad-1_10_tech2,22180,1.533,0.203;sad-1_10,22449,1.57,0.193;sad-1_10_tech2,22239,1.533,0.203;sad-1_10,22457,1.57,0.193;sad-1_10,22447,1.623,0.228;sad-1_10_tech2,22205,1.718,0.238;sad-1_10,22522,1.769,0.249;sad-1_10_tech2,22190,0.676,0.194;
IFEGFDEGSTPASAS(79.9663)DHR	2	2	2.5745	1.56982	ehbp-1	WBGene00009098	sad-1_12,15752,2.655,0.259;sad-1_12,15751,2.494,0.243;
TLS(79.9663)DSS(79.9663)DDEWMTKPR	2	1	2.106	1.5693	M03C11.8	WBGene00010845	sad-1_2,18099,2.106,0.304;
QKENEQYPPEAQQAPS(79.9663)PVPAGMIHIPETLSK	4	7	1.5655	1.5655	let-19	WBGene00002295	sad-1_11,19611,0.093,1;sad-1_11_tech2,20337,3.016,1;sad-1_11_tech2,20345,1.62,0.395;sad-1_11_tech2,20371,1.511,0.196;sad-1_11,19647,1.476,0.918;sad-1_11_tech2,20360,3.024,0.427;sad-1_11_tech2,20364,1.511,0.196;
TNEEDRKS(79.9663)IDTSVDLIQER	3	4	1.565	1.565	pqn-20	WBGene00004110	sad-1_2,16541,1.709,0.363;sad-1_2,16515,1.421,0.443;sad-1_2_tech2,15878,1.006,0.217;sad-1_2,16518,1.709,0.363;
ENVASS(79.9663)PNANPK	2	1	1	1.56495	ztf-7	WBGene00009772	sad-1_FT,8492,1,0.077;
SVIS(79.9663)TLIAR	2	1	1.034	1.5643	slc-36.4	WBGene00010421	sad-1_10_tech2,22257,1.034,0.187;
FETVPRPPTPPKDIS(79.9663)DEDVKPS(79.9663)TVNLGPSHHHSHPSS(79.9663)PHHSILK	4	2	1.558	1.558	ret-1	WBGene00004336	sad-1_7,18080,1.558,0.165;sad-1_7,18080,1.558,0.165;
DPAGIQKPGS(79.9663)PDALYETTHGAK	3	1	0.976	1.55764	pps-1	WBGene00004091	sad-1_5_tech2,14964,0.976,0.141;
GSYGGGPINQSINSIKFS(79.9663)DSDD	2	8	1.038	1.55761	dao-5	WBGene00000931	sad-1_9,18629,0.831,0.124;sad-1_9_tech2,21082,1.038,0.197;sad-1_9_tech2,21074,1.038,0.197;sad-1_9,18629,0.831,0.124;sad-1_9_tech2,21082,1.038,0.197;sad-1_9_tech2,21074,1.038,0.197;sad-1_9,18634,0.766,0.124;sad-1_9,18615,1.069,0.114;
STS(79.9663)MDPDPMTPAGNVGMK	2	5	2.646	1.55739	F59E12.1	WBGene00019118	sad-1_5_tech2,16689,2.646,0.469;sad-1_5_tech2,16685,2.646,0.469;sad-1_5_tech2,16716,2.563,1;sad-1_5,15842,1.21,0.793;sad-1_5,15845,0.821,0.198;
S(79.9663)LTSDAGDAILGAYDAAK	2	24	2.093	1.55463	lea-1	WBGene00002263	sad-1_3_tech2,27529,1.897,0.119;sad-1_3,28194,2.253,0.152;sad-1_3,28220,2.253,0.152;sad-1_3_tech2,27534,1.897,0.119;sad-1_3,28217,2.253,0.152;sad-1_3,28216,2.253,0.152;sad-1_3,28186,2.252,0.143;sad-1_3_tech2,27503,1.905,0.121;sad-1_3_tech2,27504,1.905,0.121;sad-1_3_tech2,27527,1.86,0.116;sad-1_3_tech2,27547,1.934,0.121;sad-1_3,28206,2.253,0.152;sad-1_3_tech2,27529,1.897,0.119;sad-1_3,28194,2.253,…
SKS(79.9663)ITETIGDK	2	9	2.2075	1.55442	lea-1	WBGene00002263	sad-1_2,11469,3.667,1;sad-1_2_tech2,11027,1.611,1;sad-1_2_tech2,11045,1.584,1;sad-1_2_tech2,11031,1.584,1;sad-1_2,11491,3.013,0.488;sad-1_2,11476,3.331,1;sad-1_2,11492,3.013,0.488;sad-1_2_tech2,11077,1.402,0.135;sad-1_2_tech2,11078,1.402,0.135;
EESPAPPPGSHSDNHVDPS(79.9663)ASHPR	3	1	1.554	1.554	dyci-1	WBGene00015927	sad-1_1,9514,1.554,0.138;
S(79.9663)TSAASGAIEDEAVSQNPEVQR	3	4	1.203	1.55326	mct-4	WBGene00003986	sad-1_1,16590,1.203,0.107;sad-1_1_tech2,16121,1.086,0.65;sad-1_1,16596,1.203,0.107;sad-1_1_tech2,16127,0.8,0.098;
EGEEPKQEVS(79.9663)FEDGQDTR	2	16	0.767	1.5525	vig-1	WBGene00006924	sad-1_FT,17165,0.651,0.045;sad-1_FT_tech2,16440,0.661,0.045;sad-1_FT_tech2,16441,0.661,0.045;sad-1_FT_tech2,16433,1.158,0.159;sad-1_FT,17146,0.876,1;sad-1_FT,17130,0.932,0.124;sad-1_FT_tech2,16834,1.016,0.18;sad-1_FT_tech2,16450,0.419,0.071;sad-1_FT_tech2,16844,0.961,0.16;sad-1_FT,17147,0.767,0.049;sad-1_FT_tech2,16908,3.98,1;sad-1_FT,17585,0.666,0.815;sad-1_FT_tech2,16445,0.646,0.045;sad-1_FT_te…
STS(79.9663)PFQSR	2	2	1.5515	1.5515	ZC247.1	WBGene00013859	sad-1_3,10641,1.454,0.111;sad-1_3_tech2,10880,1.649,0.103;
EKS(79.9663)PKEDEDF	2	1	1.603	1.55029	arp-6	WBGene00007434	sad-1_FT_tech2,11725,1.603,0.312;
WYEEPTVTES(79.9663)PKRPIPK	3	3	1.55	1.55	rbg-3	WBGene00007167	sad-1_12,14046,2.561,0.526;sad-1_12_tech2,14659,1.55,0.136;sad-1_12_tech2,14685,3.337,0.674;
VIRPSPHT(79.9663)STSNLTTENTPLLKDEEPPKTNPDEPK	4	3	1.55	1.55	abts-1	WBGene00009920	sad-1_6,14971,1.55,0.439;sad-1_6,14971,1.55,0.439;sad-1_6,14971,1.55,0.439;
KSS(79.9663)GQAYGALLEK	2	8	1.851	1.54972	gbb-1	WBGene00021528	sad-1_9,13118,2.115,0.339;sad-1_9,13109,2.527,0.441;sad-1_9_tech2,15806,1.321,0.205;sad-1_9,13138,2.115,0.339;sad-1_9_tech2,15787,1.321,0.205;sad-1_9_tech2,15802,1.321,0.205;sad-1_9_tech2,15784,1.438,1;sad-1_9,13121,1.851,0.297;
EVEPEVQEEVPKEPT(79.9663)PPPPR	3	8	1.549	1.549	swsn-9	WBGene00007256	sad-1_FT,19785,7.186,1;sad-1_FT,19818,1.549,0.356;sad-1_FT_tech2,19116,2.363,1;sad-1_FT_tech2,19112,2.217,1;sad-1_FT,19785,7.186,1;sad-1_FT,19818,1.549,0.356;sad-1_FT_tech2,19116,2.363,1;sad-1_FT_tech2,19112,2.217,1;
SQKT(79.9663)PPSSLNDSYAEELLEAK	2	34	2.083	1.54815	lea-1	WBGene00002263	sad-1_5,18777,1.849,0.079;sad-1_4_tech2,18364,1,024,1;sad-1_6,20111,1.814,1;sad-1_5_tech2,19682,2.083,0.07;sad-1_5,18794,1.849,0.082;sad-1_5,19019,1.493,0.158;sad-1_5,18756,2.279,0.45;sad-1_6,20110,1.961,1;sad-1_5_tech2,19658,2.083,0.063;sad-1_5_tech2,19677,2.083,0.07;sad-1_4_tech2,18349,1,024,1;sad-1_5,18796,2.064,0.091;sad-1_5_tech2,19673,2.083,0.066;sad-1_5_tech2,19680,2.083,0.07;sad-1_5,18765…
VLENEQIPEEPT(79.9663)PTK	2	7	1.064	1.54651	akap-1	WBGene00016977	sad-1_1,15478,1.007,0.063;sad-1_1_tech2,15019,1.124,0.069;sad-1_1_tech2,15008,1.064,0.065;sad-1_1,15487,0.97,0.061;sad-1_1,15500,1.101,0.07;sad-1_1,15498,0.97,0.061;sad-1_1_tech2,15000,1.064,0.065;
S(79.9663)FPIQQLPGAPQSPNKVTPS(79.9663)KAS(79.9663)K	3	1	1.016	1.54642	F38H4.4	WBGene00009548	sad-1_7_tech2,19886,1.016,0.051;
QKPAAPPS(79.9663)S(79.9663)EENEEDEDDGAIRR	3	4	1.003	1.54578	casc-3	WBGene00012343	sad-1_FT_tech2,14362,1.003,0.035;sad-1_FT,15050,0.327,0.952;sad-1_FT,15052,0.326,0.952;sad-1_FT_tech2,14402,1.133,0.717;
LTS(79.9663)PVVS(79.9663)PSSMAATSSALK	2	8	0.61	1.54464	F22D6.2	WBGene00009050	sad-1_6_tech2,18958,0.737,1;sad-1_7_tech2,22532,0.61,0.175;sad-1_7,22840,0.001,1;sad-1_7_tech2,22514,0.63,0.133;sad-1_6_tech2,18912,0.261,1;sad-1_7,22871,0.447,1;sad-1_7_tech2,22540,0.421,0.197;sad-1_7,22846,0.447,1;
NEYS(79.9663)DGEEVTEKLPVESR	2	1	1.544	1.544	lim-8	WBGene00017904	sad-1_1,16904,1.544,0.265;
RAET(79.9663)PEEEDEVEEEVVK	3	12	1.9825	1.54388	cec-5	WBGene00017993	sad-1_FT,20261,2.091,0.168;sad-1_FT_tech2,19488,2.821,0.254;sad-1_FT,20201,1.837,0.226;sad-1_FT,20188,1.923,0.237;sad-1_FT,20181,1.107,0.115;sad-1_FT,20234,1.897,0.152;sad-1_FT_tech2,19496,2.821,0.254;sad-1_FT_tech2,19544,1.626,0.113;sad-1_FT_tech2,19502,2.821,0.254;sad-1_FT,20203,1.861,0.149;sad-1_FT_tech2,19478,2.042,0.143;sad-1_FT_tech2,19508,2.821,0.254;
RAET(79.9663)PEEEDEVEEEVVK	2	11	1.9825	1.54388	cec-5	WBGene00017993	sad-1_FT,20220,1.751,0.122;sad-1_FT_tech2,19507,1.635,0.091;sad-1_FT_tech2,19466,1.59,0.168;sad-1_FT_tech2,19491,2.033,0.178;sad-1_FT,20187,3.373,0.521;sad-1_FT_tech2,19476,1.932,0.205;sad-1_FT,20168,3.373,0.536;sad-1_FT_tech2,19492,2.033,0.178;sad-1_FT,20171,3.057,0.364;sad-1_FT,20172,3.057,0.364;sad-1_FT,20185,3.373,0.521;
FEES(79.9663)PVPSEK	2	1	2.044	1.54381	unc-44	WBGene00006780	sad-1_FT_tech2,14690,2.044,0.403;
SPISHETFQPHDECNSVKS(79.9663)S(79.9663)RK	3	8	0.989	1.54374	hpo-34	WBGene00009259	sad-1_6_tech2,11182,1.392,1;sad-1_6_tech2,11192,0.989,0.338;sad-1_6,10639,0.001,1;sad-1_6,10656,1.212,1;sad-1_6,10652,3.219,1;sad-1_6,10639,0.001,1;sad-1_6,10656,1.212,1;sad-1_6,10652,3.219,1;
EVS(79.9663)QETETSENQEK	2	3	1.543	1.543	let-858	WBGene00002957	sad-1_FT_tech2,9540,1.058,0.74;sad-1_FT_tech2,9501,1.543,0.078;sad-1_FT,10085,1.153,1;
ES(79.9663)ITSTTSR	2	4	0.6565	1.54229	ntl-3	WBGene00003826	sad-1_FT_tech2,9933,0.615,0.061;sad-1_FT_tech2,10002,0.736,0.073;sad-1_FT_tech2,10105,0.613,0.073;sad-1_FT,10618,0.698,0.077;
ES(79.9663)VEEAKPEK	2	2	1.542	1.542	T24H10.1	WBGene00012000	sad-1_FT,7488,2.005,0.296;sad-1_FT_tech2,6682,1.079,0.144;
SVDDDVEKPQTSQKPPQKPSEPDAES(79.9663)INMNDILMENVLK	4	4	1.5635	1.54191	F38H4.3	WBGene00009547	sad-1_6_tech2,21430,1.632,0.482;sad-1_6_tech2,21490,2.463,1;sad-1_6,21380,0.702,1;sad-1_6_tech2,21429,1.495,0.441;
EKS(79.9663)SGS(79.9663)NADDEISR	2	18	1.7615	1.54163	fln-2	WBGene00016006	sad-1_FT_tech2,10085,1.542,0.07;sad-1_FT,10701,1.873,0.083;sad-1_FT_tech2,10086,1.617,0.073;sad-1_FT,10707,1.87,0.078;sad-1_FT_tech2,10089,1.653,0.075;sad-1_FT,10704,1.87,0.078;sad-1_FT_tech2,10085,1.542,0.07;sad-1_FT,10701,1.873,0.083;sad-1_FT_tech2,10086,1.617,0.073;sad-1_FT,10707,1.87,0.078;sad-1_FT_tech2,10089,1.653,0.075;sad-1_FT,10704,1.87,0.078;sad-1_FT_tech2,10085,1.542,0.07;sad-1_FT,1070…
TSDVFDS(79.9663)LKEHGEDASDSAK	2	20	1.631	1.54072	lea-1	WBGene00002263	sad-1_1,16688,2.22,0.724;sad-1_1_tech2,16310,1.631,0.345;sad-1_1,16721,1.612,0.282;sad-1_1,16707,1.715,0.274;sad-1_1,16684,2.22,0.724;sad-1_1_tech2,16308,1.631,0.345;sad-1_1_tech2,16291,1.775,0.333;sad-1_1,16728,1.612,0.282;sad-1_1_tech2,16309,1.631,0.345;sad-1_1_tech2,16303,1.631,0.345;sad-1_1,16688,2.22,0.724;sad-1_1_tech2,16310,1.631,0.345;sad-1_1,16721,1.612,0.282;sad-1_1,16707,1.715,0.274;sa…
YVVLTGNQELKPLTAKES(79.9663)A	3	4	3.135	1.53935	aqp-2	WBGene00000170	sad-1_11_tech2,18728,3.135,0.574;sad-1_11_tech2,18736,3.135,0.574;sad-1_11,18064,4.789,0.759;sad-1_11_tech2,18707,3.135,0.48;
AQELSDESGSNSITS(79.9663)PVSDK	2	6	1.539	1.539	unc-104	WBGene00006831	sad-1_1_tech2,14506,1.104,0.579;sad-1_1,14944,1.539,0.413;sad-1_1,14943,1.64,1;sad-1_1_tech2,14506,1.104,0.579;sad-1_1,14944,1.539,0.413;sad-1_1,14943,1.64,1;
RS(79.9663)PS(79.9663)YEREEPPVK	2	2	1.538	1.538	nrd-1	WBGene00017004	sad-1_FT,14445,1.774,1;sad-1_FT_tech2,13872,1.538,0.359;
ESTEQLPSKDS(79.9663)LDSPSGSTSR	2	1	2.421	1.53714	mvk-1	WBGene00021534	sad-1_1,13408,2.421,0.448;
YIDLANTLHEPPNCFTNS(79.9663)TTGRSPSPT(79.9663)EIR	3	8	1.537	1.537	gid-1	WBGene00013202	sad-1_7,24000,1.283,0.51;sad-1_7_tech2,23579,1.376,0.302;sad-1_7,23961,1.537,0.327;sad-1_7_tech2,23559,1.583,0.224;sad-1_7,24000,1.283,0.51;sad-1_7_tech2,23579,1.376,0.302;sad-1_7,23961,1.537,0.327;sad-1_7_tech2,23559,1.583,0.224;
S(79.9663)EKMVDFVIVT(79.9663)KNAQEFHR	3	3	0.79	1.53696	Y71F9B.2	WBGene00022126	sad-1_3_tech2,17534,0.835,0.761;sad-1_3,17695,0.79,0.088;sad-1_2_tech2,14682,0.001,1;
KDDEESVQDTAS(79.9663)ATESTVETPADQGK	3	3	1.536	1.536	pqn-39	WBGene00004126	sad-1_FT,19275,2.367,1;sad-1_FT_tech2,18583,1.627,0.287;sad-1_FT_tech2,18571,1.445,0.257;
HQTSDAGDS(79.9663)AEKHFDDAVDAAK	3	2	2.034	1.53581	lea-1	WBGene00002263	sad-1_1,15949,2.034,0.273;sad-1_1,15949,2.034,0.273;
RT(79.9663)NSQDWAVITGPELPGLSEK	3	10	0.636	1.53574	catp-3	WBGene00015660	sad-1_5_tech2,21310,2.369,1;sad-1_5_tech2,21307,3.088,1;sad-1_5_tech2,21298,3.088,1;sad-1_5_tech2,21327,0.658,0.149;sad-1_5,20495,0.614,0.211;sad-1_5_tech2,21310,2.369,1;sad-1_5_tech2,21307,3.088,1;sad-1_5_tech2,21298,3.088,1;sad-1_5_tech2,21327,0.658,0.149;sad-1_5,20495,0.614,0.211;
KIDS(79.9663)LSTMPYCGVETDENAVVEEK	2	5	0.373	1.5357	mthf-1	WBGene00015512	sad-1_5,17918,0.377,0.578;sad-1_5_tech2,18768,0.001,1;sad-1_5,17928,0.373,0.338;sad-1_5_tech2,18769,0.001,1;sad-1_5,17924,0.373,0.338;
NAS(79.9663)PGGDGGGGS(79.9663)PAAR	2	11	1.5355	1.5355	rsr-1	WBGene00004706	sad-1_FT_tech2,7228,3.767,1;sad-1_FT,8029,1.461,0.167;sad-1_FT,8019,1.566,0.179;sad-1_FT_tech2,7263,1.527,0.121;sad-1_FT_tech2,7261,1.527,0.121;sad-1_FT,8020,1.461,0.167;sad-1_FT_tech2,7267,1.544,0.13;sad-1_FT,8031,1.461,0.167;sad-1_FT_tech2,7268,1.544,0.13;sad-1_FT,8008,1.656,0.184;sad-1_FT,8079,1.611,0.184;
QNDAELALS(79.9663)QVDPNEFNMR	2	6	0.292	1.53453	byn-1	WBGene00000276	sad-1_7,25577,0.349,0.12;sad-1_7_tech2,25023,0.576,0.31;sad-1_7_tech2,25043,0.211,0.297;sad-1_7,25576,0.292,0.212;sad-1_7_tech2,25028,0.319,0.574;sad-1_7,25579,0.292,0.212;
YQGPPPPQQQQQQQPQQQQFSGEQS(79.9663)RPQSHPNSQPTTPGPR	5	6	1.513	1.53371	atx-2	WBGene00000231	sad-1_7_tech2,13465,1.513,0.211;sad-1_7_tech2,13465,1.513,0.211;sad-1_8,13075,0.428,1;sad-1_7_tech2,13465,1.513,0.211;sad-1_8,13047,1.762,1;sad-1_7_tech2,13465,1.513,0.211;
NAFGEKPS(79.9663)SPTPPSAPLK	2	2	1.532	1.532	lin-15A	WBGene00023498	sad-1_11,14193,1.532,0.343;sad-1_10_tech2,15105,1.238,1;
RGPAHIGS(79.9663)PSR	2	3	1.532	1.532	unc-70	WBGene00006803	sad-1_5_tech2,6496,1.532,0.108;sad-1_5_tech2,6496,1.532,0.108;sad-1_5_tech2,6496,1.532,0.108;
QQVS(79.9663)PQYR	2	4	1.532	1.532	let-363	WBGene00002583	sad-1_1_tech2,9660,1.013,0.757;sad-1_1,9458,1.532,0.411;sad-1_1_tech2,9660,1.013,0.757;sad-1_1,9458,1.532,0.411;
DNEGKVPS(79.9663)AATSR	2	12	3.0915	1.53188	gsy-1	WBGene00001793	sad-1_1_tech2,9711,1.017,0.058;sad-1_1_tech2,9484,3.196,0.25;sad-1_1,9203,2.697,0.616;sad-1_1_tech2,9712,3.466,0.113;sad-1_1,9065,1,024,1;sad-1_1_tech2,9498,3.196,0.25;sad-1_1_tech2,9371,2.528,1;sad-1_1,9179,2.049,0.531;sad-1_1_tech2,9370,2.941,1;sad-1_1,9059,1,024,1;sad-1_1,9451,2.987,0.112;sad-1_1,9450,2.837,0.106;
LPEHVIPVVIEES(79.9663)EKKDEPSLK	4	1	2.005	1.5317	ZC247.1	WBGene00013859	sad-1_6_tech2,17887,2.005,0.294;
HATSQS(79.9663)S(79.9663)IT(79.9663)SSVGADSGVNLSPTHKEDK	3	1	1.531	1.531	Y71F9AL.9	WBGene00022114	sad-1_2_tech2,14815,1.531,0.233;
QQHFTQAAT(79.9663)PPPT(79.9663)NHESPLYLQNGLSK	3	2	1.53	1.53	W05B5.1	WBGene00012274	sad-1_6_tech2,16452,1.53,0.228;sad-1_6_tech2,16452,1.53,0.228;
TAPVAQPTVELS(79.9663)PSR	2	12	1.239	1.52987	icp-1	WBGene00002047	sad-1_5,14108,1.225,0.082;sad-1_5_tech2,14972,1.213,0.08;sad-1_5,14115,1.28,0.085;sad-1_5,14109,1.308,0.087;sad-1_5_tech2,14985,1.239,0.082;sad-1_5,14120,1.308,0.087;sad-1_5_tech2,14998,1.213,0.08;sad-1_5,14119,1.308,0.087;sad-1_5_tech2,14970,1.213,0.08;sad-1_5_tech2,14980,1.213,0.08;sad-1_5,14142,1.28,0.085;sad-1_5_tech2,14984,1.239,0.082;
DRSS(79.9663)TGESTTGEPSIDNSATDQVAELQHITK	3	2	1.451	1.52887	cdap-2	WBGene00021549	sad-1_6,18130,0.622,1;sad-1_6_tech2,18243,1.451,0.226;
EKS(79.9663)PQTVEEKPASPTK	3	4	1.498	1.52857	unc-89	WBGene00006820	sad-1_FT,8997,1.529,0.234;sad-1_FT_tech2,8117,1.166,0.089;sad-1_FT,8912,1.583,0.242;sad-1_FT,8931,1.467,0.224;
TNMPSVAS(79.9663)QNQLCGLCGNNDGERDNEFMTADNYETEDVEEFHR	4	16	1.7725	1.52713	vit-5	WBGene00006929	sad-1_7,24411,1.383,0.257;sad-1_8,22189,1.375,0.24;sad-1_7,24400,2.82,1;sad-1_7,24423,1.228,0.201;sad-1_7_tech2,23970,2.162,0.426;sad-1_7_tech2,23958,2.162,0.376;sad-1_7_tech2,23949,3.589,0.486;sad-1_7,24401,2.88,1;sad-1_7,24411,1.383,0.257;sad-1_8,22189,1.375,0.24;sad-1_7,24400,2.82,1;sad-1_7,24423,1.228,0.201;sad-1_7_tech2,23970,2.162,0.426;sad-1_7_tech2,23958,2.162,0.376;sad-1_7_tech2,23949,3.…
KYES(79.9663)EEYSFEETYDYEQENTNKK	3	3	0.529	1.5245	vit-1	WBGene00006925	sad-1_1_tech2,17413,0.205,0.629;sad-1_1_tech2,17386,0.529,0.24;sad-1_1,17790,0.484,1;
S(79.9663)IAS(79.9663)THS(79.9663)VQSMR	2	1	1.628	1.52376	mca-3	WBGene00003153	sad-1_FT,17504,1.628,0.164;
AES(79.9663)DEEEEQDLK	2	5	0.722	1.52321	attf-6	WBGene00012474	sad-1_FT_tech2,13473,0.571,1;sad-1_FT_tech2,13461,0.571,0.908;sad-1_FT,14072,0.767,0.15;sad-1_FT,14067,0.677,0.15;sad-1_FT_tech2,13503,1.131,0.932;
LGS(79.9663)WIAGMK	2	4	2.127	1.52278	ncx-2	WBGene00003567	sad-1_6,20710,1.998,0.194;sad-1_6,20673,2.256,0.213;sad-1_6,20710,1.998,0.194;sad-1_6,20673,2.256,0.213;
KQS(79.9663)MEDTAPVFENR	2	5	2.32	1.52131	cft-1	WBGene00000477	sad-1_2,15399,2.23,0.277;sad-1_2_tech2,14676,3.638,1;sad-1_2,15388,2.746,0.3;sad-1_2,15410,2.32,0.288;sad-1_2_tech2,14680,3.318,1;
LPS(79.9663)PHLPPSR	2	4	0.6575	1.52054	hoe-1	WBGene00001983	sad-1_2_tech2,13978,0.961,0.446;sad-1_2,14654,0.354,0.483;sad-1_2_tech2,13978,0.961,0.446;sad-1_2,14654,0.354,0.483;
EQS(79.9663)VS(79.9663)PIKR	2	1	1.52	1.52	hcf-1	WBGene00001827	sad-1_FT_tech2,10731,1.52,0.164;
TEATS(79.9663)DENLFESDKYAPAS(79.9663)PVPSEDSSNR	3	2	1.883	1.51916	unc-44	WBGene00006780	sad-1_2,19644,1.883,0.298;sad-1_2_tech2,18679,1.006,1;
MKGPAKDDEMESS(79.9663)EEQE	2	8	1.0455	1.51898	AC3.5	WBGene00007071	sad-1_FT_tech2,12427,1.005,0.061;sad-1_FT_tech2,12455,1.086,0.185;sad-1_FT_tech2,12432,1.4,1;sad-1_FT,12921,0.98,1;sad-1_FT_tech2,12427,1.005,0.061;sad-1_FT_tech2,12455,1.086,0.185;sad-1_FT_tech2,12432,1.4,1;sad-1_FT,12921,0.98,1;
AFS(79.9663)SDSLFEQAAAHFNDTK	2	8	3.059	1.51881	nasp-2	WBGene00008218	sad-1_11,22786,5.198,0.794;sad-1_11_tech2,23490,3.059,0.331;sad-1_11,22784,5.198,0.794;sad-1_11_tech2,23396,1.74,1;sad-1_11_tech2,23412,3.307,0.322;sad-1_11,22783,1.874,0.222;sad-1_11,22811,4.881,0.544;sad-1_11,22815,4.881,0.544;
NTFKLS(79.9663)DDIEEVDEDSQK	2	12	2.5	1.51708	npp-7	WBGene00003793	sad-1_1_tech2,18683,2.5,0.346;sad-1_1_tech2,18711,2.398,0.339;sad-1_1_tech2,18657,2.5,0.346;sad-1_1,19198,1.029,0.187;sad-1_1_tech2,18659,2.5,0.346;sad-1_1,19223,2.592,0.431;sad-1_1,19243,2.592,0.431;sad-1_1_tech2,18649,2.565,0.349;sad-1_1,19209,2.398,0.359;sad-1_1_tech2,18648,2.398,0.32;sad-1_1,19200,1.237,0.225;sad-1_1,19208,2.656,0.417;
HTVTLFQQPQYES(79.9663)EGSEGDSLQAPSR	3	4	0.586	1.51682	F07A11.4	WBGene00008547	sad-1_6,17681,0.429,0.887;sad-1_6_tech2,17833,0.586,0.1;sad-1_6,17669,0.904,0.201;sad-1_6_tech2,17835,0.493,0.1;
TVALPNVDS(79.9663)IDDHAK	2	2	1.095	1.51662	tni-1	WBGene00006584	sad-1_7_tech2,20004,1.21,0.093;sad-1_7,20235,0.98,0.081;
KPT(79.9663)ADDSMDFLDFVTAK	2	12	1.801	1.51645	F49E2.5	WBGene00009888	sad-1_5_tech2,23257,1.705,0.33;sad-1_5_tech2,23232,2.14,0.272;sad-1_5,22452,3.278,0.945;sad-1_5_tech2,23243,1.897,0.322;sad-1_5,22449,3.278,0.945;sad-1_5_tech2,23280,1.65,0.32;sad-1_5,22449,3.278,0.945;sad-1_5_tech2,23280,1.65,0.32;sad-1_5_tech2,23232,2.14,0.272;sad-1_5,22452,3.278,0.945;sad-1_5_tech2,23257,1.705,0.33;sad-1_5_tech2,23243,1.897,0.322;
DNQES(79.9663)PVMS(79.9663)ETEAIPIVDR	3	1	1.454	1.51372	H11E01.3	WBGene00019188	sad-1_1_tech2,19836,1.454,0.254;
MEVERPEEAEDVIVIEAPEPVQPPIPS(79.9663)PK	3	24	2.449	1.51123	F28E10.1	WBGene00017900	sad-1_7,25401,2.652,0.976;sad-1_7_tech2,24869,1.542,1;sad-1_7,25402,2.652,0.976;sad-1_7_tech2,24862,1.542,1;sad-1_7_tech2,24866,1.542,1;sad-1_7,25425,2.449,0.486;sad-1_7,25401,2.652,0.976;sad-1_7_tech2,24869,1.542,1;sad-1_7,25402,2.652,0.976;sad-1_7_tech2,24862,1.542,1;sad-1_7_tech2,24866,1.542,1;sad-1_7,25425,2.449,0.486;sad-1_7,25401,2.652,0.976;sad-1_7_tech2,24869,1.542,1;sad-1_7,25402,2.652,0…
ET(79.9663)S(79.9663)SSPVQSNRDEEFVLPAIAPYK	3	1	1.481	1.50968	unc-44	WBGene00006780	sad-1_9_tech2,23023,1.481,0.147;
SQT(79.9663)SQEKEEIR	2	8	1.7945	1.50883	gei-15	WBGene00001572	sad-1_FT,8372,1.798,0.103;sad-1_FT,8565,1.366,0.072;sad-1_FT_tech2,7548,1.956,0.103;sad-1_FT_tech2,7569,1.71,0.092;sad-1_FT,8385,1.798,0.103;sad-1_FT_tech2,7532,1.95,0.103;sad-1_FT,8390,1.791,0.104;sad-1_FT_tech2,7707,1.587,0.079;
SQS(79.9663)ESVLLK	2	1	0.74	1.50866	pifk-1	WBGene00018076	sad-1_3_tech2,16944,0.74,0.105;
EAS(79.9663)LDVPDFVNKK	2	12	0.9345	1.50684	cpna-2	WBGene00015061	sad-1_12_tech2,18423,0.82,0.042;sad-1_12,17625,1.075,0.07;sad-1_12_tech2,18398,0.82,0.042;sad-1_12,17630,1.075,0.074;sad-1_12_tech2,18388,0.825,0.041;sad-1_12,17642,1.075,0.074;sad-1_12_tech2,18394,0.821,0.04;sad-1_12_tech2,18399,0.82,0.042;sad-1_12,17634,1.075,0.074;sad-1_12_tech2,18386,0.879,0.041;sad-1_12,17635,1.075,0.074;sad-1_12,17709,0.99,0.065;
VSIAPVSTNKS(79.9663)SDDEPSTPR	3	5	2.007	1.50567	unc-22	WBGene00006759	sad-1_7,14454,9.968,1;sad-1_7,14431,4.99,1;sad-1_7,14427,2.007,0.335;sad-1_7_tech2,14302,1.752,0.951;sad-1_7_tech2,14314,3.631,0.658;
STS(79.9663)FSQLNCMK	2	4	0.307	1.50547	nfx-1	WBGene00007048	sad-1_8,17455,0.296,0.158;sad-1_8_tech2_141022045723,16668,0.342,0.178;sad-1_8,17445,0.253,0.196;sad-1_8_tech2_141022045723,16685,0.318,0.178;
S(79.9663)DS(79.9663)VISETSSVDTIKPESVEIPTEK	3	3	1.46	1.50206	ttn-1	WBGene00006436	sad-1_3_tech2,25074,1.46,0.062;sad-1_3_tech2,25074,1.46,0.062;sad-1_3_tech2,25074,1.46,0.062;
FIDLETIIQKPS(79.9663)TSCESIDR	3	6	1.502	1.502	ttn-1	WBGene00006436	sad-1_6_tech2,21774,1.492,0.25;sad-1_6,21850,1.512,0.242;sad-1_6_tech2,21774,1.492,0.25;sad-1_6,21850,1.512,0.242;sad-1_6_tech2,21774,1.492,0.25;sad-1_6,21850,1.512,0.242;
DPKVFNT(79.9663)KELAYEK	2	1	1.502	1.502	plc-2	WBGene00004037	sad-1_12,18011,1.502,0.124;
ESASNAGNKIS(79.9663)NAFTSLK	2	22	1.766	1.50078	lea-1	WBGene00002263	sad-1_7,19206,1.899,0.153;sad-1_7,19242,1.737,0.145;sad-1_7,19198,3.614,0.231;sad-1_7_tech2,19006,1.764,0.112;sad-1_7,19219,1.772,0.147;sad-1_7_tech2,18987,1.552,0.101;sad-1_7_tech2,19011,1.766,0.114;sad-1_7_tech2,18977,1.972,0.281;sad-1_7_tech2,18999,0.969,0.108;sad-1_7_tech2,18976,2.09,0.298;sad-1_7,19229,1.737,0.145;sad-1_7,19206,1.899,0.153;sad-1_7,19242,1.737,0.145;sad-1_7,19198,3.614,0.231;…
RFDPWIASNEYISDDDDY(79.9663)LQAAQTVPQR	3	1	1.499	1.499	sumv-1	WBGene00016409	sad-1_12,22341,1.499,0.394;
SS(79.9663)GSFYGSNNVEGFK	2	1	0.861	1.49896	cox-6A	WBGene00006519	sad-1_10_tech2,18265,0.861,0.271;
EKS(79.9663)PAAEEVKSPT(79.9663)K	2	2	2.131	1.49833	unc-89	WBGene00006820	sad-1_FT_tech2,7946,2.131,0.299;sad-1_FT_tech2,7951,2.131,0.299;
PQGGDPAKPKPQTGDPYATNS(79.9663)TVKPATAPVTPEPTVKNTTAAEPTTEAPPPPT(79.9663)TK	4	1	1.498	1.498	Y49E10.10	WBGene00013033	sad-1_1,24308,1.498,0.196;
RYS(79.9663)DFEWVR	2	4	1.527	1.49727	snx-3	WBGene00006503	sad-1_7_tech2,21403,1.314,0.165;sad-1_7,21712,1.631,0.208;sad-1_7,21727,1.423,0.181;sad-1_7,21687,1.631,0.208;
KPS(79.9663)PPPAVEPTR	2	36	1.5435	1.49709	pqn-80	WBGene00004161	sad-1_2_tech2,10725,0.385,1;sad-1_2_tech2,10661,0.85,1;sad-1_2_tech2,11129,0.882,1;sad-1_2,11761,0.835,0.786;sad-1_2,11560,2.073,0.376;sad-1_2_tech2,11050,1.219,1;sad-1_2_tech2,10757,0.722,1;sad-1_2,11388,1.821,1;sad-1_2,11507,2.011,1;sad-1_2,11043,0.565,1;sad-1_2,11437,1.357,1;sad-1_2_tech2,10824,1.647,1;sad-1_2_tech2,11142,1.32,1;sad-1_2,11264,1.014,0.451;sad-1_2,11119,1.421,1;sad-1_2,11479,0.3…
GSYGGGPINQSINSIKFSDS(79.9663)DD	2	8	0.944	1.49672	dao-5	WBGene00000931	sad-1_9,18619,0.999,0.091;sad-1_9_tech2,21073,0.944,0.186;sad-1_9,18626,0.766,0.124;sad-1_9_tech2,21090,0.944,0.186;sad-1_9_tech2,21075,1.038,0.197;sad-1_9_tech2,21073,0.944,0.186;sad-1_9_tech2,21085,0.944,0.186;sad-1_9,18619,0.999,0.091;
S(79.9663)IETMNEIHTSQK	2	10	0.883	1.49648	C14F11.4	WBGene00015780	sad-1_3,15571,0.865,0.111;sad-1_3_tech2,15620,1.002,0.136;sad-1_3_tech2,15626,1.002,0.136;sad-1_3,15566,0.865,0.111;sad-1_3,15602,0.883,0.111;sad-1_3,15571,0.865,0.111;sad-1_3_tech2,15620,1.002,0.136;sad-1_3_tech2,15626,1.002,0.136;sad-1_3,15566,0.865,0.111;sad-1_3,15602,0.883,0.111;
DVST(79.9663)AVPIGSMMGFVEEYKR	2	8	0.4875	1.49616	F17C8.7	WBGene00008912	sad-1_12_tech2,24739,0.429,1;sad-1_12,24062,0.438,0.339;sad-1_12_tech2,24711,0.527,0.857;sad-1_12,23992,0.537,0.189;sad-1_12_tech2,24739,0.429,1;sad-1_12,24062,0.438,0.339;sad-1_12_tech2,24711,0.527,0.857;sad-1_12,23992,0.537,0.189;
HS(79.9663)EPLKFEPLEPMK	3	3	2.283	1.49509	unc-22	WBGene00006759	sad-1_7,20423,0.813,0.991;sad-1_7,20388,2.315,1;sad-1_7_tech2,20190,2.283,0.408;
VGSVS(79.9663)NSKNSIVDSSTPSRPESR	3	8	1.495	1.495	vab-10	WBGene00006876	sad-1_7,12206,1.076,0.962;sad-1_7_tech2,12164,1.089,0.629;sad-1_7_tech2,12148,1.38,0.055;sad-1_7_tech2,12141,1.61,0.064;sad-1_7,12206,1.076,0.962;sad-1_7_tech2,12164,1.089,0.629;sad-1_7_tech2,12148,1.38,0.055;sad-1_7_tech2,12141,1.61,0.064;
EKS(79.9663)PQTVEEKPAS(79.9663)PTK	2	8	1.97	1.49469	unc-89	WBGene00006820	sad-1_FT,9652,2.031,1;sad-1_FT_tech2,8882,1.798,0.327;sad-1_FT,9597,2.142,0.452;sad-1_FT,9549,2.517,0.539;sad-1_FT,9604,2.142,0.452;sad-1_FT,9560,2.517,0.539;sad-1_FT_tech2,8929,1.659,0.451;sad-1_FT_tech2,8792,1,024,1;
ST(79.9663)TTGHLIYK	2	9	0.792	1.49456	eef-1A.2	WBGene00001169	sad-1_9_tech2,12988,0.812,0.354;sad-1_9_tech2,12990,0.772,0.354;sad-1_9,10127,1.573,1;sad-1_9_tech2,12988,0.812,0.354;sad-1_9_tech2,12990,0.772,0.354;sad-1_9,10127,1.573,1;sad-1_9_tech2,12988,0.812,0.354;sad-1_9_tech2,12990,0.772,0.354;sad-1_9,10127,1.573,1;
YSS(79.9663)ESPVPSEEDSSR	2	6	1.1445	1.49413	unc-44	WBGene00006780	sad-1_FT_tech2,14371,0.947,0.189;sad-1_FT,15007,1.22,0.202;sad-1_FT_tech2,14333,1.069,0.148;sad-1_FT_tech2,14376,0.947,0.189;sad-1_FT,15014,1.22,0.202;sad-1_FT,14998,1.524,0.134;
TKS(79.9663)IETMNEIHTSQK	3	24	1.078	1.49347	C14F11.4	WBGene00015780	sad-1_3,12985,1.091,0.076;sad-1_3_tech2,13223,1.004,0.083;sad-1_3_tech2,13224,1.078,0.089;sad-1_3_tech2,13229,1.004,0.083;sad-1_3,13004,1.091,0.076;sad-1_3_tech2,13236,1.004,0.083;sad-1_3_tech2,13238,1.078,0.089;sad-1_3_tech2,13241,1.078,0.089;sad-1_3,12966,1.049,0.071;sad-1_3,12970,1.126,0.079;sad-1_3,12987,1.091,0.076;sad-1_3,12999,1.091,0.076;sad-1_3,12985,1.091,0.076;sad-1_3_tech2,13223,1.004…
RAISPDS(79.9663)DDGEEDDFK	2	2	1.493	1.493	F13C5.2	WBGene00017423	sad-1_FT,17066,1.563,1;sad-1_FT_tech2,16349,1.493,0.254;
S(79.9663)FEAAPPSPVPSEK	2	3	1.1295	1.49293	tfg-1	WBGene00006565	sad-1_3,19686,0.988,0.155;sad-1_3_tech2,19485,1.47,0.916;sad-1_3_tech2,19477,1.271,0.303;
EAEEETEEES(79.9663)DDEIAFGGDVK	3	2	1.648	1.49275	C37C3.2	WBGene00016496	sad-1_FT,22411,1.648,0.304;sad-1_FT,22411,1.648,0.304;
DAHS(79.9663)DEDEEEIIDPIQMAAALEIR	3	1	1.334	1.49246	atg-2	WBGene00019748	sad-1_9_tech2,25655,1.334,0.321;
RRS(79.9663)ETDIGGGPR	3	6	1.492	1.492	pkc-2	WBGene00004033	sad-1_1,6887,1.674,1;sad-1_1,6917,1.674,1;sad-1_1_tech2,7256,1.492,0.175;sad-1_1,6868,5.388,0.502;sad-1_1,6834,2.205,1;sad-1_1,6920,1.674,1;
EKS(79.9663)PAAEEVKS(79.9663)PTK	2	2	2.166	1.49056	unc-89	WBGene00006820	sad-1_FT_tech2,7988,2.166,0.281;sad-1_FT,8698,1,024,1;
IQEISANDTEIDQIDS(79.9663)PIRFEGVK	3	5	1.49	1.49	pash-1	WBGene00011908	sad-1_11_tech2,21270,1.818,1;sad-1_11,20647,2.102,1;sad-1_11,20644,1.49,0.323;sad-1_11,20659,0.393,1;sad-1_11_tech2,21281,2.08,1;
SGVPEDHVLS(79.9663)IATDLAT(79.9663)EK	2	1	1.49	1.49	dhs-14	WBGene00000977	sad-1_3_tech2,20815,1.49,0.109;
VHDS(79.9663)DGDS(79.9663)ENEVEETVGDVEKR	3	7	0.588	1.48998	ddx-52	WBGene00011032	sad-1_FT,22396,0.754,0.634;sad-1_FT_tech2,21648,0.508,0.144;sad-1_FT,22418,0.484,0.607;sad-1_FT_tech2,21646,0.588,0.144;sad-1_FT,22406,0.673,0.634;sad-1_FT,22405,0.673,0.634;sad-1_FT_tech2,21637,0.788,0.159;
LTGFS(79.9663)SPTFVEKPQISSR	2	6	1.495	1.48904	dim-1	WBGene00001000	sad-1_10_tech2,19173,1.26,1;sad-1_10,19374,1.411,0.227;sad-1_10,19341,1.579,0.306;sad-1_10_tech2,19173,1.26,1;sad-1_10,19374,1.411,0.227;sad-1_10,19341,1.579,0.306;
ILVPLANADDVFDPPSSASS(79.9663)LK	2	18	1.489	1.489	lmd-3	WBGene00018700	sad-1_11_tech2,24011,1.56,0.211;sad-1_11_tech2,24017,1.56,0.211;sad-1_11,23338,1.992,1;sad-1_11_tech2,24022,1.357,0.184;sad-1_11,23378,1.489,0.183;sad-1_11,23387,1.489,0.183;sad-1_11_tech2,24011,1.56,0.211;sad-1_11_tech2,24017,1.56,0.211;sad-1_11,23338,1.992,1;sad-1_11_tech2,24022,1.357,0.184;sad-1_11,23378,1.489,0.183;sad-1_11,23387,1.489,0.183;sad-1_11_tech2,24011,1.56,0.211;sad-1_11_tech2,2401…
SQKT(79.9663)PPSSLNDSYAEELLEAK	3	90	2.0025	1.48832	lea-1	WBGene00002263	sad-1_5,19288,2.188,0.097;sad-1_6,20092,1.965,0.137;sad-1_5,18727,2.3,0.219;sad-1_5_tech2,19852,1.834,0.047;sad-1_5,18741,2.3,0.219;sad-1_5,19002,2.165,0.069;sad-1_4,17925,0.819,0.899;sad-1_6,20070,1.76,0.123;sad-1_5,19464,1.914,0.163;sad-1_5,18709,0.876,0.225;sad-1_5_tech2,20077,2.109,0.213;sad-1_5_tech2,21279,1.262,0.292;sad-1_5,18746,2.3,0.219;sad-1_5_tech2,19552,1.869,0.314;sad-1_5_tech2,2009…
KNSES(79.9663)ESTPAAEPVKEVT(79.9663)PEIVEEVFEK	4	8	0.524	1.48645	F49E2.5	WBGene00009888	sad-1_1,22073,0.284,0.611;sad-1_1_tech2,21268,0.611,1;sad-1_1,21994,0.524,0.089;sad-1_1_tech2,21266,0.654,1;sad-1_1,22073,0.284,0.611;sad-1_1_tech2,21268,0.611,1;sad-1_1,21994,0.524,0.089;sad-1_1_tech2,21266,0.654,1;
VT(79.9663)PTLT(79.9663)KEESKEETDDDKFEENDER	4	15	0.514	1.48616	ifg-1	WBGene00002066	sad-1_1_tech2,13527,0.447,0.912;sad-1_1,13791,0.526,0.115;sad-1_1_tech2,13521,0.447,0.912;sad-1_1,13800,0.502,0.215;sad-1_1_tech2,13522,0.452,0.912;sad-1_1_tech2,13527,0.447,0.912;sad-1_1,13791,0.526,0.115;sad-1_1_tech2,13521,0.447,0.912;sad-1_1,13800,0.502,0.215;sad-1_1_tech2,13522,0.452,0.912;sad-1_1_tech2,13527,0.447,0.912;sad-1_1,13791,0.526,0.115;sad-1_1_tech2,13521,0.447,0.912;sad-1_1,13800…
RVS(79.9663)IVEQTQTHEIGHDHEGK	4	4	0.845	1.48506	smz-1	WBGene00007733	sad-1_3_tech2,12783,0.845,0.198;sad-1_3_tech2,12777,0.845,0.198;sad-1_3_tech2,12765,0.776,0.198;sad-1_3,12324,1.026,0.601;
NYAPISGYS(79.9663)TTPLR	2	1	1.485	1.485	C39H7.4	WBGene00016542	sad-1_9,16034,1.485,0.163;
TPLTTS(79.9663)ATNSPR	2	4	1.485	1.485	lsy-22	WBGene00009188	sad-1_4,9517,1.176,0.205;sad-1_4_tech2,10024,1.794,0.416;sad-1_4,9517,1.176,0.205;sad-1_4_tech2,10024,1.794,0.416;
DPSSS(79.9663)PTAYDAEHER	2	6	1.484	1.484	ekl-4	WBGene00013676	sad-1_FT,14146,1.266,1;sad-1_FT,14150,1.213,1;sad-1_FT_tech2,13572,1.484,0.34;sad-1_FT,14146,1.266,1;sad-1_FT,14150,1.213,1;sad-1_FT_tech2,13572,1.484,0.34;
LSPAPHVQHHDAAS(79.9663)PNATSE	3	3	0.695	1.48399	ensa-1	WBGene00010730	sad-1_4,8643,0.6,0.121;sad-1_4,8645,0.695,0.148;sad-1_4_tech2,9245,1.023,0.127;
VLENEQIPEEPTPT(79.9663)K	2	4	1.0635	1.48383	akap-1	WBGene00016977	sad-1_1,15483,0.988,0.063;sad-1_1_tech2,14997,1.084,0.067;sad-1_1,15484,1.101,0.07;sad-1_1_tech2,14994,1.043,0.064;
VTPTLT(79.9663)KEES(79.9663)KEETDDDKFEENDERESTPDVADSSTEK	4	9	0.543	1.48361	ifg-1	WBGene00002066	sad-1_1_tech2,14534,2.325,1;sad-1_1_tech2,14499,0.543,0.221;sad-1_1,14824,0.502,0.603;sad-1_1_tech2,14534,2.325,1;sad-1_1_tech2,14499,0.543,0.221;sad-1_1,14824,0.502,0.603;sad-1_1_tech2,14534,2.325,1;sad-1_1_tech2,14499,0.543,0.221;sad-1_1,14824,0.502,0.603;
RGFDVPGSS(79.9663)DNLAR	2	2	0.8645	1.48307	nmy-1	WBGene00003776	sad-1_5,14067,0.919,0.05;sad-1_5_tech2,14996,0.81,0.053;
ASS(79.9663)AHDVDPNLEQTK	2	6	1.137	1.48201	hcp-2	WBGene00001830	sad-1_FT,14391,1.66,1;sad-1_FT_tech2,13822,0.967,0.686;sad-1_FT_tech2,13773,1.137,0.134;sad-1_FT_tech2,13776,1.137,0.15;sad-1_FT,14384,0.652,1;sad-1_FT,14459,0.431,0.8;
YLEDDS(79.9663)DTVDDVER	2	8	0.7835	1.4819	ntl-4	WBGene00003827	sad-1_FT,20113,0.445,0.736;sad-1_FT,20116,0.464,0.736;sad-1_FT_tech2,19410,0.768,0.179;sad-1_FT_tech2,19436,0.799,0.179;sad-1_FT,20113,0.445,0.736;sad-1_FT,20116,0.464,0.736;sad-1_FT_tech2,19410,0.768,0.179;sad-1_FT_tech2,19436,0.799,0.179;
SQAPSFDPYVSYAPHALAS(79.9663)PPDS(79.9663)PR	3	2	1.054	1.48164	ssl-1	WBGene00007027	sad-1_11_tech2,21496,0.462,1;sad-1_11_tech2,21478,1.054,0.423;
QYDQYGAEAANSHT(79.9663)PTTR	3	12	1.483	1.48004	dnj-1	WBGene00001019	sad-1_2,12346,1.483,0.275;sad-1_2,12338,1.483,0.275;sad-1_2,12350,1.483,0.275;sad-1_2_tech2,11803,0.689,1;sad-1_2,12336,1.693,0.313;sad-1_2_tech2,11814,0.773,1;sad-1_2_tech2,11812,0.689,1;sad-1_2_tech2,11820,0.689,1;sad-1_2_tech2,11804,0.754,1;sad-1_2,12339,1.483,0.275;sad-1_2,12348,1.483,0.275;sad-1_2_tech2,11815,0.773,1;
NAS(79.9663)PKPPRS(79.9663)PVLEVLER	2	20	0.9635	1.47921	C14F11.4	WBGene00015780	sad-1_7,20870,0.782,0.115;sad-1_7,20860,0.782,0.115;sad-1_7_tech2,20607,0.996,0.092;sad-1_7_tech2,20604,0.979,0.09;sad-1_7,20834,1.258,0.252;sad-1_7_tech2,20587,0.955,0.088;sad-1_7,20848,0.954,0.132;sad-1_7,20871,0.782,0.115;sad-1_7_tech2,20579,0.972,0.09;sad-1_7_tech2,20621,0.996,0.092;sad-1_7,20870,0.782,0.115;sad-1_7,20860,0.782,0.115;sad-1_7_tech2,20607,0.996,0.092;sad-1_7_tech2,20604,0.979,0…
NPIVNS(79.9663)PEK	2	6	1.05	1.47887	tost-1	WBGene00016449	sad-1_1_tech2,10628,1.089,0.137;sad-1_2_tech2,10803,1.119,0.379;sad-1_1_tech2,10678,1.198,0.149;sad-1_2_tech2,10808,1.011,0.342;sad-1_2,11237,0.954,0.123;sad-1_2,11222,0.954,0.123;
IQPLEHVEDSEISEKLS(79.9663)PVKDR	3	12	1.3815	1.47825	frm-1	WBGene00001488	sad-1_7_tech2,19164,1.601,0.191;sad-1_7,19331,1.168,0.326;sad-1_7,19354,0.897,0.287;sad-1_7_tech2,19171,1.595,0.19;sad-1_7_tech2,19164,1.601,0.191;sad-1_7,19331,1.168,0.326;sad-1_7,19354,0.897,0.287;sad-1_7_tech2,19171,1.595,0.19;sad-1_7_tech2,19164,1.601,0.191;sad-1_7,19331,1.168,0.326;sad-1_7,19354,0.897,0.287;sad-1_7_tech2,19171,1.595,0.19;
AVSTS(79.9663)DDDDLHEDDSPK	3	3	0.993	1.47768	hsr-9	WBGene00002027	sad-1_FT_tech2,13769,1.066,1;sad-1_FT_tech2,13717,0.993,0.128;sad-1_FT,14343,1.623,1;
SIVDAVS(79.9663)KEIEDLNKPLLR	3	10	0.5	1.47679	mct-3	WBGene00010834	sad-1_11,23377,0.485,0.125;sad-1_11,23383,0.485,0.125;sad-1_11,23386,0.447,0.125;sad-1_11_tech2,24072,0.5,0.125;sad-1_11_tech2,24055,0.534,0.125;sad-1_11_tech2,24073,0.5,0.125;sad-1_11,23376,0.518,0.125;sad-1_11_tech2,24061,0.5,0.125;sad-1_11_tech2,24066,0.5,0.125;sad-1_11,23381,0.447,0.125;
LIT(79.9663)PVLDADESK	2	2	2.0655	1.47631	C39H7.4	WBGene00016542	sad-1_7_tech2,22001,2.445,0.216;sad-1_7,22395,1.686,0.286;
GIITRNTLMALITVAIT(79.9663)CLICVAS(79.9663)YVIMWITLRKHSAGITKSVQR	5	3	1.476	1.476	srv-29	WBGene00005740	sad-1_3,31760,1.274,1;sad-1_5,24276,1.476,0.122;sad-1_4,23009,0.696,0.89;
SS(79.9663)QDVLTAVEILTDMSR	2	3	0.228	1.47573	F32H2.7	WBGene00009344	sad-1_10_tech2,25760,0.207,0.193;sad-1_10_tech2,25761,0.228,0.193;sad-1_10_tech2,25763,0.228,0.193;
SGFPLDHADSTSSVLS(79.9663)QESR	2	2	2.362	1.47514	unc-22	WBGene00006759	sad-1_8,18746,0.578,0.736;sad-1_8,18734,2.362,0.233;
HDS(79.9663)GS(79.9663)RDAEEGGAPR	3	2	0.7315	1.4748	cey-1	WBGene00000472	sad-1_FT_tech2,5925,0.716,0.113;sad-1_FT_tech2,5921,0.747,0.113;
IAPVATSSPIATS(79.9663)NSQSFGIAPR	3	3	1.679	1.4741	unc-44	WBGene00006780	sad-1_2_tech2,19165,1.679,0.202;sad-1_2_tech2,19165,1.679,0.202;sad-1_2_tech2,19165,1.679,0.202;
TAAPTHLQAQQQQMPFYPPDDASIS(79.9663)SETSEMFER	3	5	1.39	1.47402	eps-8	WBGene00001330	sad-1_9_tech2,23040,0.968,0.228;sad-1_9_tech2,22963,1.39,0.141;sad-1_9_tech2,22963,1.39,0.141;sad-1_9_tech2,22963,1.39,0.141;sad-1_9_tech2,22963,1.39,0.141;
S(79.9663)VSPVDAQEQVDVPHSPAPSSHAESEQPVPESPHHIVETTTTTTVTR	4	4	1.474	1.474	unc-44	WBGene00006780	sad-1_7,17860,0.895,1;sad-1_7,17877,2.156,1;sad-1_7,17869,1.474,0.132;sad-1_7,17922,0.534,0.551;
SEFSDLS(79.9663)GGDS(79.9663)DEEAEK	2	6	2.9295	1.47347	top-2	WBGene00010785	sad-1_FT,20578,2.732,0.231;sad-1_FT,20567,2.732,0.231;sad-1_FT_tech2,19873,2.986,0.289;sad-1_FT_tech2,19831,3.02,0.302;sad-1_FT_tech2,19838,2.873,0.278;sad-1_FT_tech2,19877,2.986,0.289;
KPVES(79.9663)AEESSAT(79.9663)DYNSASPPGSPDEEVLR	3	1	0.859	1.47305	F38A1.8	WBGene00009521	sad-1_1_tech2,16455,0.859,0.114;
SHEGSSSS(79.9663)GS(79.9663)ISNAHSNPNAVNSNFVK	3	1	1.568	1.47285	stim-1	WBGene00021910	sad-1_4,11340,1.568,0.377;
EPQVDVS(79.9663)DDSDNEAVEQELTEEQR	2	10	0.923	1.47209	icd-2	WBGene00022042	sad-1_FT_tech2,22185,0.43,0.064;sad-1_FT_tech2,22187,0.43,0.066;sad-1_FT_tech2,22193,1.029,0.059;sad-1_FT_tech2,22198,1.021,0.056;sad-1_FT,22957,0.923,0.041;sad-1_FT_tech2,22185,0.43,0.064;sad-1_FT_tech2,22187,0.43,0.066;sad-1_FT_tech2,22193,1.029,0.059;sad-1_FT_tech2,22198,1.021,0.056;sad-1_FT,22957,0.923,0.041;
TYFSPLLT(79.9663)SEESEK	2	2	1.472	1.472	npa-1	WBGene00003786	sad-1_7_tech2,23192,1.472,0.094;sad-1_7_tech2,23192,1.472,0.094;
IYNISVGHATDLNTPIEEHAT(79.9663)SE	3	1	1.472	1.472	inx-16	WBGene00002138	sad-1_11,18819,1.472,0.263;
IHEPS(79.9663)SPPPSVHK	3	1	1.472	1.472	alp-1	WBGene00001132	sad-1_3_tech2,9899,1.472,0.222;
AVAELGGGNS(79.9663)NDDDS(79.9663)MSGSNSADEREPYK	3	3	0.645	1.47148	H34C03.2	WBGene00019259	sad-1_1,15508,0.456,0.232;sad-1_1,15542,0.663,0.355;sad-1_1_tech2,15023,0.645,0.201;
HATSQS(79.9663)SITSSVGADS(79.9663)GVNLSPTHK	3	1	1.244	1.46912	Y71F9AL.9	WBGene00022114	sad-1_5,14152,1.244,0.081;
INS(79.9663)RDEEEPNDDDQPK	2	4	1.469	1.469	F13B12.1	WBGene00008729	sad-1_FT,11167,1.399,0.383;sad-1_FT_tech2,10562,1.365,1;sad-1_FT,11154,1.819,1;sad-1_FT_tech2,10679,1.539,0.359;
DNVSLDNLIIS(79.9663)PILDESSGR	2	5	0.987	1.46875	evl-14	WBGene00001352	sad-1_7,29825,0.717,0.151;sad-1_7_tech2,29002,0.987,0.189;sad-1_7_tech2,28999,1.088,0.199;sad-1_7,29821,0.875,0.228;sad-1_7_tech2,29000,0.987,0.189;
KKPTAPNTPTS(79.9663)PQAGEK	2	6	0.754	1.46851	spk-1	WBGene00004980	sad-1_2,8204,1.08,1;sad-1_3,7670,0.717,0.156;sad-1_3,7644,0.791,0.129;sad-1_2,8204,1.08,1;sad-1_3,7670,0.717,0.156;sad-1_3,7644,0.791,0.129;
TT(79.9663)SPTIVTTVS(79.9663)SEHLDR	2	1	1.468	1.468	unc-44	WBGene00006780	sad-1_2,16975,1.468,0.08;
IEDEES(79.9663)DDEGR	2	1	0.386	1.46768	mtrr-1	WBGene00006510	sad-1_FT,9546,0.386,0.091;
GFDVPGS(79.9663)SDNLAR	2	10	0.939	1.46755	nmy-1	WBGene00003776	sad-1_4_tech2,14763,0.939,0.023;sad-1_4,14365,0.923,0.025;sad-1_4_tech2,14762,0.939,0.023;sad-1_4,14366,0.366,0.027;sad-1_4_tech2,14764,0.939,0.023;sad-1_5_tech2,16543,0.933,0.825;sad-1_5,15632,0.837,0.091;sad-1_5,15637,0.898,0.091;sad-1_5,15668,0.959,0.091;sad-1_5_tech2,16474,1.197,0.257;
DKTS(79.9663)DVFDSLK	2	24	2.341	1.46662	lea-1	WBGene00002263	sad-1_5,16201,2.848,0.125;sad-1_5_tech2,17037,2.402,0.143;sad-1_5_tech2,17039,2.094,0.125;sad-1_5,16192,2.268,0.099;sad-1_5_tech2,17051,2.096,0.132;sad-1_5_tech2,17060,2.28,0.147;sad-1_5,16187,2.47,0.107;sad-1_5_tech2,17057,2.094,0.135;sad-1_5_tech2,17081,2.094,0.135;sad-1_5,16221,2.848,0.125;sad-1_5,16199,2.848,0.125;sad-1_5,16198,2.848,0.125;sad-1_5,16201,2.848,0.125;sad-1_5_tech2,17037,2.402,0…
SQTS(79.9663)QEKEEIR	2	2	1.694	1.46603	gei-15	WBGene00001572	sad-1_FT,8380,1.798,0.103;sad-1_FT_tech2,7729,1.59,0.075;
RNSSAS(79.9663)VIS(79.9663)ATSEKGENVDTFSK	3	6	1.712	1.46575	mvk-1	WBGene00021534	sad-1_2,16550,1.712,0.168;sad-1_2,16562,1.712,0.156;sad-1_2_tech2,15830,1.262,0.211;sad-1_2,16550,1.712,0.168;sad-1_2,16562,1.712,0.156;sad-1_2_tech2,15830,1.262,0.211;
AET(79.9663)PEEEDDEEEEVVK	2	12	1.599	1.46518	cec-5	WBGene00017993	sad-1_FT,17941,1.628,0.162;sad-1_FT,17927,1.599,0.159;sad-1_FT,17934,1.599,0.159;sad-1_FT_tech2,17237,1.491,0.17;sad-1_FT_tech2,17221,1.596,0.192;sad-1_FT,17907,1.714,0.161;sad-1_FT_tech2,17179,8.332,1;sad-1_FT_tech2,17200,2.336,1;sad-1_FT_tech2,17202,2.42,1;sad-1_FT,17946,1.599,0.159;sad-1_FT,17909,1.599,0.15;sad-1_FT_tech2,17180,7.915,1;
S(79.9663)RTPLATVTAPYHTNIHYR	3	2	1.456	1.46405	ZK1058.9	WBGene00014207	sad-1_10_tech2,16249,1.456,0.259;sad-1_10_tech2,16249,1.456,0.259;
ANVDAYLGGGRLS(79.9663)R	2	4	1.036	1.46397	T23E7.2	WBGene00020732	sad-1_9,14299,1.036,0.151;sad-1_9,14315,1.082,0.146;sad-1_9,14307,1.036,0.151;sad-1_9,14310,1.036,0.151;
AFQSVNDDS(79.9663)HPNS(79.9663)LTTSTADR	3	11	2.5285	1.46375	mca-2	WBGene00019875	sad-1_2_tech2,14338,2.326,0.149;sad-1_2_tech2,14343,2.312,0.167;sad-1_2,15343,1.131,0.7;sad-1_2,15019,5.091,1;sad-1_2,15038,2.669,0.176;sad-1_2_tech2,14350,2.517,0.182;sad-1_2,15043,2.336,0.18;sad-1_2,15049,2.54,0.168;sad-1_2,15020,5.091,1;sad-1_2_tech2,14312,2.613,0.153;sad-1_2_tech2,14311,2.613,0.153;
KPT(79.9663)ADDNMDFLDFVTAKPEK	3	3	1.757	1.46352	F49E2.5	WBGene00009888	sad-1_4_tech2,19345,1.757,0.341;sad-1_4_tech2,19345,1.757,0.341;sad-1_4_tech2,19345,1.757,0.341;
ESLLNQSAS(79.9663)LLGSRTSGRK	3	1	1.463	1.463	gcy-12	WBGene00001538	sad-1_10_tech2,14741,1.463,0.259;
KST(79.9663)GGGANPFGDAKPVDTETR	3	26	0.974	1.46286	H05C05.1	WBGene00019157	sad-1_5_tech2,13194,1.187,0.303;sad-1_5_tech2,13213,1.385,0.277;sad-1_5_tech2,13212,1.385,0.277;sad-1_5,12342,0.974,0.174;sad-1_6_tech2,13101,0.231,0.16;sad-1_6_tech2,13103,0.231,0.16;sad-1_5,12340,0.974,0.174;sad-1_5_tech2,13214,1.385,0.277;sad-1_5,12353,0.968,0.183;sad-1_6_tech2,13102,0.231,0.16;sad-1_5_tech2,13191,1.187,0.303;sad-1_5_tech2,13194,1.187,0.303;sad-1_5_tech2,13213,1.385,0.277;sad-…
DIGNNDDGGPDS(79.9663)DDS(79.9663)GADAAER	2	16	1.142	1.46124	ubxn-2	WBGene00022381	sad-1_FT,15870,1.141,0.903;sad-1_FT_tech2,15353,0.727,0.246;sad-1_FT,15905,0.402,0.239;sad-1_FT_tech2,15333,0.893,1;sad-1_FT_tech2,15328,0.893,1;sad-1_FT_tech2,15882,2.072,1;sad-1_FT,15886,1.142,0.165;sad-1_FT_tech2,15345,1.412,1;sad-1_FT_tech2,15339,1.412,1;sad-1_FT,16654,0.001,1;sad-1_FT_tech2,15879,2.072,1;sad-1_FT_tech2,15833,0.746,0.593;sad-1_FT_tech2,15341,1.412,1;sad-1_FT,15883,1.218,0.176…
TDDDEKRS(79.9663)LTGSK	2	8	1.46	1.46	sax-7	WBGene00004732	sad-1_FT,6404,1.426,0.186;sad-1_FT,6421,1.494,0.229;sad-1_FT,6404,1.426,0.186;sad-1_FT,6421,1.494,0.229;sad-1_FT,6404,1.426,0.186;sad-1_FT,6421,1.494,0.229;sad-1_FT,6404,1.426,0.186;sad-1_FT,6421,1.494,0.229;
RES(79.9663)VQEILEK	2	6	1.947	1.45977	unc-22	WBGene00006759	sad-1_1,14820,1.947,0.094;sad-1_1,15016,1.854,0.081;sad-1_1_tech2,14455,2.084,0.097;sad-1_1,14820,1.947,0.094;sad-1_1_tech2,14765,2.167,0.242;sad-1_1,15016,1.854,0.081;
RKS(79.9663)TTSGAAGMGGLAGALAK	2	8	1.3605	1.45976	wsp-1	WBGene00006957	sad-1_11,15219,0.691,0.186;sad-1_11_tech2,15815,1.985,0.418;sad-1_11,15208,0.736,0.186;sad-1_11_tech2,15818,1.985,0.418;sad-1_11,15219,0.691,0.186;sad-1_11_tech2,15815,1.985,0.418;sad-1_11,15208,0.736,0.186;sad-1_11_tech2,15818,1.985,0.418;
SLT(79.9663)S(79.9663)DAGDAILGAYDAAK	2	2	1.969	1.4596	lea-1	WBGene00002263	sad-1_7,29204,1.969,0.305;sad-1_7,29204,1.969,0.305;
HATS(79.9663)QSSITS(79.9663)SVGADS(79.9663)GVNLSPTHK	3	2	1.459	1.459	Y71F9AL.9	WBGene00022114	sad-1_2,16045,0.001,1;sad-1_2,16034,1.459,0.033;
KADLSS(79.9663)DFS(79.9663)DDEAPAK	2	17	1.013	1.45822	dao-5	WBGene00000931	sad-1_FT_tech2,18234,1.018,0.045;sad-1_FT_tech2,18225,0.998,0.049;sad-1_FT,18941,0.981,0.045;sad-1_FT,18936,0.973,0.045;sad-1_FT,18929,1.013,0.058;sad-1_FT_tech2,18237,1.015,0.046;sad-1_FT_tech2,18225,0.998,0.049;sad-1_FT,18941,0.981,0.045;sad-1_FT,18936,0.973,0.045;sad-1_FT,18929,1.013,0.058;sad-1_FT_tech2,18237,1.015,0.046;sad-1_FT,18947,1.024,0.047;sad-1_FT_tech2,18217,1.008,1;sad-1_FT,18931,1…
ENLST(79.9663)VDEKELTTIAPLLEDQK	3	4	2.189	1.45818	ZC449.5	WBGene00022615	sad-1_8,24343,3.236,1;sad-1_8_tech2_141022045723,23059,2.105,0.246;sad-1_8,24342,3.236,1;sad-1_8_tech2_141022045723,23062,2.273,0.266;
S(79.9663)PPVDGHEEAR	2	3	1.458	1.458	msi-1	WBGene00003423	sad-1_FT,8082,1.07,0.638;sad-1_FT_tech2,7194,1.458,0.27;sad-1_FT_tech2,7199,1.458,0.27;
LTLAS(79.9663)EPEES(79.9663)EEEEDDEDVR	2	18	0.877	1.458	F15G9.1	WBGene00008865	sad-1_FT_tech2,20940,0.771,0.079;sad-1_FT,21663,0.94,0.058;sad-1_FT_tech2,21231,0.927,0.709;sad-1_FT_tech2,20960,0.772,0.078;sad-1_FT,21688,0.93,0.054;sad-1_FT_tech2,20962,0.812,0.078;sad-1_FT_tech2,21211,0.878,0.141;sad-1_FT,21958,0.958,0.159;sad-1_FT,21651,0.993,1;sad-1_FT_tech2,20947,0.328,0.114;sad-1_FT_tech2,21264,0.985,0.185;sad-1_FT,21671,0.877,0.055;sad-1_FT,21668,0.9,0.055;sad-1_FT_tech2…
EPQVDVSDDS(79.9663)DNEAVEQELTEEQR	2	20	0.978	1.45747	icd-2	WBGene00022042	sad-1_FT_tech2,22477,1.154,0.815;sad-1_FT,22979,0.978,0.039;sad-1_FT_tech2,22466,0.971,0.16;sad-1_FT,22967,0.979,0.041;sad-1_FT,22956,0.834,0.041;sad-1_FT_tech2,22208,1.025,0.059;sad-1_FT_tech2,22195,1.029,0.059;sad-1_FT,23256,0.991,0.054;sad-1_FT,22968,0.916,0.041;sad-1_FT,22969,0.916,0.041;sad-1_FT_tech2,22477,1.154,0.815;sad-1_FT,22979,0.978,0.039;sad-1_FT_tech2,22466,0.971,0.16;sad-1_FT,22967…
SKKDS(79.9663)GEHAEPSNVGFVVR	3	14	0.81	1.45728	F40H3.2	WBGene00018250	sad-1_8,12849,0.85,0.164;sad-1_9_tech2,14025,0.838,1;sad-1_9_tech2,14026,0.471,0.147;sad-1_9_tech2,14060,0.211,1;sad-1_9,11236,0.632,1;sad-1_8_tech2_141022045723,12501,3.361,1;sad-1_9,11215,0.739,0.708;sad-1_9,11214,0.718,0.708;sad-1_9_tech2,14066,0.552,1;sad-1_9_tech2,14031,0.686,0.147;sad-1_9,11217,0.739,0.708;sad-1_8,12838,1.043,0.153;sad-1_9_tech2,14063,0.211,1;sad-1_8,12874,0.81,0.164;
EINLQGT(79.9663)PDKR	2	2	1.361	1.45717	paqr-1	WBGene00016610	sad-1_3_tech2,12480,1.369,0.224;sad-1_3,12254,1.353,0.18;
ERPLNDLSDVSHNSS(79.9663)AHNS(79.9663)NLSLVEKPGPITDPSAMLVPENVR	4	1	1.457	1.457	cnnm-1	WBGene00016879	sad-1_12,20805,1.457,0.473;
KLHSPS(79.9663)PT(79.9663)DEVSESSSVYQIPTGLPHPK	3	3	1.317	1.45686	F43B10.1	WBGene00018373	sad-1_10,19409,1.317,0.31;sad-1_10,19396,0.181,1;sad-1_10,19399,0.315,1;
TEVGS(79.9663)STPLVDEIMQHADVK	3	2	1.632	1.45606	npp-23	WBGene00007493	sad-1_6_tech2,22555,0.281,1;sad-1_6,22680,1.632,0.269;
SGS(79.9663)IPIIVLPGEEK	2	22	1.3665	1.45456	T04F3.1	WBGene00011436	sad-1_8,22990,1.459,0.118;sad-1_8,22993,1.389,0.112;sad-1_8,22997,1.412,0.114;sad-1_8_tech2_141022045723,21707,0.994,0.515;sad-1_8_tech2_141022045723,21658,0.947,0.49;sad-1_8,23000,1.389,0.112;sad-1_8_tech2_141022045723,21651,0.916,0.474;sad-1_8,23003,1.389,0.112;sad-1_8_tech2_141022045723,21638,0.947,0.49;sad-1_8,23021,1.344,0.109;sad-1_8_tech2_141022045723,21660,0.916,0.474;sad-1_8,22990,1.459,…
Y(79.9663)LEAEPEYDEEEHR	2	16	3.896	1.45455	vit-6	WBGene00006930	sad-1_FT,17866,4.054,0.434;sad-1_FT_tech2,17442,0.001,1;sad-1_FT_tech2,17133,6.242,1;sad-1_FT_tech2,17068,7.334,1;sad-1_FT,17832,1.311,0.188;sad-1_FT,17847,3.896,0.417;sad-1_FT,18173,1,024,1;sad-1_FT_tech2,17086,2.259,0.625;sad-1_FT,17866,4.054,0.434;sad-1_FT_tech2,17442,0.001,1;sad-1_FT_tech2,17133,6.242,1;sad-1_FT_tech2,17068,7.334,1;sad-1_FT,17832,1.311,0.188;sad-1_FT,17847,3.896,0.417;sad-1_F…
EAS(79.9663)LDVPDFVNK	2	8	0.829	1.45449	cpna-2	WBGene00015061	sad-1_7,23454,0.77,0.051;sad-1_7,23453,0.812,0.051;sad-1_7_tech2,23166,1.02,0.054;sad-1_7_tech2,23083,0.936,0.054;sad-1_7,23462,0.77,0.051;sad-1_7,23505,0.798,0.051;sad-1_7_tech2,23095,0.846,0.054;sad-1_7_tech2,23072,0.936,0.054;
KKPSSS(79.9663)VSLSDGTGVSTSNAAPVANDLPAIPPVVVNEDYKPGR	4	6	1.279	1.45439	ufd-1	WBGene00006733	sad-1_9,18790,0.874,1;sad-1_9_tech2,21239,1.279,0.259;sad-1_9_tech2,21143,0.541,1;sad-1_9,18790,0.874,1;sad-1_9_tech2,21239,1.279,0.259;sad-1_9_tech2,21143,0.541,1;
EEENESNVS(79.9663)GSEHGMSVN	2	4	1.069	1.45372	nmy-1	WBGene00003776	sad-1_FT,15907,1.82,0.32;sad-1_FT,15871,1.848,1;sad-1_FT_tech2,15198,1.069,0.135;sad-1_FT_tech2,15228,0.997,0.126;
S(79.9663)PVAKS(79.9663)PVASSSADASPK	2	12	3.0255	1.45371	hmg-11	WBGene00001976	sad-1_FT,12798,1.071,1;sad-1_FT_tech2,12213,3.286,1;sad-1_FT_tech2,12205,3.746,0.467;sad-1_FT_tech2,12255,2.584,0.684;sad-1_FT_tech2,12296,2.305,0.174;sad-1_FT,12713,2.03,1;sad-1_FT_tech2,12258,3.058,0.81;sad-1_FT,12727,2.03,1;sad-1_FT,12747,2.03,1;sad-1_FT_tech2,12232,2.584,0.684;sad-1_FT,12714,2.03,1;sad-1_FT,12748,2.03,1;
IAPVATSSPIATSNS(79.9663)QSFGIAPR	2	18	1.889	1.45298	unc-44	WBGene00006780	sad-1_2_tech2,19142,3.581,0.566;sad-1_2_tech2,19153,2.979,0.534;sad-1_2_tech2,19189,3.084,0.56;sad-1_2,20150,1.889,0.31;sad-1_2,20144,1.826,0.299;sad-1_2,20136,1.889,0.31;sad-1_2_tech2,19153,2.979,0.534;sad-1_2_tech2,19189,3.084,0.56;sad-1_2,20150,1.889,0.31;sad-1_2,20144,1.826,0.299;sad-1_2,20136,1.889,0.31;sad-1_2_tech2,19142,3.581,0.566;sad-1_2,20144,1.826,0.299;sad-1_2,20136,1.889,0.31;sad-1_…
NPSADADVNDTGSS(79.9663)PVKK	3	1	0.614	1.45291	hmg-12	WBGene00001977	sad-1_FT_tech2,11364,0.614,0.243;
GRNPNLDESVET(79.9663)DEDEF	2	2	0.3385	1.45279	smg-7	WBGene00004885	sad-1_FT,22170,0.396,0.192;sad-1_FT,22154,0.281,0.186;
DRSST(79.9663)GESTTGEPSIDNSATDQVAELQHITK	3	1	1.451	1.451	cdap-2	WBGene00021549	sad-1_6_tech2,18251,1.451,0.226;
LTLAS(79.9663)EPEES(79.9663)EEEEDDEDVRK	3	18	0.866	1.45097	F15G9.1	WBGene00008865	sad-1_FT_tech2,19807,4.048,1;sad-1_FT,19863,0.956,0.039;sad-1_FT,19853,0.832,0.036;sad-1_FT,19875,0.961,0.037;sad-1_FT,20388,0.856,0.924;sad-1_FT_tech2,19169,0.866,0.025;sad-1_FT,19876,0.961,0.037;sad-1_FT,20401,0.756,0.697;sad-1_FT_tech2,19596,1.794,1;sad-1_FT_tech2,19178,0.836,0.026;sad-1_FT_tech2,19475,0.876,0.12;sad-1_FT_tech2,19172,0.778,0.025;sad-1_FT_tech2,19168,0.866,0.025;sad-1_FT,19877,…
VDSHDAPASPAPSAES(79.9663)PIQAYK	3	2	1.417	1.44796	unc-44	WBGene00006780	sad-1_3_tech2,17902,1.417,0.393;sad-1_3_tech2,17898,0.407,1;
SHSTISDQTPSRPHDT(79.9663)SHAPLVAVNDD	3	2	1.7875	1.44713	bam-2	WBGene00000237	sad-1_4,11450,1.499,0.158;sad-1_4_tech2,12077,2.076,0.306;
IANDSVGT(79.9663)INEKPLLPPLLPQDSNK	3	2	0.502	1.44669	scpl-1	WBGene00007054	sad-1_10,22023,0.502,0.157;sad-1_10,22023,0.502,0.157;
LAPS(79.9663)QSNLISFS(79.9663)PVPSEQR	2	3	1.557	1.44639	sid-1	WBGene00004795	sad-1_9_tech2,21954,1.757,0.252;sad-1_9,19569,1.425,0.24;sad-1_9,19598,1.557,0.335;
NDNTPSTAS(79.9663)PVQFSSDGWDSPTK	2	12	1.2665	1.4461	pgl-3	WBGene00003994	sad-1_7,21599,1.268,0.203;sad-1_7_tech2,21323,1.265,0.185;sad-1_7,21625,1.492,0.168;sad-1_7_tech2,21341,1.265,0.185;sad-1_7_tech2,21340,1.265,0.185;sad-1_7,21631,1.492,0.168;sad-1_7,21599,1.268,0.203;sad-1_7_tech2,21323,1.265,0.185;sad-1_7,21625,1.492,0.168;sad-1_7_tech2,21341,1.265,0.185;sad-1_7_tech2,21340,1.265,0.185;sad-1_7,21631,1.492,0.168;
ES(79.9663)SPTPTVK	2	6	1.446	1.446	smk-1	WBGene00018285	sad-1_FT,8117,1.482,0.241;sad-1_FT,8132,1.334,0.217;sad-1_FT,8076,1.446,0.312;sad-1_FT,8117,1.482,0.241;sad-1_FT,8132,1.334,0.217;sad-1_FT,8076,1.446,0.312;
S(79.9663)RSEAERELEELTER	3	1	1.446	1.446	myo-3	WBGene00003515	sad-1_2_tech2,18352,1.446,0.144;
SDS(79.9663)VIS(79.9663)ETSSVDTIKPESVEIPTEK	3	3	1.343	1.44514	ttn-1	WBGene00006436	sad-1_3,25740,1.343,0.228;sad-1_3,25740,1.343,0.228;sad-1_3,25740,1.343,0.228;
NDNTPSTASPVQFSSDGWDS(79.9663)PTK	3	14	0.978	1.44488	pgl-3	WBGene00003994	sad-1_8_tech2_141022045723,19188,1.13,0.154;sad-1_8_tech2_141022045723,19180,0.946,0.111;sad-1_8_tech2_141022045723,19178,0.978,0.115;sad-1_8_tech2_141022045723,19167,0.978,0.115;sad-1_8_tech2_141022045723,19169,0.981,0.117;sad-1_8,20343,0.168,0.031;sad-1_8_tech2_141022045723,19168,0.981,0.117;sad-1_8_tech2_141022045723,19188,1.13,0.154;sad-1_8_tech2_141022045723,19180,0.946,0.111;sad-1_8_tech2_1…
SVALPPGMQQIDEEETTVADKDST(79.9663)PQPQAR	3	4	1.4445	1.4445	pgl-1	WBGene00003992	sad-1_7_tech2,22667,1.497,0.115;sad-1_7,23007,1.392,0.287;sad-1_7_tech2,22667,1.497,0.115;sad-1_7,23007,1.392,0.287;
KTS(79.9663)LDASTALLSAR	2	1	1.55	1.44436	frpr-8	WBGene00018728	sad-1_9_tech2,17748,1.55,0.329;
RFET(79.9663)EES(79.9663)IEKPTVIR	3	1	1.108	1.44421	cpna-2	WBGene00015061	sad-1_3,19991,1.108,0.108;
VYPVDQAS(79.9663)AVLK	2	4	1.622	1.44404	ZK829.7	WBGene00014096	sad-1_6_tech2,17350,1.255,0.328;sad-1_6,17257,1.479,0.217;sad-1_6,17248,2.08,0.305;sad-1_6_tech2,17353,1.765,0.461;
STS(79.9663)SEIIAGSESR	2	5	1.55	1.44253	unc-89	WBGene00006820	sad-1_FT_tech2,16721,1.55,0.455;sad-1_FT,17404,0.49,0.637;sad-1_FT,17432,1.375,1;sad-1_FT,17405,0.445,0.637;sad-1_FT_tech2,16666,0.847,1;
DDHDDAGSQSEDNGVPIY(79.9663)DSLESLLFIPR	3	1	1.442	1.442	F07F6.8	WBGene00017220	sad-1_10_tech2,25645,1.442,0.241;
SGNSNVT(79.9663)SPPDR	2	2	1.442	1.442	egl-45	WBGene00001209	sad-1_FT,10792,1.442,0.281;sad-1_FT_tech2,10150,1.121,1;
KKS(79.9663)S(79.9663)VLQPAITLVER	2	6	1.047	1.44017	best-24	WBGene00022797	sad-1_5_tech2,18110,1.047,0.113;sad-1_5,17250,0.934,0.166;sad-1_5_tech2,18136,1.047,0.113;sad-1_5_tech2,18135,1.047,0.113;sad-1_5,17231,0.445,0.277;sad-1_5_tech2,18120,1.047,0.113;
T(79.9663)PPSSLNDSYAEELLEAK	2	56	1.573	1.43905	lea-1	WBGene00002263	sad-1_5_tech2,21506,1.663,0.177;sad-1_4,19055,1.573,0.151;sad-1_5_tech2,21536,1.426,0.151;sad-1_4,19050,1.573,0.151;sad-1_5,20777,1.524,0.096;sad-1_4,19058,1.591,0.153;sad-1_4_tech2,19502,3.252,1;sad-1_5,20763,1.737,0.111;sad-1_5_tech2,21573,1.482,0.157;sad-1_4,19247,1.041,0.179;sad-1_5_tech2,21516,1.426,0.151;sad-1_4_tech2,19266,1.882,0.221;sad-1_4_tech2,19264,1.882,0.221;sad-1_4,19021,2.222,0.0…
QEPEIDDDAAHETSIPIAPSGQNS(79.9663)GR	3	6	2.3575	1.43882	csc-1	WBGene00000804	sad-1_2,17694,1.561,0.142;sad-1_2_tech2,16840,1.861,1;sad-1_2,17618,3.154,0.406;sad-1_2_tech2,16829,3.043,1;sad-1_2,17624,3.247,0.782;sad-1_2,17643,3.247,0.782;
VAS(79.9663)NNTNQVIGEGFR	2	20	2.133	1.43704	F58F9.3	WBGene00019057	sad-1_9,15080,2.2,0.192;sad-1_10,17645,3.029,0.616;sad-1_9,15091,2.2,0.21;sad-1_9,15095,1.973,0.188;sad-1_9_tech2,17619,0.824,1;sad-1_10_tech2,17432,1.748,1;sad-1_10_tech2,17437,1.065,0.584;sad-1_9,15088,2.066,0.197;sad-1_9_tech2,17649,3.365,1;sad-1_9_tech2,17623,1.634,1;sad-1_9,15080,2.2,0.192;sad-1_10,17645,3.029,0.616;sad-1_9,15091,2.2,0.21;sad-1_9,15095,1.973,0.188;sad-1_9_tech2,17619,0.824,1…
TWTFCGT(79.9663)PEYVSPEIILNK	3	6	1.601	1.43665	egl-4	WBGene00001173	sad-1_11_tech2,24536,2.121,0.159;sad-1_11_tech2,24535,2.121,0.159;sad-1_11,23872,1.601,0.111;sad-1_11,23874,1.601,0.111;sad-1_11,23873,1.601,0.111;sad-1_11_tech2,24534,0.729,0.063;
TQETELT(79.9663)DNEDISEDSDVKK	3	5	0.995	1.43579	pld-1	WBGene00004040	sad-1_FT_tech2,16990,1.027,0.193;sad-1_FT_tech2,17025,0.995,0.193;sad-1_FT,17723,0.758,0.153;sad-1_FT_tech2,17027,1.005,0.193;sad-1_FT,17687,0.79,0.101;
LSEPAQSPEPVETHAES(79.9663)QFSNLVETTTTTAVTR	4	2	1.4355	1.4355	unc-44	WBGene00006780	sad-1_10,23219,1.018,0.152;sad-1_10_tech2,22913,1.853,0.188;
SLS(79.9663)S(79.9663)AEDS(79.9663)EDEADLTEEQR	2	7	0.65	1.43468	szy-2	WBGene00021312	sad-1_FT_tech2,25609,0.001,1;sad-1_FT_tech2,27201,0.001,1;sad-1_FT_tech2,26318,0.001,1;sad-1_FT_tech2,27101,0.001,1;sad-1_FT,22925,0.65,0.202;sad-1_FT,28374,0.001,1;sad-1_FT_tech2,25958,0.001,1;
ILVPLANADDVFDPPSS(79.9663)ASSLK	2	6	1.4335	1.4335	lmd-3	WBGene00018700	sad-1_11,23400,1.378,0.17;sad-1_11,23384,1.489,0.183;sad-1_11,23400,1.378,0.17;sad-1_11,23384,1.489,0.183;sad-1_11,23400,1.378,0.17;sad-1_11,23384,1.489,0.183;
PQPVVAESTASSSS(79.9663)PK	2	9	2.322	1.43245	pygl-1	WBGene00020696	sad-1_3_tech2,12375,2.235,0.208;sad-1_3,12160,2.825,0.198;sad-1_3,12192,2.316,0.175;sad-1_3,12366,2.322,0.181;sad-1_3,12242,2.416,0.183;sad-1_3,12158,2.825,0.198;sad-1_3_tech2,12342,2.151,0.185;sad-1_3_tech2,12341,2.151,0.185;sad-1_3_tech2,12418,2.38,0.222;
GVRFS(79.9663)DDEDSKEVK	3	3	0.68	1.43158	kcc-2	WBGene00019205	sad-1_1_tech2,11207,0.68,0.141;sad-1_1_tech2,11207,0.68,0.141;sad-1_1_tech2,11207,0.68,0.141;
KMS(79.9663)VEEVAEVEK	2	4	1.3115	1.4315	rop-1	WBGene00004405	sad-1_FT_tech2,18469,1.512,0.409;sad-1_FT,19078,1.111,0.235;sad-1_FT_tech2,18371,0.856,0.707;sad-1_FT_tech2,18489,1.027,0.762;
ET(79.9663)SDDVVIAR	2	10	0.497	1.43022	cyk-7	WBGene00015591	sad-1_FT_tech2,15880,0.763,0.203;sad-1_FT,16554,0.411,1;sad-1_FT,16992,0.202,1;sad-1_FT,16584,0.267,0.062;sad-1_FT_tech2,15878,0.497,0.071;sad-1_FT_tech2,15880,0.763,0.203;sad-1_FT,16554,0.411,1;sad-1_FT,16992,0.202,1;sad-1_FT,16584,0.267,0.062;sad-1_FT_tech2,15878,0.497,0.071;
QRPIS(79.9663)QPITEIPEGIVAQK	3	4	1.43	1.43	gck-4	WBGene00007287	sad-1_9_tech2,20726,1.356,0.742;sad-1_9_tech2,20725,1.073,0.148;sad-1_9,18241,1.43,0.361;sad-1_9,18225,1.555,0.392;
TSGSSNSVVQHSASSSTDY(79.9663)VPTSVSAVPEYFDGPR	3	1	1.43	1.43	gck-4	WBGene00007287	sad-1_12_tech2,21297,1.43,0.037;
SRT(79.9663)PLATVTAPYHTNIHYR	3	10	1.431	1.42947	ZK1058.9	WBGene00014207	sad-1_10,16461,1.431,0.155;sad-1_10_tech2,16263,1.456,0.285;sad-1_10_tech2,16257,1.456,0.285;sad-1_10,16479,1.431,0.155;sad-1_10,16459,1.423,0.141;sad-1_10,16461,1.431,0.155;sad-1_10_tech2,16263,1.456,0.285;sad-1_10_tech2,16257,1.456,0.285;sad-1_10,16479,1.431,0.155;sad-1_10,16459,1.423,0.141;
RFET(79.9663)EES(79.9663)IEKPTVIR	2	1	1.096	1.42857	cpna-2	WBGene00015061	sad-1_3_tech2,19904,1.096,0.154;
EGKY(79.9663)TAFLASQHAAR	3	2	1.4285	1.4285	asp-1	WBGene00000214	sad-1_8,15333,1.762,0.189;sad-1_8_tech2_141022045723,14775,1.095,0.176;
EDS(79.9663)FEEPTPEPSKEEEEK	2	11	1.147	1.42839	B0303.14	WBGene00015132	sad-1_FT_tech2,16278,1.147,0.122;sad-1_FT,16949,0.922,0.167;sad-1_FT_tech2,16255,1.147,0.122;sad-1_FT,16940,1.186,0.976;sad-1_FT,16942,1.057,0.976;sad-1_FT,16950,0.89,0.863;sad-1_FT_tech2,16257,1.147,0.122;sad-1_FT_tech2,16263,1.031,0.11;sad-1_FT_tech2,16224,1.358,0.186;sad-1_FT,16964,0.958,0.609;sad-1_FT,16952,0.89,0.863;
IDS(79.9663)DDEDALEEAKK	2	12	1.131	1.42826	snu-66	WBGene00017605	sad-1_FT_tech2,16177,1.134,0.082;sad-1_FT,16903,1.306,0.134;sad-1_FT_tech2,16162,0.58,0.12;sad-1_FT_tech2,16140,1.227,0.106;sad-1_FT,16975,1.083,0.111;sad-1_FT,16873,1.128,0.116;sad-1_FT,16881,1.128,0.116;sad-1_FT,16872,1.083,0.111;sad-1_FT_tech2,16189,1.313,0.095;sad-1_FT_tech2,16186,0.58,0.12;sad-1_FT,16899,1.306,0.134;sad-1_FT_tech2,16187,1.313,0.095;
RIS(79.9663)IPSCSPQTK	2	2	1.564	1.42788	F39B2.8	WBGene00009558	sad-1_6_tech2,13004,1.564,0.351;sad-1_6_tech2,13018,0.944,0.711;
DNQESPVMS(79.9663)ETEAIPIVDR	2	5	2.237	1.42757	H11E01.3	WBGene00019188	sad-1_2_tech2,20091,1.826,1;sad-1_2,21117,2.854,1;sad-1_2_tech2,20118,4.921,1;sad-1_2,21102,2.636,1;sad-1_2,21166,2.237,0.34;
SSHSS(79.9663)KS(79.9663)VDSSIYEEEEAR	2	11	0.925	1.42731	C18B2.5	WBGene00015956	sad-1_FT_tech2,17028,1.442,0.891;sad-1_FT_tech2,17071,0.924,0.558;sad-1_FT,17743,1.085,0.141;sad-1_FT_tech2,17032,0.91,0.748;sad-1_FT,17737,0.985,1;sad-1_FT,17710,1.303,1;sad-1_FT,17747,0.784,0.119;sad-1_FT_tech2,17055,1.066,0.467;sad-1_FT,17747,0.784,0.119;sad-1_FT,17737,0.985,1;sad-1_FT,17710,1.303,1;
NQS(79.9663)PCISR	2	1	1.427	1.427	F25E5.8	WBGene00017789	sad-1_1_tech2,8494,1.427,0.355;
SRVENEGVNGATSPT(79.9663)ATTVAAPSSNVANSSTSALTPR	3	1	1.427	1.427	pqn-39	WBGene00004126	sad-1_10,17326,1.427,0.195;
KLSDS(79.9663)VMSIASMSR	3	10	1.174	1.42678	T08G11.1	WBGene00011629	sad-1_9_tech2,20018,1.174,0.123;sad-1_9,17513,1.142,0.082;sad-1_9,17510,1.231,0.089;sad-1_9,17498,0.435,0.147;sad-1_9_tech2,20016,1.265,0.132;sad-1_9,17513,1.142,0.082;sad-1_9,17498,0.435,0.147;sad-1_9_tech2,20018,1.174,0.123;sad-1_9_tech2,20038,1.179,0.123;sad-1_9,17510,1.231,0.089;
EVPVDEYEETANIS(79.9663)S(79.9663)GDELQDHK	3	2	1.712	1.42553	dys-1	WBGene00001131	sad-1_FT_tech2,21428,1.712,0.194;sad-1_FT_tech2,21432,1.712,0.194;
VVEQKS(79.9663)EEKLEVGNVNK	3	6	0.59	1.42528	B0511.11	WBGene00015236	sad-1_3,13259,0.571,0.187;sad-1_3,13221,0.571,0.187;sad-1_3_tech2,13514,0.609,0.124;sad-1_3_tech2,13456,0.637,0.124;sad-1_3,13235,0.571,0.187;sad-1_3_tech2,13465,0.637,0.124;
S(79.9663)VDLSSISR	2	8	1.625	1.42324	ZK1058.9	WBGene00014207	sad-1_7_tech2,17481,1.524,0.073;sad-1_7,17625,1.725,0.064;sad-1_7,17672,1.848,0.072;sad-1_7_tech2,17530,1.525,0.072;sad-1_7_tech2,17481,1.524,0.073;sad-1_7,17625,1.725,0.064;sad-1_7,17672,1.848,0.072;sad-1_7_tech2,17530,1.525,0.072;
SVS(79.9663)S(79.9663)ELPTVVSKPPK	2	4	1.8315	1.42197	E04F6.4	WBGene00017124	sad-1_7,20777,1.802,0.064;sad-1_7,20810,1.861,0.066;sad-1_7,20625,2.151,0.07;sad-1_7_tech2,20526,0.734,0.064;
DKSNEVDS(79.9663)DS(79.9663)EPEPARPIT(79.9663)PPVHHSNIEK	4	9	0.774	1.42188	znf-598	WBGene00016888	sad-1_2_tech2,14031,0.771,0.161;sad-1_2_tech2,14030,0.771,0.161;sad-1_2,14647,0.815,0.128;sad-1_2,14628,0.777,0.128;sad-1_2,14610,0.726,0.128;sad-1_2_tech2,14028,0.771,0.161;sad-1_2_tech2,14070,1.045,0.169;sad-1_2_tech2,14061,0.507,0.51;sad-1_2_tech2,14069,1.269,0.205;
DNAS(79.9663)ESAES(79.9663)TKYSIVDTAK	2	8	2.328	1.42147	lea-1	WBGene00002263	sad-1_1_tech2,15330,2.35,0.261;sad-1_1,15825,2.306,0.172;sad-1_1,15792,2.753,0.249;sad-1_1_tech2,15297,0.982,0.133;sad-1_1_tech2,15330,2.35,0.261;sad-1_1,15825,2.306,0.172;sad-1_1,15792,2.753,0.249;sad-1_1_tech2,15297,0.982,0.133;
VEHSQVQEAPSSEEHNSS(79.9663)EPEIVEDVVEK	3	7	4.653	1.42033	lec-2	WBGene00002265	sad-1_FT,21594,4.653,0.335;sad-1_FT_tech2,20850,3.469,1;sad-1_FT_tech2,20851,3.58,1;sad-1_FT,21591,4.509,0.325;sad-1_FT,21592,4.653,0.335;sad-1_1,17139,1,024,1;sad-1_FT_tech2,20872,5.181,1;
FSVRLFET(79.9663)PS(79.9663)DPIEKILS(79.9663)DLDVK	3	2	1.42	1.42	C01B9.1	WBGene00007220	sad-1_9,20571,1.42,0.079;sad-1_9,20571,1.42,0.079;
KKSS(79.9663)VLQPAITLVER	3	12	1.389	1.41976	best-24	WBGene00022797	sad-1_9,16332,1.33,0.086;sad-1_9,16321,1.389,0.09;sad-1_9_tech2,18852,1.609,0.195;sad-1_9,16336,1.389,0.09;sad-1_9_tech2,18851,1.609,0.195;sad-1_9,16344,1.33,0.086;sad-1_9,16322,1.389,0.09;sad-1_9,16333,1.389,0.09;sad-1_9_tech2,18854,1.792,0.217;sad-1_9_tech2,18828,3.898,1;sad-1_9_tech2,18864,1.609,0.195;sad-1_9_tech2,18831,3.673,1;
AS(79.9663)ASMAPPDGFPMVPS(79.9663)ASSALIR	3	1	0.856	1.41963	myo-3	WBGene00003515	sad-1_3_tech2,29084,0.856,0.139;
ILAPTS(79.9663)NSPR	2	10	1.682	1.41941	ntl-4	WBGene00003827	sad-1_6_tech2,10976,1.147,0.822;sad-1_6,10567,1.577,1;sad-1_6_tech2,10962,1.097,1;sad-1_6,10500,1.682,0.299;sad-1_6,10566,1.688,1;sad-1_6_tech2,10976,1.147,0.822;sad-1_6,10567,1.577,1;sad-1_6_tech2,10962,1.097,1;sad-1_6,10500,1.682,0.299;sad-1_6,10566,1.688,1;
NGS(79.9663)PPRRPSATEAFPAEMQR	3	1	1.1	1.41935	cls-2	WBGene00000549	sad-1_9,13864,1.1,0.242;
NNVPS(79.9663)PAPVPYSESAPQLK	2	4	1.419	1.419	max-2	WBGene00003144	sad-1_11_tech2,17768,0.837,0.868;sad-1_11_tech2,17763,1.419,0.268;sad-1_11_tech2,17768,0.837,0.868;sad-1_11_tech2,17763,1.419,0.268;
NTS(79.9663)EPREDDEDDYSTK	2	6	0.813	1.41885	cebp-2	WBGene00016754	sad-1_FT_tech2,11576,0.552,0.849;sad-1_FT,12129,0.467,0.264;sad-1_FT,12089,2.729,1;sad-1_FT_tech2,11619,0.881,1;sad-1_FT_tech2,11584,1.159,0.214;sad-1_FT,12103,0.559,1;
SSHSS(79.9663)KS(79.9663)VDS(79.9663)SIYEEEEAR	2	11	0.614	1.41825	C18B2.5	WBGene00015956	sad-1_FT,19067,0.547,0.673;sad-1_FT_tech2,18370,0.651,0.203;sad-1_FT,19071,0.489,0.673;sad-1_FT,19053,0.467,0.993;sad-1_FT,19042,0.708,0.193;sad-1_FT,19089,0.501,0.395;sad-1_FT_tech2,18365,0.614,0.203;sad-1_FT_tech2,18380,0.588,0.2;sad-1_FT_tech2,18347,0.789,0.195;sad-1_FT,19089,0.501,0.395;sad-1_FT,19067,0.547,0.673;
SGSDASS(79.9663)NAGDISTEPPHQDVVTPAPAFVEHTA	3	12	1.0495	1.41818	Y71H10B.1	WBGene00022201	sad-1_5_tech2,17854,0.92,0.176;sad-1_5_tech2,17838,1.079,0.168;sad-1_5_tech2,17836,1.079,0.168;sad-1_5_tech2,17835,1.02,0.159;sad-1_5_tech2,17854,0.92,0.176;sad-1_5_tech2,17838,1.079,0.168;sad-1_5_tech2,17836,1.079,0.168;sad-1_5_tech2,17835,1.02,0.159;sad-1_5_tech2,17854,0.92,0.176;sad-1_5_tech2,17838,1.079,0.168;sad-1_5_tech2,17836,1.079,0.168;sad-1_5_tech2,17835,1.02,0.159;
SAPASDGAPAAS(79.9663)AGS(79.9663)SR	2	1	1.029	1.41627	car-1	WBGene00012484	sad-1_FT,11696,1.029,0.047;
EKS(79.9663)PEKVEEKPT(79.9663)SPTK	2	7	1.256	1.41601	unc-89	WBGene00006820	sad-1_FT_tech2,7209,1.48,0.946;sad-1_FT_tech2,7157,1.319,0.925;sad-1_FT_tech2,7127,2.03,1;sad-1_FT,8030,1.256,0.118;sad-1_FT,8013,1.183,1;sad-1_FT,7964,2.131,1;sad-1_FT_tech2,7139,2.03,1;
S(79.9663)LS(79.9663)PQPPLPSVAPVKEEPAAAPVFFEPETSHQPEK	4	4	1.172	1.41558	pqn-59	WBGene00004143	sad-1_5,20543,0.884,0.563;sad-1_5_tech2,21355,1.172,0.169;sad-1_5_tech2,21398,1.102,0.561;sad-1_5,20533,0.884,0.563;
HATSQS(79.9663)SITS(79.9663)S(79.9663)VGADSGVNLSPTHKEDK	3	2	1.3905	1.41491	Y71F9AL.9	WBGene00022114	sad-1_2_tech2,15211,1.99,0.207;sad-1_2_tech2,14829,0.791,0.059;
HADDGADS(79.9663)AKDYVEDAK	2	12	1.533	1.41486	lea-1	WBGene00002263	sad-1_FT,16050,1.533,0.272;sad-1_FT,16082,1.533,0.272;sad-1_FT_tech2,15284,2.259,0.621;sad-1_FT,16049,1.533,0.272;sad-1_FT_tech2,15273,2.438,0.67;sad-1_FT_tech2,15315,2.259,0.621;sad-1_FT,16050,1.533,0.272;sad-1_FT,16082,1.533,0.272;sad-1_FT_tech2,15284,2.259,0.621;sad-1_FT,16049,1.533,0.272;sad-1_FT_tech2,15273,2.438,0.67;sad-1_FT_tech2,15315,2.259,0.621;
TS(79.9663)FFTPDGAVFAK	2	8	1.007	1.41469	let-767	WBGene00002891	sad-1_4_tech2,18646,0.99,0.143;sad-1_4,18436,1.007,0.096;sad-1_4,18489,1.171,0.111;sad-1_4_tech2,18662,1.199,0.908;sad-1_4_tech2,18646,0.99,0.143;sad-1_4,18436,1.007,0.096;sad-1_4,18489,1.171,0.111;sad-1_4_tech2,18662,1.199,0.908;
SS(79.9663)TFTDPTNLLAVHELR	3	4	1.6485	1.41434	hpo-28	WBGene00015148	sad-1_9,19790,1.633,0.218;sad-1_9,19774,1.443,0.193;sad-1_9_tech2,22193,1.664,0.16;sad-1_9_tech2,22198,1.664,0.16;
KRS(79.9663)PVDALQTSAPK	2	6	0.932	1.41404	duo-1	WBGene00001110	sad-1_6_tech2,10984,0.231,0.132;sad-1_6_tech2,10940,3.784,1;sad-1_6,10486,0.895,0.593;sad-1_6,10454,0.932,0.153;sad-1_6,10463,0.964,0.153;sad-1_6_tech2,10958,3.966,1;
ESS(79.9663)ESSQTIDDNDSEK	2	86	1.443	1.41338	unc-43	WBGene00006779	sad-1_FT,11407,2.249,0.054;sad-1_FT,11437,1.013,0.082;sad-1_FT,11451,1.03,0.081;sad-1_FT_tech2,10861,2.645,0.297;sad-1_FT,11440,1.02,0.077;sad-1_FT,11439,1.013,0.082;sad-1_FT_tech2,10874,2.993,0.411;sad-1_FT_tech2,10869,2.179,0.33;sad-1_FT,11422,1.443,0.252;sad-1_FT_tech2,10863,2.092,0.317;sad-1_FT_tech2,9662,0.001,1;sad-1_FT_tech2,10874,2.993,0.411;sad-1_FT,11407,2.249,0.054;sad-1_FT,11437,1.013…
T(79.9663)SAVS(79.9663)IDLDKVFDQSSK	2	2	0.776	1.41328	T04F3.1	WBGene00011436	sad-1_5,21462,0.776,0.092;sad-1_5,21462,0.776,0.092;
QVS(79.9663)PSGSEESDEWISTSK	2	4	1.376	1.41294	gyf-1	WBGene00016002	sad-1_2_tech2,16456,2.7,0.06;sad-1_2_tech2,16445,0.82,0.019;sad-1_2_tech2,16559,4.443,0.573;sad-1_2,17353,1.376,0.14;
PNALVAPKS(79.9663)DKDLEDF	2	4	0.814	1.41203	slc-17.5	WBGene00017681	sad-1_6_tech2,17746,0.814,0.111;sad-1_6_tech2,17747,0.814,0.111;sad-1_6,17569,0.681,0.335;sad-1_6_tech2,17759,0.814,0.111;
HTMTS(79.9663)NSGSQHDLK	2	2	1.2845	1.41193	mct-4	WBGene00003986	sad-1_2,5953,1.118,0.262;sad-1_2_tech2,7133,1.451,0.212;
GEHDS(79.9663)S(79.9663)FDDSTDNDLTEEER	2	9	1.359	1.41126	pqn-27	WBGene00004116	sad-1_FT_tech2,18995,0.001,1;sad-1_FT,19716,1.359,0.305;sad-1_FT_tech2,18996,0.001,1;sad-1_FT_tech2,18995,0.001,1;sad-1_FT,19716,1.359,0.305;sad-1_FT_tech2,18996,0.001,1;sad-1_FT_tech2,18995,0.001,1;sad-1_FT,19716,1.359,0.305;sad-1_FT_tech2,18996,0.001,1;
EAS(79.9663)NPFDDEDDEST(79.9663)EVEEAPK	2	1	1.41	1.41	amph-1	WBGene00010272	sad-1_FT_tech2,22138,1.41,0.311;
FGLPS(79.9663)DDDDEYDDPR	3	7	0.697	1.40959	vig-1	WBGene00006924	sad-1_2_tech2,17912,0.751,0.12;sad-1_2,18871,0.196,0.622;sad-1_2,18847,0.699,0.494;sad-1_2,18852,0.725,0.494;sad-1_2_tech2,17914,0.695,0.12;sad-1_3,23232,0.156,0.188;sad-1_2_tech2,17938,0.683,0.114;
FTAPAPVEHPKPES(79.9663)PRSDPK	3	38	1.31	1.40905	vps-26	WBGene00006931	sad-1_11_tech2,11988,0.196,1;sad-1_12_tech2,10938,0.968,0.654;sad-1_12,10526,1.352,0.237;sad-1_11,11323,0.795,1;sad-1_11,11366,1.178,0.269;sad-1_11_tech2,12015,1.324,0.029;sad-1_12_tech2,10951,1.004,1;sad-1_11,11344,1.178,0.269;sad-1_12,10531,1.587,0.278;sad-1_12_tech2,10952,1.004,1;sad-1_12_tech2,10973,0.981,0.116;sad-1_11,11393,1.178,0.269;sad-1_12_tech2,10970,0.981,0.116;sad-1_11_tech2,11975,1…
DGYRS(79.9663)ENEDDEDDDDVIEEDDVWGVMEPVK	3	3	0.486	1.40887	T06E6.1	WBGene00011538	sad-1_4,20122,0.672,1;sad-1_4,20142,0.486,0.183;sad-1_3_tech2,28319,0.971,0.903;
T(79.9663)SFGTPAAAASIEEIVK	2	12	1.156	1.40804	F53C11.5	WBGene00009975	sad-1_9_tech2,23331,1.388,0.173;sad-1_9_tech2,23363,1.285,0.107;sad-1_9,20984,0.957,0.107;sad-1_9,20989,1.027,0.111;sad-1_9_tech2,23331,1.388,0.173;sad-1_9_tech2,23363,1.285,0.107;sad-1_9,20984,0.957,0.107;sad-1_9,20989,1.027,0.111;sad-1_9_tech2,23331,1.388,0.173;sad-1_9_tech2,23363,1.285,0.107;sad-1_9,20984,0.957,0.107;sad-1_9,20989,1.027,0.111;
IFNFGALDKLDTS(79.9663)PPSGFTR	3	2	1.408	1.408	rga-8	WBGene00021324	sad-1_9,21368,1.408,0.201;sad-1_9,21368,1.408,0.201;
REPIPVDPVDVGELS(79.9663)ELDNLAHLAAHGGDGR	4	4	0.496	1.40709	rpn-5	WBGene00004461	sad-1_11,24094,0.496,0.33;sad-1_11,24096,0.496,0.33;sad-1_11_tech2,24852,0.691,0.19;sad-1_11,24134,0.261,0.103;
S(79.9663)RTPVNQLQDVSASK	2	19	1.97	1.40608	ketn-1	WBGene00004130	sad-1_5,11872,1.97,0.45;sad-1_6_tech2,12620,1.537,0.133;sad-1_5,11891,1.97,0.378;sad-1_7_tech2,13523,2.551,1;sad-1_5,11887,1.97,0.378;sad-1_5_tech2,12735,1.629,0.357;sad-1_5_tech2,12706,1.71,1;sad-1_5,11872,1.97,0.45;sad-1_6_tech2,12620,1.537,0.133;sad-1_5,11891,1.97,0.378;sad-1_7_tech2,13523,2.551,1;sad-1_5,11887,1.97,0.378;sad-1_5_tech2,12735,1.629,0.357;sad-1_5_tech2,12706,1.71,1;sad-1_6_tech2…
FYFRNIFTILAPFFILLLVNCLLLFQLREHVLKS(79.9663)K	6	2	1.406	1.406	zzz-1	WBGene00009333	sad-1_2,26462,1.005,0.568;sad-1_1,25900,1.406,0.331;
S(79.9663)LPSLTASAPGNTLK	2	3	1.112	1.4059	H11E01.3	WBGene00019188	sad-1_1_tech2,17908,1.063,0.08;sad-1_1_tech2,17893,1.112,0.083;sad-1_1_tech2,17941,1.215,0.116;
DFEYS(79.9663)DDEEEKEKEPQPEK	3	5	1.433	1.4049	nrd-1	WBGene00017004	sad-1_FT,16505,0.989,0.097;sad-1_FT_tech2,15790,1.433,0.202;sad-1_FT,16502,0.989,0.097;sad-1_FT_tech2,15784,1.627,0.2;sad-1_FT_tech2,15781,1.545,0.19;
SSYHIILAY(79.9663)MLS(79.9663)AVDLETTAK	3	1	1.404	1.404	R10H10.7	WBGene00011225	sad-1_7,25611,1.404,0.272;
KSS(79.9663)AHSDYPISDQYDGPLDSTHR	4	9	1.598	1.40391	ZC247.1	WBGene00013859	sad-1_4,12846,1.598,0.178;sad-1_4,12859,1.598,0.178;sad-1_4,12851,1.598,0.178;sad-1_4_tech2,13432,1.42,1;sad-1_4_tech2,13443,1.321,1;sad-1_4_tech2,13427,3.186,1;sad-1_4,12865,1.775,0.198;sad-1_4_tech2,13449,0.767,1;sad-1_4,12848,1.662,0.186;
HQEDDNVSVTS(79.9663)ENDSVITSK	2	14	1.7645	1.40385	atx-2	WBGene00000231	sad-1_FT_tech2,17235,1.251,0.165;sad-1_FT,17948,1.956,0.257;sad-1_FT_tech2,17235,1.251,0.165;sad-1_FT,17948,1.956,0.257;sad-1_FT,17957,2.244,0.265;sad-1_FT_tech2,17227,1.674,0.238;sad-1_FT_tech2,17214,1.674,0.222;sad-1_FT,17961,2.279,0.253;sad-1_FT,17942,1.855,0.27;sad-1_FT_tech2,17235,1.251,0.165;sad-1_FT,17948,1.956,0.257;sad-1_FT_tech2,17251,1.025,0.167;sad-1_FT_tech2,17235,1.251,0.165;sad-1_F…
DKS(79.9663)SEIWDSAK	2	10	1.821	1.40382	lea-1	WBGene00002263	sad-1_2,14775,1.821,0.437;sad-1_2,14799,2.4,0.575;sad-1_2,14769,1.821,0.437;sad-1_2_tech2,14140,0.824,1;sad-1_2_tech2,14089,1.481,0.357;sad-1_2,14775,1.821,0.437;sad-1_2,14799,2.4,0.575;sad-1_2,14769,1.821,0.437;sad-1_2_tech2,14140,0.824,1;sad-1_2_tech2,14089,1.481,0.357;
HQEDDNVSVT(79.9663)SENDSVITSK	2	24	1.403	1.403	atx-2	WBGene00000231	sad-1_FT_tech2,17208,1.403,0.168;sad-1_FT,18471,1,024,1;sad-1_FT,17919,8.139,1;sad-1_FT,17928,1.855,0.248;sad-1_FT_tech2,17207,1.251,0.15;sad-1_FT,18460,1,024,1;sad-1_FT_tech2,17208,1.403,0.168;sad-1_FT,18471,1,024,1;sad-1_FT,17919,8.139,1;sad-1_FT,17928,1.855,0.248;sad-1_FT_tech2,17207,1.251,0.15;sad-1_FT,18460,1,024,1;sad-1_FT_tech2,17208,1.403,0.168;sad-1_FT,18471,1,024,1;sad-1_FT,18460,1,024,…
VDSHDAPAS(79.9663)PAPS(79.9663)AES(79.9663)PIQAYK	2	2	1.565	1.40284	unc-44	WBGene00006780	sad-1_FT_tech2,19275,1.565,0.374;sad-1_FT_tech2,19228,0.579,1;
STPAAET(79.9663)SFGAQDDDADITHSSLEGHR	3	4	1.4005	1.4005	unc-70	WBGene00006803	sad-1_2_tech2,15969,1.564,0.428;sad-1_2,16723,1.237,0.322;sad-1_2_tech2,15976,1.564,0.428;sad-1_2,16705,1.237,0.322;
ESS(79.9663)AS(79.9663)PVNSLPR	2	10	1.93	1.4004	tns-1	WBGene00006508	sad-1_1_tech2,14575,1.93,0.122;sad-1_1,14955,2.084,0.1;sad-1_1_tech2,14514,3.252,1;sad-1_1_tech2,14568,2.149,0.135;sad-1_1,14985,1.882,0.083;sad-1_1,15000,1.725,0.079;sad-1_1_tech2,14501,2.676,0.441;sad-1_1,15102,1.859,0.075;sad-1_1_tech2,14575,1.93,0.122;sad-1_1,15000,1.725,0.079;
LADESS(79.9663)PS(79.9663)PAQR	2	6	1.518	1.40029	unc-44	WBGene00006780	sad-1_FT_tech2,11042,1.518,0.364;sad-1_FT_tech2,11044,1.363,0.327;sad-1_FT,11612,2.375,0.192;sad-1_FT_tech2,11042,1.518,0.364;sad-1_FT_tech2,11044,1.363,0.327;sad-1_FT,11612,2.375,0.192;
DEEQSDEYSS(79.9663)EETYDYEQENTK	2	34	2.4385	1.3996	vit-2	WBGene00006926	sad-1_8_tech2_141022045723,15224,2.223,1;sad-1_FT_tech2,26285,1,024,1;sad-1_FT_tech2,25793,0.754,1;sad-1_FT,19376,2.773,1;sad-1_FT_tech2,30372,1,024,1;sad-1_FT,29722,1,024,1;sad-1_FT,27854,1,024,1;sad-1_FT_tech2,30133,1,024,1;sad-1_FT_tech2,26750,1,024,1;sad-1_FT_tech2,18664,4.104,0.673;sad-1_FT,19361,3.048,1;sad-1_FT_tech2,30659,1,024,1;sad-1_FT_tech2,27886,1.557,1;sad-1_FT_tech2,18690,2.688,1;s…
TEAAAS(79.9663)PS(79.9663)PAPPTPK	2	12	1.981	1.39955	Y57G11C.9	WBGene00013307	sad-1_FT,14182,1.532,1;sad-1_FT_tech2,13616,1.981,0.366;sad-1_FT_tech2,13613,1.981,0.366;sad-1_FT,14068,0.962,1;sad-1_FT_tech2,13464,1,024,1;sad-1_FT,14199,0.997,1;sad-1_FT,14182,1.532,1;sad-1_FT_tech2,13616,1.981,0.366;sad-1_FT_tech2,13613,1.981,0.366;sad-1_FT,14068,0.962,1;sad-1_FT_tech2,13464,1,024,1;sad-1_FT,14199,0.997,1;
KTS(79.9663)AGAGSGGGIGGLGGPPNDLWINGTGSHMR	3	2	1.399	1.399	unc-40	WBGene00006776	sad-1_9,18437,0.688,0.66;sad-1_9_tech2,20914,1.399,0.335;
KLS(79.9663)PFSDDSSSSTSK	2	10	1.479	1.39853	T01B4.3	WBGene00011310	sad-1_4_tech2,11046,0.832,0.79;sad-1_4,10487,1.479,0.09;sad-1_4,10475,1.048,0.146;sad-1_4,10492,1.479,0.09;sad-1_4_tech2,11024,0.538,1;sad-1_4_tech2,11029,1.021,0.85;sad-1_4_tech2,11052,0.832,1;sad-1_4,10474,1.181,0.165;sad-1_4_tech2,11009,0.538,1;sad-1_4,10488,1.479,0.09;
TEAAAS(79.9663)PSPAPPT(79.9663)PK	2	8	1.981	1.39802	Y57G11C.9	WBGene00013307	sad-1_FT_tech2,13611,1.981,0.366;sad-1_FT,14115,1.563,1;sad-1_FT_tech2,13528,2.921,1;sad-1_FT,14091,0.664,1;sad-1_FT_tech2,13611,1.981,0.366;sad-1_FT,14115,1.563,1;sad-1_FT_tech2,13528,2.921,1;sad-1_FT,14091,0.664,1;
ISY(79.9663)NEEPEEAPLR	2	2	0.941	1.39801	pnn-1	WBGene00011308	sad-1_1,16525,0.966,0.186;sad-1_1,16526,0.916,0.186;
AVTGGSPHS(79.9663)PSASIPIAGADDSIRPDYDTDCLWKPPTR	4	3	1.398	1.398	M01H9.3	WBGene00019719	sad-1_5_tech2,19485,1.398,0.296;sad-1_5_tech2,19485,1.398,0.296;sad-1_5_tech2,19485,1.398,0.296;
EPSTPGS(79.9663)APVPHTR	2	1	1.398	1.398	F23A7.5	WBGene00009070	sad-1_6_tech2,10514,1.398,0.134;
KEES(79.9663)S(79.9663)EEEDGVLK	2	34	2.524	1.39673	kin-36	WBGene00020678	sad-1_FT,15266,2.524,0.184;sad-1_FT_tech2,14614,2.807,0.489;sad-1_FT,15257,2.586,0.189;sad-1_FT,15256,2.75,0.201;sad-1_FT,15236,2.982,0.385;sad-1_FT,15684,1.484,0.305;sad-1_FT_tech2,15046,1.922,0.266;sad-1_FT,15682,1.363,0.28;sad-1_FT_tech2,14625,2.7,0.419;sad-1_FT,15671,1.527,0.17;sad-1_FT,15693,0.595,1;sad-1_FT,15247,2.91,0.376;sad-1_FT_tech2,15041,1.521,0.252;sad-1_FT_tech2,14613,2.95,0.514;sa…
SQKT(79.9663)PPSS(79.9663)LNDSYAEELLEAK	3	2	1.175	1.39635	lea-1	WBGene00002263	sad-1_3,26874,1.175,0.037;sad-1_3,26874,1.175,0.037;
EVAKT(79.9663)PQKPQLAQQPPQQR	2	20	0.911	1.39626	gtbp-1	WBGene00010677	sad-1_6_tech2,11043,0.001,1;sad-1_7_tech2,11160,0.579,0.618;sad-1_7,11115,0.784,1;sad-1_6_tech2,11036,1.44,1;sad-1_7,11107,0.809,0.08;sad-1_7,11141,0.886,0.163;sad-1_7_tech2,11105,1.457,1;sad-1_7_tech2,11104,1.457,1;sad-1_7,11227,0.648,0.953;sad-1_7_tech2,11072,1.175,1;sad-1_7,11148,0.911,0.163;sad-1_6,10485,0.001,1;sad-1_6_tech2,11042,0.001,1;sad-1_7_tech2,11106,1.457,1;sad-1_7,11144,0.911,0.163…
AQETMAQQTEPQSHIRES(79.9663)PQK	3	9	1.619	1.39569	mdt-30	WBGene00004125	sad-1_2_tech2,11390,0.894,1;sad-1_2,11934,0.898,0.684;sad-1_2,11912,1.009,0.769;sad-1_2_tech2,11439,1.619,0.251;sad-1_2,11882,0.321,1;sad-1_2_tech2,11438,1.619,0.251;sad-1_2,11906,0.972,0.74;sad-1_2_tech2,11406,1.899,0.369;sad-1_2,11905,0.972,0.74;
RFETEES(79.9663)IEKPTVIR	2	1	1.183	1.39563	cpna-2	WBGene00015061	sad-1_5_tech2,14896,1.183,0.25;
MSVIISTPSEHS(79.9663)AHDMMVFTK	3	6	0.575	1.39563	catp-5	WBGene00019493	sad-1_12,19355,0.769,0.182;sad-1_12_tech2,20098,0.381,0.235;sad-1_12,19372,0.306,0.712;sad-1_12,19355,0.769,0.182;sad-1_12_tech2,20098,0.381,0.235;sad-1_12,19372,0.306,0.712;
EVKDEPMAS(79.9663)DSEVPFGELMK	2	4	1.467	1.39438	top-1	WBGene00006595	sad-1_8,22785,1.626,0.284;sad-1_8,22839,1.308,0.228;sad-1_8,22785,1.626,0.284;sad-1_8,22839,1.308,0.228;
TQSTS(79.9663)TSPPPQAPASAFEPVKPLSNGS(79.9663)PSPTHQVQKPIVTR	4	1	1.394	1.394	vab-19	WBGene00006882	sad-1_10,18466,1.394,0.335;
SPSLVLVISGS(79.9663)PSPR	2	7	0.526	1.39367	spch-2	WBGene00015689	sad-1_3_tech2,25367,0.526,0.11;sad-1_3_tech2,25368,0.526,0.11;sad-1_3,26212,0.677,0.268;sad-1_3_tech2,25376,0.573,0.11;sad-1_3_tech2,25367,0.526,0.11;sad-1_3_tech2,25368,0.526,0.11;sad-1_3,26212,0.677,0.268;
RHSVS(79.9663)DPISK	3	2	1.236	1.39346	gspd-1	WBGene00007108	sad-1_2,8068,1.236,0.101;sad-1_2_tech2,8016,2.276,0.586;
S(79.9663)ISPSPPS(79.9663)DDEEKEK	2	3	1.436	1.39282	sluh-7	WBGene00010629	sad-1_FT,14134,1.436,0.281;sad-1_FT_tech2,13582,1.046,0.532;sad-1_FT,14116,1.436,0.281;
ASPLGPERPESPS(79.9663)GSPLPR	2	1	1.559	1.39238	unc-44	WBGene00006780	sad-1_8,16094,1.559,0.477;
KADLS(79.9663)SDFS(79.9663)DDEAPAKK	2	3	0.989	1.39198	dao-5	WBGene00000931	sad-1_FT,17074,0.989,0.091;sad-1_FT_tech2,16347,1.032,0.662;sad-1_FT,17074,0.989,0.091;
YVSDSDGAPS(79.9663)DEDDVDFGK	2	7	3.764	1.39161	attf-2	WBGene00017317	sad-1_FT_tech2,19487,6.858,0.911;sad-1_FT_tech2,19486,6.858,0.911;sad-1_FT,20326,1.188,0.071;sad-1_FT_tech2,19489,6.858,0.911;sad-1_FT,20195,3.764,0.371;sad-1_FT,20196,3.764,0.371;sad-1_FT,20194,3.764,0.371;
DITS(79.9663)YDEDSYR	2	3	1.403	1.39123	T23E7.2	WBGene00020732	sad-1_FT_tech2,19361,1.528,0.134;sad-1_FT,20033,1.403,0.208;sad-1_FT,20068,1.269,0.189;
S(79.9663)TSQNS(79.9663)NTDKTDDELTEEEK	2	18	1.043	1.39055	ifg-1	WBGene00002066	sad-1_FT_tech2,15400,2.794,1;sad-1_FT_tech2,15397,2.794,1;sad-1_FT_tech2,15412,1.147,0.659;sad-1_FT_tech2,15398,2.794,1;sad-1_FT,16095,0.886,1;sad-1_FT_tech2,15387,1.043,0.257;sad-1_FT_tech2,15400,2.794,1;sad-1_FT_tech2,15397,2.794,1;sad-1_FT_tech2,15412,1.147,0.659;sad-1_FT_tech2,15398,2.794,1;sad-1_FT,16095,0.886,1;sad-1_FT_tech2,15387,1.043,0.257;sad-1_FT_tech2,15400,2.794,1;sad-1_FT_tech2,153…
LKDELVNVFDDEKDS(79.9663)EEVEELPIK	3	5	1.39	1.39	T02C5.1	WBGene00020158	sad-1_10_tech2,22355,0.84,0.605;sad-1_10,22623,1.465,0.199;sad-1_10,22622,1.39,0.189;sad-1_10_tech2,22344,1.082,1;sad-1_10,22619,1.39,0.189;
NAKLS(79.9663)EEDNAILNK	2	2	0.856	1.38961	rps-8	WBGene00004477	sad-1_1,14613,0.853,1;sad-1_1,14585,0.856,0.143;
SS(79.9663)PVASEPAAR	2	4	0.992	1.38936	H11E01.3	WBGene00019188	sad-1_FT_tech2,9348,0.768,0.745;sad-1_FT_tech2,9352,0.768,0.745;sad-1_FT,10088,0.853,0.11;sad-1_FT,10031,1.131,0.161;
SELS(79.9663)SPGSVYSS(79.9663)HTQASFHTGGTQK	3	1	1.389	1.389	C18B2.5	WBGene00015956	sad-1_5_tech2,15059,1.389,0.321;
TPLTT(79.9663)SATNSPR	2	8	1.389	1.389	lsy-22	WBGene00009188	sad-1_4,9504,1.627,0.823;sad-1_4,9507,1.234,0.625;sad-1_4_tech2,10015,3.792,1;sad-1_4,9518,1.389,0.242;sad-1_4,9504,1.627,0.823;sad-1_4,9507,1.234,0.625;sad-1_4_tech2,10015,3.792,1;sad-1_4,9518,1.389,0.242;
VPSASSS(79.9663)IESNEQR	2	6	1.388	1.388	ZK180.6	WBGene00022680	sad-1_1_tech2,11260,0.685,1;sad-1_1,11393,1.888,0.418;sad-1_1_tech2,11249,0.888,0.195;sad-1_1_tech2,11282,0.598,1;sad-1_1,11358,1.486,1;sad-1_1,11343,1.131,0.71;
EPQVDVSDDS(79.9663)DNEAVEQELTEEQRR	3	10	1.115	1.38785	icd-2	WBGene00022042	sad-1_FT_tech2,21389,0.983,0.092;sad-1_FT,22134,1.115,0.071;sad-1_FT,22139,1.115,0.071;sad-1_FT_tech2,21365,2.023,0.305;sad-1_FT_tech2,21378,1.074,0.101;sad-1_FT_tech2,21389,0.983,0.092;sad-1_FT,22134,1.115,0.071;sad-1_FT,22139,1.115,0.071;sad-1_FT_tech2,21365,2.023,0.305;sad-1_FT_tech2,21378,1.074,0.101;
KSS(79.9663)TASVSATIISMPEHVITEDFGR	3	4	1.032	1.3875	golg-5	WBGene00011975	sad-1_8,25450,1.035,1;sad-1_8_tech2_141022045723,24234,1.032,0.162;sad-1_8_tech2_141022045723,24221,1.088,0.177;sad-1_8_tech2_141022045723,24233,1.032,0.162;
STS(79.9663)QNS(79.9663)NTDKTDDELTEEEK	3	33	1.01	1.38709	ifg-1	WBGene00002066	sad-1_FT_tech2,15454,0.829,1;sad-1_FT_tech2,15440,1.01,0.124;sad-1_FT_tech2,15433,0.771,0.353;sad-1_FT,16149,0.783,0.609;sad-1_FT,16146,0.783,0.609;sad-1_FT_tech2,15429,1.128,0.139;sad-1_FT,16140,1.251,1;sad-1_FT_tech2,15449,0.898,1;sad-1_FT,16136,0.836,0.609;sad-1_FT,16147,0.783,0.609;sad-1_FT,16148,0.783,0.609;sad-1_FT_tech2,15454,0.829,1;sad-1_FT_tech2,15440,1.01,0.124;sad-1_FT_tech2,15433,0.7…
NIVDVDEGGNS(79.9663)ES(79.9663)ELEEPEK	2	8	0.47	1.38708	ima-2	WBGene00002073	sad-1_FT_tech2,21879,0.292,0.186;sad-1_FT_tech2,21833,0.47,0.339;sad-1_FT_tech2,22126,0.001,1;sad-1_FT,22541,0.585,0.05;sad-1_FT_tech2,21832,0.495,0.339;sad-1_FT,22576,0.531,0.764;sad-1_FT,22859,0.347,1;sad-1_FT,22564,0.404,0.215;
SRHS(79.9663)GDELAETS(79.9663)PEAQPIRPPR	3	3	1.013	1.38577	ttn-1	WBGene00006436	sad-1_2,14528,1.013,0.288;sad-1_2,14528,1.013,0.288;sad-1_2,14528,1.013,0.288;
KKPTASPSIDKEDGEWAS(79.9663)DDESR	3	12	0.985	1.38435	T11G6.5	WBGene00011720	sad-1_1_tech2,12220,0.985,0.206;sad-1_1_tech2,12213,1.01,0.206;sad-1_1,12303,0.681,0.162;sad-1_1_tech2,12227,0.996,0.206;sad-1_1,12296,0.717,0.629;sad-1_1,12300,0.765,0.162;sad-1_1_tech2,12220,0.985,0.206;sad-1_1_tech2,12213,1.01,0.206;sad-1_1,12303,0.681,0.162;sad-1_1_tech2,12227,0.996,0.206;sad-1_1,12296,0.717,0.629;sad-1_1,12300,0.765,0.162;
HSS(79.9663)VPSIAHLVGDLSDFCPHATADEK	3	5	0.398	1.3841	rnp-8	WBGene00020091	sad-1_1_tech2,22172,0.316,1;sad-1_1_tech2,22115,0.289,0.87;sad-1_1_tech2,22114,0.445,0.207;sad-1_1_tech2,22118,0.289,0.87;sad-1_1_tech2,22148,0.351,0.27;
HFFEGTIPEPIHNTLNTSAS(79.9663)TPSSSAASLPTTPDEPVPDSR	4	7	1.351	1.38351	H40L08.1	WBGene00010433	sad-1_9,18888,2.563,0.691;sad-1_9,18906,1.351,0.246;sad-1_9_tech2,21310,2.587,0.601;sad-1_9_tech2,21354,1.777,0.882;sad-1_9_tech2,21298,1,024,1;sad-1_9_tech2,21387,1.06,0.295;sad-1_9,18924,1.514,0.297;
STPAAETS(79.9663)FGAQDDDADITHSSLEGHR	3	1	1.382	1.382	unc-70	WBGene00006803	sad-1_2_tech2,15986,1.382,0.14;
GVSSLGSTGS(79.9663)SGVLDPVAVQLTHTR	3	2	1.259	1.382	dys-1	WBGene00001131	sad-1_9_tech2,21545,1.259,0.336;sad-1_9,19147,0.518,0.571;
LPS(79.9663)DDDDEYDDPR	2	20	0.579	1.38186	vig-1	WBGene00006924	sad-1_FT_tech2,16494,0.515,0.027;sad-1_FT_tech2,16495,0.515,0.027;sad-1_FT_tech2,17286,0.279,1;sad-1_FT,17563,0.568,0.023;sad-1_FT,17564,0.522,0.023;sad-1_FT,17335,0.565,0.027;sad-1_FT,17149,0.617,0.084;sad-1_FT_tech2,16888,0.609,0.024;sad-1_FT,17159,0.579,0.146;sad-1_FT,17189,0.633,0.032;sad-1_FT_tech2,16509,0.55,0.023;sad-1_FT_tech2,16877,0.598,0.025;sad-1_FT,17596,0.533,0.028;sad-1_FT_tech2,16…
IHEPS(79.9663)SPPPSVHK	2	6	1.3815	1.3815	alp-1	WBGene00001132	sad-1_3,9600,1.285,0.257;sad-1_3,9639,2.018,0.396;sad-1_3_tech2,9929,1.432,0.199;sad-1_3,9597,1.331,0.267;sad-1_3_tech2,9940,1.432,0.199;sad-1_3_tech2,9914,1.33,0.088;
LTLAS(79.9663)EPEES(79.9663)EEEEDDEDVR	3	7	0.8305	1.38069	F15G9.1	WBGene00008865	sad-1_FT_tech2,20989,0.846,0.182;sad-1_FT,21715,0.82,0.064;sad-1_FT,21707,0.779,0.064;sad-1_FT,21699,0.841,0.064;sad-1_FT,21710,0.779,0.064;sad-1_FT_tech2,21036,0.857,0.093;sad-1_FT_tech2,20977,0.422,0.762;
SQKT(79.9663)PPS(79.9663)S(79.9663)LNDSYAEELLEAK	2	8	1.123	1.38037	lea-1	WBGene00002263	sad-1_2_tech2,21548,1.056,0.191;sad-1_2_tech2,21533,1.123,0.203;sad-1_2_tech2,21473,1.218,0.159;sad-1_2_tech2,21518,1.174,0.94;sad-1_2_tech2,21548,1.056,0.191;sad-1_2_tech2,21533,1.123,0.203;sad-1_2_tech2,21473,1.218,0.159;sad-1_2_tech2,21518,1.174,0.94;
ILVPLANADDVFDPPSSAS(79.9663)SLK	2	3	1.378	1.378	lmd-3	WBGene00018700	sad-1_11,23389,1.378,0.17;sad-1_11,23389,1.378,0.17;sad-1_11,23389,1.378,0.17;
PTVGPSIPGTFGDDS(79.9663)DEDIGPMPVAK	3	7	1.149	1.3777	F26A3.7	WBGene00009145	sad-1_9_tech2,22469,0.922,0.295;sad-1_9,20044,1.149,0.167;sad-1_9,20057,0.687,0.732;sad-1_9_tech2,22443,1.253,0.29;sad-1_9_tech2,22459,1.106,0.256;sad-1_9,20065,0.633,1;sad-1_9_tech2,22441,1.218,0.282;
GHTS(79.9663)VEDDTWLAEVVPHDEIPK	3	9	2.203	1.37723	rga-9	WBGene00007064	sad-1_7_tech2,25055,2.203,0.323;sad-1_7,25566,0.954,0.562;sad-1_7_tech2,25060,2.13,0.312;sad-1_7,25578,0.954,0.562;sad-1_7,25584,0.655,1;sad-1_7_tech2,25070,1.966,0.288;sad-1_7,25563,1.107,0.589;sad-1_7_tech2,25041,2.278,0.334;sad-1_7_tech2,25062,2.203,0.323;
GAAGAGAGVAANS(79.9663)PK	2	11	0.355	1.37716	F36H12.4	WBGene00018120	sad-1_1,7908,0.234,0.207;sad-1_1,7849,0.395,0.095;sad-1_1_tech2,8218,0.355,0.091;sad-1_1,7867,0.32,0.21;sad-1_1,7850,0.383,0.095;sad-1_2_tech2,8255,0.001,1;sad-1_1_tech2,8239,0.406,0.087;sad-1_1_tech2,8228,0.342,0.087;sad-1_2_tech2,8268,0.001,1;sad-1_1_tech2,8206,0.373,0.091;sad-1_1,7858,0.32,0.21;
NPTTNSALEEYKPVPHVQVTS(79.9663)PK	3	18	4.706	1.37681	unc-87	WBGene00006819	sad-1_8,16816,1.444,0.072;sad-1_8,16881,4.721,0.436;sad-1_8,16827,4.706,0.419;sad-1_8_tech2_141022045723,16173,3.763,1;sad-1_8_tech2_141022045723,16129,4.676,1;sad-1_8_tech2_141022045723,16137,4.663,1;sad-1_8,16855,4.721,0.436;sad-1_8_tech2_141022045723,16139,3.597,1;sad-1_8,16831,4.706,0.419;sad-1_8,16816,1.444,0.072;sad-1_8,16881,4.721,0.436;sad-1_8,16827,4.706,0.419;sad-1_8_tech2_141022045723,…
RFDPWIASNEYIS(79.9663)DDDDYLQAAQTVPQR	3	4	1.549	1.3764	sumv-1	WBGene00016409	sad-1_12_tech2,23101,3.202,1;sad-1_12_tech2,23120,1.12,1;sad-1_12,22346,1.549,0.407;sad-1_12_tech2,23099,3.202,1;
SVFDNESEES(79.9663)MEQDDE	2	3	2.888	1.37606	asp-4	WBGene00000217	sad-1_FT,22011,1.544,1;sad-1_FT_tech2,21784,2.888,0.312;sad-1_FT,22537,1.451,1;
AGSS(79.9663)VS(79.9663)ATASPMHR	2	2	1.376	1.376	mvk-1	WBGene00021534	sad-1_2,12260,1.376,0.234;sad-1_2,12260,1.376,0.234;
ALIDS(79.9663)DAS(79.9663)DAEGK	2	3	1.026	1.37559	F13B12.1	WBGene00008729	sad-1_FT,18284,1.336,0.19;sad-1_FT,18339,0.75,0.07;sad-1_FT,18282,1.026,0.146;
SS(79.9663)VS(79.9663)SQGTIGAEK	2	6	0.9875	1.37535	sec-16A.2	WBGene00017419	sad-1_FT,13931,1.012,0.051;sad-1_FT_tech2,13374,0.963,0.094;sad-1_FT,13931,1.012,0.051;sad-1_FT_tech2,13374,0.963,0.094;sad-1_FT,13931,1.012,0.051;sad-1_FT_tech2,13374,0.963,0.094;
AAAPPAS(79.9663)LKSPT(79.9663)PGR	3	12	1.634	1.37524	clik-1	WBGene00020808	sad-1_3_tech2,13073,1.388,0.029;sad-1_3,13397,1.466,0.023;sad-1_3_tech2,13991,1.037,0.06;sad-1_3,13871,1.634,0.069;sad-1_3_tech2,13508,1.246,0.016;sad-1_3,12897,1.688,0.046;sad-1_3,13892,1.702,0.139;sad-1_3_tech2,14021,0.445,0.836;sad-1_3,13397,1.466,0.023;sad-1_3,13871,1.634,0.069;sad-1_3,12897,1.688,0.046;sad-1_3,13892,1.702,0.139;
HNEEENVQDGFLS(79.9663)PAGNRPPPVSAHNSILK	4	2	0.918	1.37521	mel-28	WBGene00003210	sad-1_5,16057,0.25,0.624;sad-1_5_tech2,17087,0.918,0.182;
WT(79.9663)SEENLGLR	2	6	0.526	1.37516	mex-5	WBGene00003230	sad-1_7_tech2,19572,0.829,0.017;sad-1_7,19840,0.679,0.07;sad-1_7,19792,0.526,0.073;sad-1_7_tech2,19619,0.488,0.058;sad-1_7,19791,0.526,0.073;sad-1_7_tech2,19580,0.486,0.058;
SASPHST(79.9663)SGQFPGTSTR	3	4	1.006	1.37432	B0001.3	WBGene00007088	sad-1_7,11416,1.224,1;sad-1_7,11364,1.006,0.114;sad-1_7,11416,1.224,1;sad-1_7,11364,1.006,0.114;
T(79.9663)DTEEKS(79.9663)VDEKKDDESNTAAR	3	1	1.374	1.374	R02F11.3	WBGene00019841	sad-1_FT,9548,1.374,0.113;
FQRPSES(79.9663)SSPIINR	2	31	0.982	1.37343	mpz-1	WBGene00003404	sad-1_9,11753,1.735,1;sad-1_9,11758,1.735,1;sad-1_9,11756,1.735,1;sad-1_9,11766,1.157,0.701;sad-1_9_tech2,14487,0.982,0.442;sad-1_9,11753,1.735,1;sad-1_9,11758,1.735,1;sad-1_9,11756,1.735,1;sad-1_9,11766,1.157,0.701;sad-1_9_tech2,14487,0.982,0.442;sad-1_9,11753,1.735,1;sad-1_9,11758,1.735,1;sad-1_9,11756,1.735,1;sad-1_9,11766,1.157,0.701;sad-1_9_tech2,14487,0.982,0.442;sad-1_9,11753,1.735,1;sad-1…
SDS(79.9663)PPHTDVSYVQLHSSDGTGSSK	3	18	1.154	1.37276	sax-3	WBGene00004729	sad-1_5_tech2,13794,0.958,0.186;sad-1_5,12882,1.298,0.292;sad-1_5,12866,1.154,0.26;sad-1_5,12872,1.154,0.26;sad-1_5_tech2,13769,0.925,0.186;sad-1_5_tech2,13754,0.948,0.177;sad-1_5,12883,1.298,0.292;sad-1_5,12870,1.298,0.292;sad-1_5_tech2,13753,0.948,0.177;sad-1_5_tech2,13794,0.958,0.186;sad-1_5,12882,1.298,0.292;sad-1_5,12866,1.154,0.26;sad-1_5,12872,1.154,0.26;sad-1_5_tech2,13769,0.925,0.186;sad…
S(79.9663)PQQSHPAAPHLADLANYEK	3	6	1.662	1.37253	mig-15	WBGene00003247	sad-1_7_tech2,18087,1.867,0.323;sad-1_7,18272,2.362,1;sad-1_7,18275,2.362,1;sad-1_7_tech2,18077,1.487,1;sad-1_7,18270,4.671,1;sad-1_7_tech2,18106,1.457,0.151;
ES(79.9663)ESPEKS(79.9663)PVR	2	1	1.372	1.372	let-858	WBGene00002957	sad-1_FT,8340,1.372,0.134;
KKPTASPSIDKEDGEWAS(79.9663)DDESR	4	2	0.976	1.3717	T11G6.5	WBGene00011720	sad-1_1_tech2,12221,0.976,0.193;sad-1_1_tech2,12221,0.976,0.193;
KPQGTAPSIISTQGTTYTAPADPKPATDEGGLPQDLFEDTEKNETAS(79.9663)PK	4	11	1.72	1.37161	hcf-1	WBGene00001827	sad-1_7_tech2,23085,1.034,1;sad-1_8,21572,0.584,1;sad-1_7_tech2,23106,1.999,1;sad-1_7_tech2,23093,1.353,1;sad-1_7,23422,2.478,0.42;sad-1_7,23759,1.37,0.8;sad-1_8,21564,0.7,1;sad-1_7_tech2,23105,1.437,1;sad-1_7,23430,2.188,1;sad-1_7,23407,0.909,0.591;sad-1_7,23420,0.962,0.072;
EPQVDVS(79.9663)DDSDNEAVEQELTEEQR	3	30	0.86	1.37161	icd-2	WBGene00022042	sad-1_8_tech2_141022045723,18787,1.391,1;sad-1_8_tech2_141022045723,18836,1.072,0.847;sad-1_FT_tech2,22164,0.954,0.029;sad-1_FT_tech2,22774,1.017,0.86;sad-1_FT_tech2,23970,2.268,1;sad-1_FT_tech2,22132,1.313,1;sad-1_FT_tech2,22163,0.954,0.029;sad-1_FT,23496,0.585,0.21;sad-1_FT_tech2,22641,0.86,0.228;sad-1_FT,22923,0.753,0.02;sad-1_FT,24950,1.046,1;sad-1_FT,23443,0.705,0.089;sad-1_FT_tech2,22652,0.…
AFQSVNDDS(79.9663)HPNS(79.9663)LTTSTADR	2	4	2.3685	1.37113	mca-2	WBGene00019875	sad-1_2_tech2,14333,2.627,1;sad-1_2_tech2,14342,2.488,0.467;sad-1_2,15066,2.473,0.619;sad-1_2,15047,2.249,0.485;
SS(79.9663)VLQPAITLVER	2	7	1.462	1.37099	best-24	WBGene00022797	sad-1_2,22513,1.319,0.165;sad-1_2,22535,1.319,0.165;sad-1_2_tech2,21481,1.462,0.195;sad-1_2_tech2,21478,1.546,0.206;sad-1_2_tech2,21504,1.546,0.206;sad-1_2,22547,1.332,0.166;sad-1_2_tech2,21510,1.462,0.195;
S(79.9663)VDSSIYEEEEAR	2	11	0.813	1.37011	C18B2.5	WBGene00015956	sad-1_FT,19868,0.355,0.197;sad-1_FT,19847,0.803,0.087;sad-1_FT_tech2,19202,0.828,0.08;sad-1_FT_tech2,19165,0.903,0.08;sad-1_FT,19932,0.813,0.07;sad-1_FT_tech2,19149,0.145,0.185;sad-1_FT,19934,0.815,0.07;sad-1_FT_tech2,19200,0.903,0.08;sad-1_FT_tech2,19634,1.072,0.206;sad-1_FT,19868,0.355,0.197;sad-1_FT,19847,0.803,0.087;
SPSQAAFGAPFGS(79.9663)MSVADLGSLTR	2	6	1.6205	1.36991	unc-15	WBGene00006754	sad-1_5_tech2,23829,2.47,0.021;sad-1_5_tech2,23828,2.319,0.02;sad-1_5_tech2,23853,1.345,0.099;sad-1_5,23134,1.595,0.165;sad-1_5,23112,1.646,0.17;sad-1_5_tech2,23841,1.5,0.111;
YKPQNPEAMNETMFS(79.9663)ESEDEGQAAEHEAVAAHEK	4	26	2.1075	1.36985	unc-44	WBGene00006780	sad-1_3,21165,2.37,1;sad-1_3_tech2,21252,2.497,0.178;sad-1_3,21199,1.718,0.122;sad-1_3_tech2,21265,2.083,0.148;sad-1_4,14220,2.358,1;sad-1_4,14223,2.134,1;sad-1_3,21238,0.92,0.078;sad-1_3,21212,1.791,0.127;sad-1_3,21154,0.995,0.251;sad-1_3_tech2,21317,2.497,0.178;sad-1_4,14214,2.132,0.236;sad-1_3_tech2,21262,2.208,0.157;sad-1_3_tech2,21232,2.496,0.155;sad-1_3,21165,2.37,1;sad-1_4,14214,2.132,0.23…
SDS(79.9663)FISQK	2	15	1.221	1.36974	ttn-1	WBGene00006436	sad-1_2_tech2,12292,1.01,0.195;sad-1_2_tech2,12275,0.929,0.195;sad-1_2,12819,1.221,0.146;sad-1_2,12825,1.221,0.146;sad-1_2,12812,1.221,0.146;sad-1_2_tech2,12292,1.01,0.195;sad-1_2_tech2,12275,0.929,0.195;sad-1_2,12819,1.221,0.146;sad-1_2,12825,1.221,0.146;sad-1_2,12812,1.221,0.146;sad-1_2_tech2,12292,1.01,0.195;sad-1_2_tech2,12275,0.929,0.195;sad-1_2,12819,1.221,0.146;sad-1_2,12825,1.221,0.146;sa…
IYLS(79.9663)DEEEEDFAEAAHVENTVPER	3	9	1.823	1.36897	lex-1	WBGene00008682	sad-1_2_tech2,20832,0.999,0.665;sad-1_2_tech2,20840,1.823,0.495;sad-1_2_tech2,20816,0.001,1;sad-1_2_tech2,20832,0.999,0.665;sad-1_2_tech2,20840,1.823,0.495;sad-1_2_tech2,20816,0.001,1;sad-1_2_tech2,20832,0.999,0.665;sad-1_2_tech2,20840,1.823,0.495;sad-1_2_tech2,20816,0.001,1;
ANVIILS(79.9663)EDSSEIDEK	2	2	0.6965	1.36837	cid-1	WBGene00019629	sad-1_2_tech2,18373,0.828,0.119;sad-1_2,19369,0.565,0.143;
QETSTPQAILS(79.9663)PVDSDR	2	7	1.472	1.36808	unc-44	WBGene00006780	sad-1_2,18235,1.472,0.113;sad-1_2,18261,1.574,0.138;sad-1_2_tech2,17342,1.133,0.627;sad-1_2_tech2,17340,1.158,0.627;sad-1_2,18239,1.472,0.118;sad-1_2_tech2,17350,1.452,0.175;sad-1_2,18394,1.573,0.136;
KQNPGLISQIS(79.9663)CCNETR	3	10	0.331	1.36777	wdr-20	WBGene00007428	sad-1_10,15462,0.331,0.42;sad-1_10_tech2,15229,0.001,1;sad-1_10,15420,0.483,1;sad-1_10_tech2,15193,1.621,1;sad-1_10,15418,0.483,1;sad-1_10,15462,0.331,0.42;sad-1_10_tech2,15229,0.001,1;sad-1_10,15420,0.483,1;sad-1_10_tech2,15193,1.621,1;sad-1_10,15418,0.483,1;
EGAGAS(79.9663)EEEKAEEEADEEGHTEL	2	72	0.751	1.36766	pdi-2	WBGene00003963	sad-1_1_tech2,16859,0.697,0.206;sad-1_FT_tech2,20931,0.792,0.077;sad-1_FT,21909,0.71,1;sad-1_FT_tech2,20911,0.71,0.077;sad-1_FT,21624,0.636,0.069;sad-1_8_tech2_141022045723,17334,0.881,0.181;sad-1_8_tech2_141022045723,17352,0.881,0.181;sad-1_FT_tech2,21194,0.665,0.198;sad-1_FT,30008,1.477,1;sad-1_FT_tech2,20900,1.09,0.183;sad-1_FT,21625,0.636,0.069;sad-1_FT,21623,0.71,0.069;sad-1_FT,21927,0.912,0…
YSSES(79.9663)PVPPEEDSSR	2	5	1.444	1.36678	unc-44	WBGene00006780	sad-1_FT,15148,1.69,0.215;sad-1_FT_tech2,14734,2.271,1;sad-1_FT,15196,0.803,0.793;sad-1_FT,15440,0.911,0.7;sad-1_FT_tech2,14491,1.198,0.127;
VDS(79.9663)TYLSEANWEPK	2	2	1.503	1.36627	perm-4	WBGene00016638	sad-1_8,21237,1.503,0.317;sad-1_8_tech2_141022045723,20012,3.334,0.721;
LTGFSS(79.9663)PTFVEKPQISSR	2	2	1.56	1.36602	dim-1	WBGene00001000	sad-1_10,19373,1.56,0.251;sad-1_10,19373,1.56,0.251;
RSSS(79.9663)NT(79.9663)NPDSLVNQK	2	2	1.366	1.366	lin-33	WBGene00003019	sad-1_1,12289,0.917,1;sad-1_1,12248,1.366,0.116;
QQT(79.9663)LNIVLQAQEK	2	1	1.365	1.365	C50E10.1	WBGene00016825	sad-1_12,15144,1.365,0.161;
SGVES(79.9663)DS(79.9663)DDEDDVEK	2	3	0.4915	1.36486	C37H5.5	WBGene00016508	sad-1_FT_tech2,14659,0.487,0.193;sad-1_FT_tech2,14657,0.496,0.193;sad-1_FT_tech2,14695,0.656,0.688;
KMS(79.9663)WQSDQDANNR	2	4	0.782	1.36475	Y55B1AR.2	WBGene00021906	sad-1_3_tech2,12812,0.782,0.091;sad-1_3,12617,0.708,0.752;sad-1_3_tech2,12812,0.782,0.091;sad-1_3,12617,0.708,0.752;
NLCPTVNQADVSDVSIKS(79.9663)DSGEK	3	5	0.363	1.36466	F21H7.5	WBGene00009031	sad-1_6,15384,0.347,0.103;sad-1_6,15373,0.421,0.136;sad-1_6_tech2,15676,0.496,1;sad-1_6,15383,0.363,0.103;sad-1_6_tech2,15677,0.496,1;
RANS(79.9663)KDS(79.9663)DEGTPTESEETTEK	3	7	2.1925	1.36466	kcc-1	WBGene00006504	sad-1_FT_tech2,9153,1.391,1;sad-1_FT,9803,0.001,1;sad-1_FT_tech2,9198,2.161,0.368;sad-1_FT,9854,0.461,1;sad-1_FT_tech2,9206,2.224,0.333;sad-1_FT_tech2,9173,1.634,1;sad-1_FT,9823,1.05,1;
STS(79.9663)QNS(79.9663)NTDKTDDELTEEEK	2	15	0.993	1.36374	ifg-1	WBGene00002066	sad-1_FT_tech2,15401,2.794,1;sad-1_FT,16104,0.993,0.186;sad-1_FT,16138,0.99,0.667;sad-1_FT,16102,0.993,0.186;sad-1_FT,16124,0.99,0.776;sad-1_FT_tech2,15401,2.794,1;sad-1_FT,16104,0.993,0.186;sad-1_FT,16138,0.99,0.667;sad-1_FT,16102,0.993,0.186;sad-1_FT,16124,0.99,0.776;sad-1_FT_tech2,15401,2.794,1;sad-1_FT,16104,0.993,0.186;sad-1_FT,16138,0.99,0.667;sad-1_FT,16102,0.993,0.186;sad-1_FT,16124,0.99,…
VKS(79.9663)ENLQEIPEDIANR	2	8	0.713	1.36319	unc-87	WBGene00006819	sad-1_3_tech2,22439,0.534,0.111;sad-1_3_tech2,22403,0.575,1;sad-1_3_tech2,22376,0.786,0.335;sad-1_3,22736,0.713,0.151;sad-1_3_tech2,22439,0.534,0.111;sad-1_3_tech2,22403,0.575,1;sad-1_3_tech2,22376,0.786,0.335;sad-1_3,22736,0.713,0.151;
DHKAS(79.9663)AVNIDLDDVFIQR	3	10	0.981	1.36313	T04F3.1	WBGene00011436	sad-1_9_tech2,21760,0.929,0.162;sad-1_9,19373,0.981,0.113;sad-1_9,19386,1.011,0.106;sad-1_9,19367,1.011,0.106;sad-1_9,19371,0.981,0.113;sad-1_9_tech2,21760,0.929,0.162;sad-1_9,19373,0.981,0.113;sad-1_9,19386,1.011,0.106;sad-1_9,19367,1.011,0.106;sad-1_9,19371,0.981,0.113;
ERAGDLDY(79.9663)QDEPSS(79.9663)K	2	1	0.702	1.36311	B0252.5	WBGene00015089	sad-1_11_tech2,16197,0.702,0.057;
HVADDDSQS(79.9663)ESESR	2	3	1.363	1.363	unc-22	WBGene00006759	sad-1_FT_tech2,5402,1.275,0.144;sad-1_FT_tech2,5399,1.363,0.154;sad-1_FT,5616,1.631,0.259;
RNS(79.9663)GAIEETADGESSAQSAAEK	2	12	1.808	1.3622	unc-33	WBGene00006769	sad-1_FT,16290,1.808,0.395;sad-1_FT_tech2,15566,3.76,1;sad-1_FT_tech2,15537,1.559,1;sad-1_FT,16277,1.808,0.395;sad-1_FT_tech2,15519,0.998,1;sad-1_FT,16298,0.745,0.271;sad-1_FT_tech2,15613,1.715,1;sad-1_FT_tech2,15540,1.523,1;sad-1_FT,16268,1.524,0.471;sad-1_FT_tech2,15572,4.079,0.889;sad-1_FT,16257,1.808,0.395;sad-1_FT,16306,2.465,0.348;
T(79.9663)DT(79.9663)EEKSVDEKKDDESNTAAR	3	5	1.362	1.362	R02F11.3	WBGene00019841	sad-1_FT,9559,1.408,0.165;sad-1_FT,9535,1.316,0.108;sad-1_FT,9542,1.449,1;sad-1_FT,9547,1.724,1;sad-1_FT_tech2,8940,0.844,0.82;
SLVRPAS(79.9663)PGSEDKR	3	5	1.22	1.36161	ubr-5	WBGene00009460	sad-1_4_tech2,8726,1.22,0.108;sad-1_4,8148,1.017,0.518;sad-1_4_tech2,8725,1.22,0.108;sad-1_4,8149,1.017,0.518;sad-1_4_tech2,8738,1.22,0.108;
KADLS(79.9663)SDFS(79.9663)DDEAPAKK	3	10	0.967	1.36101	dao-5	WBGene00000931	sad-1_FT_tech2,16435,0.967,0.141;sad-1_FT_tech2,16431,0.967,0.141;sad-1_FT,17079,0.531,0.714;sad-1_FT_tech2,16435,0.967,0.141;sad-1_FT,17115,0.6,0.838;sad-1_FT_tech2,16431,0.967,0.141;sad-1_FT,17132,0.73,1;sad-1_FT_tech2,16376,0.824,0.141;sad-1_FT,17079,0.531,0.714;sad-1_FT_tech2,16385,0.824,0.141;
ADRLSTT(79.9663)S(79.9663)QSSILGGK	2	1	1.361	1.361	acin-1	WBGene00016601	sad-1_4,13069,1.361,0.115;
CLEAPDS(79.9663)PTLPNFQVK	2	6	0.804	1.36041	dscc-1	WBGene00019595	sad-1_9_tech2,20922,1.174,0.068;sad-1_9,18449,0.743,0.096;sad-1_9_tech2,20935,0.804,0.132;sad-1_9,18455,0.772,1;sad-1_10,20939,1.412,0.954;sad-1_9,18481,0.812,0.745;
VSSGVFIAS(79.9663)DYDEFR	2	4	0.521	1.36031	tag-340	WBGene00017826	sad-1_2_tech2,20987,0.521,0.19;sad-1_2,22021,0.361,0.938;sad-1_2,22015,0.365,0.938;sad-1_2_tech2,20984,0.521,0.19;
QAETLVTPVS(79.9663)S(79.9663)PHASDTTTTTPASGTAESASTVADVR	3	3	0.925	1.36029	ifg-1	WBGene00002066	sad-1_2_tech2,17335,0.925,0.125;sad-1_2_tech2,17335,0.925,0.125;sad-1_2_tech2,17335,0.925,0.125;
VESFKSEET(79.9663)TVAIDDMPALEK	3	2	0.1265	1.36022	E01G4.6	WBGene00008448	sad-1_5,18914,0.119,0.353;sad-1_5_tech2,19767,0.134,0.178;
NVEEIPS(79.9663)NDEDDEKGPLTPRPESEK	3	18	1.107	1.3598	Y97E10AR.6	WBGene00022401	sad-1_FT_tech2,18230,0.794,0.508;sad-1_1_tech2,14533,0.848,0.047;sad-1_FT_tech2,18202,0.794,0.508;sad-1_1,14869,1.107,0.086;sad-1_1_tech2,14523,1.197,0.17;sad-1_1,14867,1.107,0.086;sad-1_1,14875,1.053,0.076;sad-1_1,14866,1.03,0.08;sad-1_FT_tech2,18206,0.931,0.473;sad-1_1_tech2,14522,1.013,0.821;sad-1_FT_tech2,18187,0.852,0.508;sad-1_1_tech2,14528,1.295,0.184;sad-1_1_tech2,14543,0.924,0.047;sad-1_…
SHSTISDQTPSRPHDTS(79.9663)HAPLVAVNDD	3	2	1.772	1.35966	bam-2	WBGene00000237	sad-1_4,11448,1.377,0.146;sad-1_4_tech2,12070,2.167,0.32;
KTS(79.9663)VDLDTST(79.9663)NR	2	1	2.591	1.3569	nmy-2	WBGene00003777	sad-1_FT,14281,2.591,0.371;
SKHS(79.9663)MNNPEMLQR	2	45	2.331	1.35685	sup-26	WBGene00006331	sad-1_5,10059,2.331,0.321;sad-1_5,10060,2.331,0.321;sad-1_5_tech2,11009,1.85,0.181;sad-1_5,10050,5.024,0.849;sad-1_5_tech2,11011,1.85,0.181;sad-1_5_tech2,11007,1.864,0.183;sad-1_5,10059,2.331,0.321;sad-1_5,10060,2.331,0.321;sad-1_5,10050,5.024,0.849;sad-1_5,10059,2.331,0.321;sad-1_5,10060,2.331,0.321;sad-1_5_tech2,11009,1.85,0.181;sad-1_5,10050,5.024,0.849;sad-1_5_tech2,11011,1.85,0.181;sad-1_5_t…
RSS(79.9663)AEKPIVVVPVTR	2	4	0.242	1.35574	chk-2	WBGene00000499	sad-1_12,12974,0.242,0.059;sad-1_12_tech2,13536,0.001,1;sad-1_12,12964,0.242,0.059;sad-1_12_tech2,13557,0.001,1;
HQEDDNVSVT(79.9663)SENDS(79.9663)VITSK	2	4	0.91	1.35417	atx-2	WBGene00000231	sad-1_FT,18613,0.91,0.107;sad-1_FT,18613,0.91,0.107;sad-1_FT,18613,0.91,0.107;sad-1_FT,18613,0.91,0.107;
KRFS(79.9663)PS(79.9663)PVTK	2	1	0.719	1.35405	F54D11.4	WBGene00018814	sad-1_2,9930,0.719,0.108;
VQEQAVEEDRPPS(79.9663)R	2	4	1.354	1.354	mel-28	WBGene00003210	sad-1_FT,13375,1.354,0.447;sad-1_FT,13403,0.89,0.644;sad-1_FT_tech2,12868,1.43,0.227;sad-1_FT,13372,1.337,0.441;
YASGS(79.9663)PVPS(79.9663)EENSNR	2	1	1.853	1.35387	unc-44	WBGene00006780	sad-1_FT,13953,1.853,0.326;
DVPHSDDITRPDSS(79.9663)PK	2	17	2.002	1.35339	K09G1.1	WBGene00010727	sad-1_2_tech2,11554,3.011,1;sad-1_1_tech2,11426,1.567,1;sad-1_2,12088,1.11,0.882;sad-1_2_tech2,11595,0.98,0.703;sad-1_2,12017,1.683,1;sad-1_1,11469,1.573,1;sad-1_2_tech2,11599,0.987,0.703;sad-1_1_tech2,11427,1.532,1;sad-1_1_tech2,11449,1.472,0.088;sad-1_1,11499,2.002,0.113;sad-1_2,12024,1.683,1;sad-1_1,11503,2.002,0.113;sad-1_1,11483,2.002,0.113;sad-1_1_tech2,11443,1.63,0.098;sad-1_2,12053,2.687,…
TRS(79.9663)LS(79.9663)PGKTPLPPSEALR	2	8	1.346	1.35322	lfi-1	WBGene00022500	sad-1_9_tech2,16780,1.097,1;sad-1_9_tech2,16758,1.933,1;sad-1_9,14168,1.346,0.32;sad-1_9,14200,1.299,1;sad-1_9_tech2,16780,1.097,1;sad-1_9_tech2,16758,1.933,1;sad-1_9,14168,1.346,0.32;sad-1_9,14200,1.299,1;
TTS(79.9663)PTIVTTVSSEHLDR	3	6	1.486	1.35318	unc-44	WBGene00006780	sad-1_7,18964,1.486,0.084;sad-1_7,18976,1.028,0.065;sad-1_7_tech2,18779,2.077,0.192;sad-1_7_tech2,18794,1.01,0.079;sad-1_7_tech2,18780,2.077,0.192;sad-1_7,18965,1.486,0.084;
ATGS(79.9663)S(79.9663)DDDQVDDDLFADKEDK	2	9	1.77	1.3531	rtfo-1	WBGene00009103	sad-1_FT,22535,2.051,0.288;sad-1_FT,22498,1.77,0.317;sad-1_FT,22497,1.718,0.308;sad-1_FT_tech2,21745,0.879,0.073;sad-1_FT_tech2,21757,1.696,0.274;sad-1_FT_tech2,21731,1.904,0.292;sad-1_FT,22530,1.989,0.279;sad-1_FT_tech2,21753,1.696,0.274;sad-1_FT_tech2,21765,1.905,0.308;
NHPSSSTSASPYS(79.9663)PTSYHR	3	30	3.101	1.35297	sup-37	WBGene00006342	sad-1_7,11217,3.593,0.969;sad-1_7_tech2,11183,3.101,0.429;sad-1_7_tech2,11224,1.161,0.383;sad-1_7,11225,3.593,0.323;sad-1_7_tech2,11222,1.161,0.383;sad-1_7,11223,3.593,0.323;sad-1_7,11309,0.535,1;sad-1_7,11233,1.502,1;sad-1_7,11217,3.593,0.969;sad-1_7_tech2,11183,3.101,0.429;sad-1_7,11225,3.593,0.323;sad-1_7,11223,3.593,0.323;sad-1_7,11309,0.535,1;sad-1_7,11233,1.502,1;sad-1_7,11217,3.593,0.969;s…
LGELPENTES(79.9663)AEDAAFVLNSGDFR	3	13	0.557	1.3523	F40H3.2	WBGene00018250	sad-1_11_tech2,23455,0.596,0.078;sad-1_11,22856,0.536,0.101;sad-1_11_tech2,23491,0.576,0.078;sad-1_11_tech2,23459,0.596,0.078;sad-1_11_tech2,23467,0.557,0.078;sad-1_11,22859,0.499,0.111;sad-1_11,22843,0.509,0.094;sad-1_11_tech2,23481,0.557,0.078;sad-1_12_tech2,23436,0.448,0.642;sad-1_12_tech2,23440,0.488,0.642;sad-1_11,22838,0.471,0.094;sad-1_11_tech2,23463,0.576,0.078;sad-1_11,22864,0.499,0.111;
GAGDAADSS(79.9663)AVTESSESASDVASPDSK	2	6	0.561	1.35181	cey-2	WBGene00000473	sad-1_FT_tech2,17872,0.561,0.075;sad-1_FT_tech2,17859,0.701,0.085;sad-1_FT,18581,0.623,1;sad-1_FT_tech2,17873,0.561,0.075;sad-1_FT,18602,0.705,0.286;sad-1_FT_tech2,17867,0.561,0.075;
KLS(79.9663)QAQQVPDQDLNFHHK	4	8	2.584	1.35161	F11A5.9	WBGene00008677	sad-1_12,12829,1.225,0.407;sad-1_12_tech2,13330,8.636,1;sad-1_12_tech2,13336,3.654,1;sad-1_12,12780,2.584,0.304;sad-1_12,12845,2.642,0.454;sad-1_12,12819,1.208,0.593;sad-1_12,12782,1.292,1;sad-1_12_tech2,13333,8.636,1;
AHSTNS(79.9663)KDNVESSASDTLESAK	3	12	2.157	1.35127	lea-1	WBGene00002263	sad-1_1_tech2,12897,2.426,0.284;sad-1_1,13073,2.688,0.251;sad-1_1_tech2,12907,2.426,0.284;sad-1_1,13072,2.688,0.251;sad-1_1_tech2,12882,2.426,0.258;sad-1_1,13089,1.029,0.086;sad-1_1,13071,1.831,0.058;sad-1_1_tech2,12873,2.157,0.209;sad-1_1,13097,1.029,0.086;sad-1_1_tech2,12918,2.157,0.231;sad-1_1_tech2,12886,1.92,0.206;sad-1_1,13093,1.029,0.086;
AKS(79.9663)PEPTSSYSLDGR	2	3	2.312	1.35126	E01G6.2	WBGene00008450	sad-1_3_tech2,14795,2.257,1;sad-1_3,14684,2.312,0.374;sad-1_3_tech2,14788,2.208,1;
SS(79.9663)VSHEDSPAAQYFHDNES(79.9663)DHDSPVPSDR	3	2	1.634	1.35041	unc-44	WBGene00006780	sad-1_2,16949,0.936,1;sad-1_2_tech2,16280,1.634,0.206;
SPVAKS(79.9663)PVAS(79.9663)SSADASPK	2	3	1.35	1.35	hmg-11	WBGene00001976	sad-1_1,10058,0.676,0.338;sad-1_1,10046,1.35,0.32;sad-1_1_tech2,10143,1.785,0.23;
EAS(79.9663)PPPPPPPPRPSALKPK	3	15	1.3385	1.3497	hrpu-1	WBGene00012769	sad-1_1_tech2,12969,0.694,0.034;sad-1_12_tech2,12264,1.716,1;sad-1_12_tech2,12320,1.778,0.16;sad-1_12,11709,1.145,1;sad-1_1,13158,1.81,1;sad-1_12,11790,1.015,0.199;sad-1_12_tech2,12292,1.756,1;sad-1_12,11728,1.662,0.392;sad-1_12,11726,2.061,0.486;sad-1_12,11727,1.662,0.392;sad-1_12_tech2,12248,0.875,1;sad-1_12_tech2,12223,0.925,0.167;sad-1_12_tech2,12297,0.927,0.255;sad-1_1_tech2,12999,0.951,0.17…
EAS(79.9663)PAPSSHVESERPISESPAVSER	3	12	1.5125	1.34924	unc-44	WBGene00006780	sad-1_1_tech2,13125,1.657,0.143;sad-1_1,13322,1.552,0.143;sad-1_1_tech2,13094,1.473,0.121;sad-1_1,13282,1.374,0.126;sad-1_1_tech2,13126,1.657,0.143;sad-1_1,13250,1.658,0.144;sad-1_1_tech2,13097,1.473,0.121;sad-1_1_tech2,13105,1.473,0.14;sad-1_1,13251,1.658,0.144;sad-1_1_tech2,13092,1.356,0.112;sad-1_1,13279,1.658,0.153;sad-1_1,13267,0.8,0.147;
SSAHSDY(79.9663)PISEQYDGPLDSTHR	3	1	1.361	1.34886	ZC247.1	WBGene00013859	sad-1_3_tech2,20507,1.361,0.062;
LQS(79.9663)SHTHLDDLISQGSAVLENLK	3	1	1.814	1.3487	memb-1	WBGene00007128	sad-1_12,23814,1.814,0.477;
KADLS(79.9663)S(79.9663)DFSDDEAPAK	2	10	0.954	1.34841	dao-5	WBGene00000931	sad-1_FT,19940,0.859,0.616;sad-1_FT,19946,0.895,0.641;sad-1_FT_tech2,19238,0.973,0.129;sad-1_FT,19959,1.158,0.831;sad-1_FT,19940,0.859,0.616;sad-1_FT,19946,0.895,0.641;sad-1_FT_tech2,19238,0.973,0.129;sad-1_FT_tech2,19214,0.935,0.124;sad-1_FT,19935,0.859,0.616;sad-1_FT_tech2,19240,0.935,0.124;
S(79.9663)SPLLEPSEEPVMESK	2	4	2.145	1.34821	cla-1	WBGene00018468	sad-1_1,17769,2.093,0.324;sad-1_1,17777,2.271,0.297;sad-1_1,17781,2.064,0.27;sad-1_1,17768,2.197,0.34;
S(79.9663)SLEEFDER	2	1	1.348	1.348	mca-3	WBGene00003153	sad-1_FT_tech2,18632,1.348,0.104;
SVS(79.9663)PQPTGDVIKPYPQMVQSMR	3	2	1.3635	1.34791	klp-3	WBGene00002216	sad-1_7,22069,1.478,0.165;sad-1_7_tech2,21814,1.249,0.124;
GAPFGSMS(79.9663)VADLGSLTR	2	1	1.579	1.34782	unc-15	WBGene00006754	sad-1_1,22502,1.579,0.219;
T(79.9663)PPTFVNVPPPPAGIQK	2	9	0.311	1.34762	K03H1.12	WBGene00010547	sad-1_6,18554,0.311,0.114;sad-1_6,18520,0.325,0.114;sad-1_6_tech2,18581,0.306,0.158;sad-1_6,18521,0.312,0.114;sad-1_6,18532,0.311,0.114;sad-1_6_tech2,18608,0.123,0.264;sad-1_6,18546,0.311,0.114;sad-1_6_tech2,18580,0.306,0.158;sad-1_6_tech2,18640,0.346,0.158;
GTAVVPAAGASQGGSS(79.9663)PAKPAAPVR	2	5	1.867	1.34727	cas-1	WBGene00000294	sad-1_12_tech2,12214,0.99,1;sad-1_12,11672,1.867,0.383;sad-1_12_tech2,12213,0.906,1;sad-1_12_tech2,12194,4.257,1;sad-1_12,11684,0.918,1;
KFGLPS(79.9663)DDDDEYDDPR	2	13	0.9485	1.34687	vig-1	WBGene00006924	sad-1_3_tech2,21868,1.186,0.044;sad-1_3_tech2,21900,1.131,0.193;sad-1_3,21810,0.857,0.087;sad-1_3,22164,1.002,0.034;sad-1_3,21906,0.417,0.04;sad-1_3_tech2,21560,0.908,0.155;sad-1_3,21946,0.412,0.04;sad-1_3,21823,0.459,1;sad-1_3,21871,0.445,0.148;sad-1_3_tech2,21655,0.404,0.043;sad-1_3_tech2,21585,1.02,0.082;sad-1_3_tech2,21601,0.989,0.081;sad-1_3,22186,0.99,0.055;
TSQS(79.9663)PPESNQETSDAHNQSDAMNQLK	3	6	0.872	1.34672	ifet-1	WBGene00004132	sad-1_2,13898,0.872,0.081;sad-1_2_tech2,13277,1.734,1;sad-1_2_tech2,13292,0.689,1;sad-1_2,13918,0.785,0.077;sad-1_2_tech2,13527,0.846,1;sad-1_2,13864,1.028,0.206;
ENSANDSPANTNDVDIVSS(79.9663)PVK	3	6	0.5715	1.34634	hmg-12	WBGene00001977	sad-1_1_tech2,15644,0.425,0.105;sad-1_1,16145,0.767,0.124;sad-1_1_tech2,15652,0.425,0.105;sad-1_1_tech2,15642,0.425,0.105;sad-1_1,16169,0.718,0.124;sad-1_1,16136,0.767,0.124;
GNWGDQKDELAGETENIAPEGAEST(79.9663)EPEVPR	3	4	0.481	1.3457	vig-1	WBGene00006924	sad-1_2,19285,0.403,0.182;sad-1_2,19266,0.511,0.129;sad-1_2_tech2,18376,0.481,0.097;sad-1_2_tech2,18406,0.574,0.96;
DELAGETENIAPEGAES(79.9663)TEPEVPR	2	6	0.409	1.34539	vig-1	WBGene00006924	sad-1_FT_tech2,21682,0.365,0.134;sad-1_FT,22467,0.378,0.152;sad-1_FT,22455,0.409,0.152;sad-1_FT_tech2,21666,0.409,0.161;sad-1_FT_tech2,21681,0.409,0.134;sad-1_FT,22471,0.42,0.849;
GMKPSPSQNT(79.9663)LNR	3	1	0.969	1.34521	epg-3	WBGene00012559	sad-1_6,9973,0.969,0.166;
LDY(79.9663)T(79.9663)DSGES(79.9663)DEDLKTDDAVDDGETNVDGGDEELKR	3	4	1.345	1.345	F56D5.6	WBGene00010150	sad-1_FT_tech2,21582,1.507,0.076;sad-1_FT_tech2,21588,1.183,0.087;sad-1_FT_tech2,21582,1.507,0.076;sad-1_FT_tech2,21588,1.183,0.087;
EVS(79.9663)SAASLFANDNGNETENR	2	4	2.146	1.34491	F15G9.1	WBGene00008865	sad-1_3_tech2,22160,2.146,0.366;sad-1_2,18732,1,024,1;sad-1_3,22957,0.798,0.958;sad-1_2,18709,1.549,1;
QLPES(79.9663)PVPEKIETPEPLVDIHDTVDK	3	54	1.4045	1.34486	ret-1	WBGene00004336	sad-1_7,23821,1.421,0.413;sad-1_7_tech2,23459,0.277,1;sad-1_7,24176,1.511,1;sad-1_7,23829,1.511,0.231;sad-1_7,24165,0.198,1;sad-1_7,24143,0.396,0.999;sad-1_7_tech2,23727,1.24,0.066;sad-1_7_tech2,23464,1.528,1;sad-1_7_tech2,23760,1.226,1;sad-1_7,23837,1.454,0.188;sad-1_7,23852,1.388,0.137;sad-1_7_tech2,23437,1.775,1;sad-1_7_tech2,23454,2.117,1;sad-1_7_tech2,23777,1.273,1;sad-1_7,23850,1.388,0.137;…
DDDKS(79.9663)VDEVDDSTVLEEK	2	15	1.33	1.34479	ttn-1	WBGene00006436	sad-1_FT_tech2,19166,1.398,0.184;sad-1_FT,19925,1.212,1;sad-1_FT,19911,1.262,0.19;sad-1_FT_tech2,19232,0.94,0.42;sad-1_FT_tech2,19184,1.452,0.192;sad-1_FT_tech2,19166,1.398,0.184;sad-1_FT,19925,1.212,1;sad-1_FT,19911,1.262,0.19;sad-1_FT_tech2,19232,0.94,0.42;sad-1_FT_tech2,19184,1.452,0.192;sad-1_FT_tech2,19166,1.398,0.184;sad-1_FT,19925,1.212,1;sad-1_FT,19911,1.262,0.19;sad-1_FT_tech2,19232,0.94…
GDAQTTTAS(79.9663)PTSTHSPDHPGVK	3	20	1.764	1.34451	ifbp-1	WBGene00010867	sad-1_1,9070,0.236,1;sad-1_1_tech2,9344,1.314,0.951;sad-1_1,9014,0.532,1;sad-1_1_tech2,9366,1.764,0.302;sad-1_1_tech2,9339,1.314,0.951;sad-1_1_tech2,9324,1.118,0.684;sad-1_1,9070,0.236,1;sad-1_1_tech2,9344,1.314,0.951;sad-1_1,9014,0.532,1;sad-1_1_tech2,9366,1.764,0.302;sad-1_1_tech2,9339,1.314,0.951;sad-1_1_tech2,9324,1.118,0.684;sad-1_1_tech2,9366,1.764,0.302;sad-1_1_tech2,9344,1.314,0.951;sad-1…
ISGATPISEIREPAPPPRQS(79.9663)R	3	11	1.078	1.34367	Y67D2.7	WBGene00022057	sad-1_9,13618,0.907,0.624;sad-1_9,13663,1.078,0.147;sad-1_9_tech2,16221,1.024,0.646;sad-1_9_tech2,16248,0.974,0.242;sad-1_9_tech2,16255,1.002,0.555;sad-1_9,13607,0.803,0.63;sad-1_9_tech2,16211,1.102,0.104;sad-1_9,13621,0.875,0.624;sad-1_9,13625,0.875,0.624;sad-1_9_tech2,16247,0.781,0.576;sad-1_9,13624,0.875,0.624;
DELRETAS(79.9663)S(79.9663)PVTFET(79.9663)R	2	2	0.6355	1.3434	lir-3	WBGene00003046	sad-1_3,26615,0.725,0.084;sad-1_3,26654,0.546,0.15;
FSAAS(79.9663)STRPITEADQR	2	6	0.993	1.34189	pkn-1	WBGene00009793	sad-1_7_tech2,14832,0.993,0.072;sad-1_7,14993,1.014,0.065;sad-1_7_tech2,14825,0.459,0.096;sad-1_7_tech2,14832,0.993,0.072;sad-1_7,14993,1.014,0.065;sad-1_7_tech2,14825,0.459,0.096;
RS(79.9663)S(79.9663)SVRPDPDEESQLDEIPSSGLTIPEER	3	2	1.7055	1.34183	unc-22	WBGene00006759	sad-1_3,25560,1.913,0.159;sad-1_3_tech2,24953,1.498,0.156;
S(79.9663)SQGS(79.9663)SQESDDIVK	2	6	0.977	1.34019	mrp-5	WBGene00003411	sad-1_FT,16125,0.977,0.117;sad-1_FT_tech2,15504,0.722,0.099;sad-1_FT,16126,0.977,0.117;sad-1_FT,16125,0.977,0.117;sad-1_FT_tech2,15504,0.722,0.099;sad-1_FT,16126,0.977,0.117;
EGSTGDRS(79.9663)PNS(79.9663)PSS(79.9663)EIEENSFEEDVVPEEK	3	4	1.34	1.34	R148.5	WBGene00020104	sad-1_FT_tech2,24333,0.823,0.764;sad-1_FT_tech2,24343,1.34,0.216;sad-1_FT_tech2,24333,0.823,0.764;sad-1_FT_tech2,24343,1.34,0.216;
AIASYYLS(79.9663)DY(79.9663)ERKTR	2	1	1.34	1.34	sre-49	WBGene00016832	sad-1_10_tech2,22513,1.34,0.062;
GGSVS(79.9663)DEKEEPENEDDTEEPENEVEVESPVK	3	6	1.512	1.33924	hsr-9	WBGene00002027	sad-1_FT,20844,1.612,0.122;sad-1_FT_tech2,20116,1.717,0.207;sad-1_FT_tech2,20124,1.374,0.186;sad-1_FT_tech2,20127,1.412,0.191;sad-1_FT,20847,1.612,0.122;sad-1_FT_tech2,20113,1.31,0.177;
RPS(79.9663)SNCDPYTVTGALVR	2	27	0.61	1.33905	gln-3	WBGene00001604	sad-1_11,17066,0.638,0.143;sad-1_11_tech2,17705,0.568,0.142;sad-1_12_tech2,17209,0.61,0.215;sad-1_11,17042,0.638,0.143;sad-1_11,17099,0.55,0.136;sad-1_11_tech2,17698,0.568,0.142;sad-1_11_tech2,17682,0.681,0.142;sad-1_12,16464,0.486,0.27;sad-1_11,17051,0.684,0.088;sad-1_11,17066,0.638,0.143;sad-1_11_tech2,17705,0.568,0.142;sad-1_12_tech2,17209,0.61,0.215;sad-1_11,17042,0.638,0.143;sad-1_11,17099,0…
MAS(79.9663)PNPMASPR	2	1	1.025	1.33899	spt-5	WBGene00005015	sad-1_7_tech2,13123,1.025,0.236;
ET(79.9663)SISSYHPTTQR	2	4	1.31	1.33854	ZK1128.7	WBGene00014233	sad-1_5,10793,1.31,0.272;sad-1_5,10796,1.31,0.272;sad-1_5_tech2,11664,1.951,1;sad-1_5_tech2,11662,1.951,1;
EHFVPDDEIDS(79.9663)EHMNESDKYASGSPVPS(79.9663)EEDSSR	4	1	1.338	1.338	unc-44	WBGene00006780	sad-1_1,16585,1.338,0.216;
S(79.9663)VSSELPTVVSKPPK	2	7	1.785	1.33765	E04F6.4	WBGene00017124	sad-1_5_tech2,15699,1.584,0.162;sad-1_5_tech2,15735,1.658,0.17;sad-1_5_tech2,15711,1.785,0.182;sad-1_5,14783,2.203,0.364;sad-1_5,14822,1.97,0.222;sad-1_5_tech2,15647,1.157,1;sad-1_5_tech2,15680,2.365,0.529;
KNS(79.9663)SSDLFK	2	5	1.335	1.335	syd-2	WBGene00006364	sad-1_6_tech2,11145,1.095,0.671;sad-1_6,10690,0.372,0.939;sad-1_6_tech2,11144,1.138,0.671;sad-1_6,10671,1.286,0.29;sad-1_6,10715,1.384,0.272;
GDAQTTTASPT(79.9663)STHSPDHPGVK	3	13	1.335	1.335	ifbp-1	WBGene00010867	sad-1_1,9068,0.236,1;sad-1_1,9092,0.293,1;sad-1_1_tech2,9381,1.335,0.313;sad-1_1,9069,0.236,1;sad-1_1,9068,0.236,1;sad-1_1,9092,0.293,1;sad-1_1_tech2,9381,1.335,0.313;sad-1_1,9069,0.236,1;sad-1_1_tech2,9381,1.335,0.313;sad-1_1,9068,0.236,1;sad-1_1,9092,0.293,1;sad-1_1_tech2,9381,1.335,0.313;sad-1_1,9069,0.236,1;
SAGESS(79.9663)SDS(79.9663)EPDTIEQLK	2	2	1.5615	1.33462	mep-1	WBGene00003218	sad-1_FT,21862,1.362,0.078;sad-1_FT_tech2,21126,1.761,0.15;
DEIDEANS(79.9663)ESSKVPLAIDPEEAK	3	5	0.24	1.33333	C25D7.1	WBGene00007714	sad-1_1_tech2,18162,0.404,1;sad-1_1_tech2,18168,0.454,1;sad-1_1,18720,0.356,0.855;sad-1_1,18716,0.307,0.855;sad-1_1,18708,0.24,0.092;
NSSS(79.9663)TQS(79.9663)LDASNPQTISTVGIFPR	3	4	0.718	1.33292	abts-4	WBGene00019844	sad-1_2,22996,0.718,0.115;sad-1_2,22996,0.718,0.115;sad-1_2,22996,0.718,0.115;sad-1_2,22996,0.718,0.115;
LSSY(79.9663)S(79.9663)VDDPKNELTEK	2	2	1.3325	1.3325	ttll-12	WBGene00008405	sad-1_1,16641,1.28,0.265;sad-1_1,16656,1.385,0.322;
HPSHHQS(79.9663)NDNSMWNSPSVGGGQSNSETR	3	15	1.3325	1.3325	ain-2	WBGene00015007	sad-1_7_tech2,12304,1.287,0.014;sad-1_7,12373,2.24,1;sad-1_7,12375,2.033,1;sad-1_7_tech2,12295,1.378,0.014;sad-1_7,12377,2.033,1;sad-1_7_tech2,12304,1.287,0.014;sad-1_7,12373,2.24,1;sad-1_7,12375,2.033,1;sad-1_7_tech2,12295,1.378,0.014;sad-1_7,12377,2.033,1;sad-1_7_tech2,12304,1.287,0.014;sad-1_7,12373,2.24,1;sad-1_7,12375,2.033,1;sad-1_7_tech2,12295,1.378,0.014;sad-1_7,12377,2.033,1;
KSS(79.9663)SQLAYSVSFYR	2	4	0.5195	1.33205	ani-1	WBGene00013038	sad-1_10,18906,0.571,0.197;sad-1_10,18884,0.468,0.259;sad-1_10_tech2,18693,0.666,1;sad-1_10_tech2,18683,0.932,1;
HLS(79.9663)PVSEK	2	5	0.773	1.33138	bub-1	WBGene00000275	sad-1_1_tech2,7414,0.593,0.081;sad-1_1_tech2,7415,0.611,0.081;sad-1_1,6964,0.773,0.047;sad-1_1,6963,0.773,0.047;sad-1_1,6962,0.773,0.047;
GGQIDES(79.9663)DEEAEYNK	2	11	0.507	1.33121	F54C9.9	WBGene00010044	sad-1_FT_tech2,15494,0.505,0.095;sad-1_FT_tech2,15456,0.414,0.074;sad-1_FT,16232,0.623,0.094;sad-1_FT,16150,0.575,0.089;sad-1_FT,16179,0.819,0.091;sad-1_FT_tech2,15453,0.406,0.074;sad-1_FT_tech2,15495,0.505,0.095;sad-1_FT_tech2,15475,0.507,0.098;sad-1_FT,16189,0.507,0.094;sad-1_FT,16180,0.623,0.094;sad-1_FT,16151,0.512,0.089;
PPVTLSMTAPVST(79.9663)IAEFDSMLNS(79.9663)ISLHNESLETVAEPFSR	4	2	1.331	1.331	rsa-2	WBGene00012972	sad-1_10_tech2,22115,1.331,0.337;sad-1_10_tech2,22115,1.331,0.337;
KPT(79.9663)ADSMDFLDFVTPK	2	4	1.285	1.33096	F49E2.5	WBGene00009888	sad-1_1_tech2,22249,0.997,0.902;sad-1_1_tech2,22253,1.285,0.175;sad-1_1_tech2,22249,0.997,0.902;sad-1_1_tech2,22253,1.285,0.175;
LSDEQAS(79.9663)YLGVPVAGPYKPDHYR	3	5	0.632	1.33053	ahcy-1	WBGene00019322	sad-1_1,18189,0.632,0.114;sad-1_1_tech2,17819,0.489,0.72;sad-1_1_tech2,17803,0.58,1;sad-1_1,18188,0.632,0.114;sad-1_1,18177,0.632,0.114;
TSSVAHSHISEVPLS(79.9663)PIQGMDTPFDHHER	3	18	2.282	1.33049	fln-2	WBGene00016006	sad-1_10_tech2,19449,2.282,0.381;sad-1_10,19623,2.33,0.33;sad-1_10_tech2,19446,2.282,0.381;sad-1_10,19608,3.305,1;sad-1_10_tech2,19447,1.847,0.182;sad-1_10,19613,4.782,0.646;sad-1_10_tech2,19449,2.282,0.381;sad-1_10,19623,2.33,0.33;sad-1_10_tech2,19446,2.282,0.381;sad-1_10,19608,3.305,1;sad-1_10_tech2,19447,1.847,0.182;sad-1_10,19613,4.782,0.646;sad-1_10_tech2,19449,2.282,0.381;sad-1_10,19623,2.3…
SAGES(79.9663)SS(79.9663)DSEPDTIEQLK	2	1	1.557	1.3303	mep-1	WBGene00003218	sad-1_FT_tech2,21088,1.557,0.128;
HYADET(79.9663)TPPPVLHDVADR	3	8	1.361	1.33029	tag-343	WBGene00018374	sad-1_3,20213,1.425,0.206;sad-1_3_tech2,20218,1.345,0.171;sad-1_3_tech2,20212,1.371,1;sad-1_3,20273,1.361,0.197;sad-1_3,20213,1.425,0.206;sad-1_3_tech2,20218,1.345,0.171;sad-1_3_tech2,20212,1.371,1;sad-1_3,20273,1.361,0.197;
RAET(79.9663)PEEEDDEEEEVVK	2	13	1.6175	1.32944	cec-5	WBGene00017993	sad-1_FT_tech2,15414,1.426,0.091;sad-1_FT,16160,1.723,0.14;sad-1_FT,16118,2.211,1;sad-1_FT,16142,1.706,1;sad-1_FT_tech2,15893,0.708,1;sad-1_FT_tech2,15394,1.831,1;sad-1_FT,16159,1.723,0.14;sad-1_FT,16157,1.899,0.155;sad-1_FT_tech2,15382,2.411,1;sad-1_FT_tech2,15408,1.494,0.094;sad-1_FT_tech2,15417,1.512,0.097;sad-1_FT,16135,1.58,1;sad-1_FT_tech2,15375,0.58,1;
AAPVIDSNQLS(79.9663)DEDEIDDEDTYGTR	2	2	0.982	1.32872	rde-2	WBGene00004324	sad-1_1,18536,0.982,0.212;sad-1_1,18536,0.982,0.212;
ATT(79.9663)PEGHVEPVNDNEEKDR	2	21	1.9685	1.32867	fln-2	WBGene00016006	sad-1_FT,11914,1.948,0.27;sad-1_FT_tech2,11380,1.847,0.145;sad-1_FT_tech2,11404,1.989,0.173;sad-1_FT,11912,1.948,0.27;sad-1_FT_tech2,11365,1,024,1;sad-1_FT_tech2,11407,1.989,0.173;sad-1_FT_tech2,11405,1.989,0.173;sad-1_FT,11914,1.948,0.27;sad-1_FT_tech2,11380,1.847,0.145;sad-1_FT_tech2,11404,1.989,0.173;sad-1_FT,11912,1.948,0.27;sad-1_FT_tech2,11365,1,024,1;sad-1_FT_tech2,11407,1.989,0.173;sad-1_…
YPLT(79.9663)PPGS(79.9663)PGGPPGK	2	68	0.422	1.32833	hoe-1	WBGene00001983	sad-1_4,13924,0.46,0.022;sad-1_4,13896,0.419,0.025;sad-1_4_tech2,14621,0.421,0.029;sad-1_4_tech2,14710,0.482,0.033;sad-1_4_tech2,14342,0.238,1;sad-1_4,14267,0.39,0.018;sad-1_4_tech2,13990,0.805,0.172;sad-1_4,13525,0.478,1;sad-1_4_tech2,14075,0.799,0.175;sad-1_4,14002,0.43,0.02;sad-1_4,14268,0.39,0.018;sad-1_4,14352,0.347,0.034;sad-1_4,14165,0.44,0.017;sad-1_4,14004,0.422,0.02;sad-1_4_tech2,14619,…
SNT(79.9663)IDS(79.9663)SASFAESR	2	5	0.486	1.32825	C18B2.5	WBGene00015956	sad-1_FT_tech2,19376,0.318,0.828;sad-1_FT_tech2,19401,0.512,0.104;sad-1_FT,20073,0.513,0.119;sad-1_FT,20095,0.424,0.119;sad-1_FT,20083,0.46,0.119;
S(79.9663)IAS(79.9663)THSVQSMR	2	3	1.753	1.32823	mca-3	WBGene00003153	sad-1_2,13660,1.753,0.11;sad-1_2_tech2,13035,2.013,0.118;sad-1_2,13683,1.633,0.101;
KSSAHSDY(79.9663)PISEQYDGPLDSTHR	4	1	1.328	1.328	ZC247.1	WBGene00013859	sad-1_4_tech2,13606,1.328,0.199;
T(79.9663)TSPTIVTTVSSEHLDR	3	6	1.6345	1.32751	unc-44	WBGene00006780	sad-1_7,18969,1.486,0.084;sad-1_7_tech2,18764,1.643,0.087;sad-1_7_tech2,18768,2.196,0.306;sad-1_7,18945,0.529,0.075;sad-1_7_tech2,18785,2.069,0.192;sad-1_7,18951,1.626,0.092;
HITS(79.9663)VDS(79.9663)KNSLVR	2	3	1.327	1.327	abts-1	WBGene00009920	sad-1_3,14255,1.327,0.072;sad-1_3,14255,1.327,0.072;sad-1_3,14255,1.327,0.072;
DADQEETT(79.9663)SATDSAIEMK	2	1	1.327	1.327	T23G5.2	WBGene00011962	sad-1_FT,19604,1.327,0.309;
KKSES(79.9663)EATAAPASVEQVVEQPK	3	8	0.7075	1.32666	F49E2.5	WBGene00009888	sad-1_3_tech2,19272,0.459,0.081;sad-1_3_tech2,19271,0.956,0.158;sad-1_3_tech2,19272,0.459,0.081;sad-1_3_tech2,19271,0.956,0.158;sad-1_3_tech2,19271,0.956,0.158;sad-1_3_tech2,19272,0.459,0.081;sad-1_3_tech2,19272,0.459,0.081;sad-1_3_tech2,19271,0.956,0.158;
VS(79.9663)DSHLLTLGSDSR	2	6	0.233	1.32618	F32B6.4	WBGene00009321	sad-1_9_tech2,17434,0.428,1;sad-1_9,14881,0.233,0.211;sad-1_9,14869,0.288,1;sad-1_9_tech2,17436,0.449,1;sad-1_9_tech2,17422,0.328,0.051;sad-1_9,14858,0.216,0.073;
SES(79.9663)IES(79.9663)EETPEDDKK	2	5	1.019	1.32616	skih-2	WBGene00008502	sad-1_FT_tech2,13393,0.933,0.128;sad-1_FT,13963,1.019,0.171;sad-1_FT_tech2,13446,1.053,0.137;sad-1_FT,13958,1.019,0.171;sad-1_FT,13960,1.06,0.178;
NAIFGT(79.9663)T(79.9663)EHEFFDVT(79.9663)EK	2	1	1.326	1.326	cest-8	WBGene00007691	sad-1_2_tech2,15933,1.326,0.2;
S(79.9663)RSQTNVDQDYGDR	2	10	0.967	1.32557	F53B3.6	WBGene00018744	sad-1_FT_tech2,11074,0.879,0.116;sad-1_FT,11613,0.997,0.331;sad-1_FT_tech2,11075,0.879,0.116;sad-1_FT_tech2,11081,0.794,0.116;sad-1_FT,11611,0.937,0.331;sad-1_FT,11621,1.004,0.056;sad-1_FT,11637,1.003,0.063;sad-1_FT_tech2,11108,0.879,0.116;sad-1_FT,11622,1.004,0.056;sad-1_FT,11627,1.003,0.063;
KKPS(79.9663)SSVSLSDGTGVSTSNAAPVANDLPAIPPVVVNEDYKPGR	4	20	1.0535	1.32499	ufd-1	WBGene00006733	sad-1_8_tech2_141022045723,20624,1.824,1;sad-1_9_tech2,21313,1.112,0.225;sad-1_9,18801,1.083,0.157;sad-1_9,18856,0.447,0.209;sad-1_9_tech2,21156,0.001,1;sad-1_9_tech2,21250,1.024,0.207;sad-1_9,18821,0.447,0.209;sad-1_8,21820,0.001,1;sad-1_8,21806,1.004,0.561;sad-1_9,18805,1.083,0.157;sad-1_8_tech2_141022045723,20624,1.824,1;sad-1_9_tech2,21313,1.112,0.225;sad-1_9,18801,1.083,0.157;sad-1_9,18856,0…
YLIGEINSGLIPKPPSLS(79.9663)QDRNSPSSEDGGNGTSTSR	4	6	1.3245	1.3245	pkn-1	WBGene00009793	sad-1_6,21247,1.398,0.202;sad-1_6_tech2,21237,3.286,1;sad-1_6,21229,1.251,0.222;sad-1_6,21247,1.398,0.202;sad-1_6_tech2,21237,3.286,1;sad-1_6,21229,1.251,0.222;
QVS(79.9663)PSGSEES(79.9663)DEWISTSK	2	1	1.881	1.32389	gyf-1	WBGene00016002	sad-1_1_tech2,16860,1.881,0.313;
KVS(79.9663)ESVQPPGQPQMVEVGDDVVK	3	48	2.0755	1.32377	jac-1	WBGene00002175	sad-1_5,16544,1.8,1;sad-1_5_tech2,17447,1.109,1;sad-1_5_tech2,17470,1.996,0.283;sad-1_5,16582,2.183,0.209;sad-1_5,16575,1.801,0.311;sad-1_5,16564,2.465,0.366;sad-1_5_tech2,17469,2.155,0.305;sad-1_5,16702,1.722,0.137;sad-1_5_tech2,17462,0.999,0.539;sad-1_5,16597,1.454,0.115;sad-1_5_tech2,17450,1.109,1;sad-1_5_tech2,17467,2.155,0.305;sad-1_5,16544,1.8,1;sad-1_5_tech2,17447,1.109,1;sad-1_5_tech2,174…
TPADPHTAYRPAS(79.9663)SPAPANHPVHAENAR	3	8	0.805	1.32355	pqn-22	WBGene00004112	sad-1_6_tech2,10457,0.805,0.394;sad-1_6,9914,1.011,0.574;sad-1_6,9917,1.011,0.574;sad-1_6_tech2,10455,0.805,0.394;sad-1_6_tech2,10454,0.805,0.394;sad-1_6,9922,1.011,0.574;sad-1_6_tech2,10454,0.805,0.394;sad-1_6_tech2,10457,0.805,0.394;
YGWPSS(79.9663)YER	2	6	1.041	1.3228	C45B2.2	WBGene00016659	sad-1_11,17305,0.832,0.014;sad-1_10,18145,1.041,0.034;sad-1_11,19664,1.159,0.061;sad-1_11,17305,0.832,0.014;sad-1_10,18145,1.041,0.034;sad-1_11,19664,1.159,0.061;
SPVIQDQS(79.9663)PKKEDAK	2	8	1.3225	1.3225	ppfr-2	WBGene00017064	sad-1_1,7804,1.358,1;sad-1_1_tech2,8176,0.738,1;sad-1_1,7811,1.373,1;sad-1_1_tech2,8182,1.04,0.192;sad-1_1_tech2,8183,1.04,0.192;sad-1_1_tech2,8180,0.738,1;sad-1_1,7758,1.605,0.159;sad-1_1,7776,1.731,0.068;
HQEDDNVSVTS(79.9663)ENDSVITSK	3	30	1.662	1.3223	atx-2	WBGene00000231	sad-1_FT,17920,1.859,0.152;sad-1_FT_tech2,17201,1.429,1;sad-1_FT,17911,1.662,0.158;sad-1_FT,17915,1.73,0.167;sad-1_FT_tech2,17210,1.069,0.15;sad-1_FT_tech2,17231,1.315,0.211;sad-1_FT,17920,1.859,0.152;sad-1_FT_tech2,17201,1.429,1;sad-1_FT,17911,1.662,0.158;sad-1_FT,17915,1.73,0.167;sad-1_FT_tech2,17210,1.069,0.15;sad-1_FT_tech2,17231,1.315,0.211;sad-1_FT,17920,1.859,0.152;sad-1_FT,17911,1.662,0.1…
SQKT(79.9663)PPSS(79.9663)LNDS(79.9663)YAEELLEAK	3	4	1.014	1.32209	lea-1	WBGene00002263	sad-1_2,22582,0.949,0.059;sad-1_2,22835,1.079,0.496;sad-1_2,22582,0.949,0.059;sad-1_2,22835,1.079,0.496;
TIS(79.9663)LPNVDSIDDK	2	6	1.156	1.32201	unc-27	WBGene00006764	sad-1_7_tech2,23014,0.986,0.123;sad-1_7_tech2,23004,1.218,0.705;sad-1_7_tech2,22997,1.101,0.125;sad-1_7,23349,1.433,0.085;sad-1_7,23345,1.156,0.065;sad-1_7,23392,1.285,0.068;
KKLKT(79.9663)S(79.9663)LLPVEDSYDHVR	2	1	1.322	1.322	W03G1.2	WBGene00021010	sad-1_1,23272,1.322,0.21;
DVPQS(79.9663)PVLPVK	2	5	0.954	1.32194	hcp-1	WBGene00001829	sad-1_7,18377,0.964,0.1;sad-1_7,18277,1.002,0.101;sad-1_7_tech2,18208,0.868,0.078;sad-1_7_tech2,18167,0.954,0.146;sad-1_7_tech2,18177,0.898,0.074;
RAET(79.9663)PEEEDDEEEEVVK	3	12	1.608	1.32163	cec-5	WBGene00017993	sad-1_FT_tech2,15428,1.602,0.239;sad-1_FT_tech2,15430,1.656,0.247;sad-1_FT_tech2,15464,1.602,0.239;sad-1_FT,16191,1.672,0.268;sad-1_FT_tech2,15467,1.602,0.239;sad-1_FT_tech2,15461,1.511,0.226;sad-1_FT,16161,1.747,1;sad-1_FT,16193,1.672,0.268;sad-1_FT,16168,1.608,0.258;sad-1_FT_tech2,15427,1.511,0.226;sad-1_FT,16190,1.608,0.258;sad-1_FT,16169,1.672,0.268;
LRKPS(79.9663)DQPNGNQVQVGTR	3	16	0.955	1.32125	egl-4	WBGene00001173	sad-1_8_tech2_141022045723,9755,0.619,1;sad-1_8_tech2_141022045723,9768,0.619,1;sad-1_8_tech2_141022045723,9759,0.619,1;sad-1_8,10355,1.063,0.707;sad-1_9_tech2,12335,1,024,1;sad-1_9,9494,1.128,1;sad-1_8,10059,1.859,1;sad-1_5,9967,0.955,0.027;sad-1_5_tech2,11195,4.138,1;sad-1_9_tech2,12318,1,024,1;sad-1_5,9986,0.417,1;sad-1_6,10237,1.02,0.792;sad-1_6_tech2,10751,1,024,1;sad-1_5_tech2,10918,1,024,1…
DS(79.9663)GEHAEPSNVGFVVR	2	3	0.728	1.32105	F40H3.2	WBGene00018250	sad-1_6_tech2,15520,0.817,0.448;sad-1_6_tech2,15564,1.016,1;sad-1_6_tech2,15536,0.639,0.144;
TSS(79.9663)TEEPSASDAPAATAK	2	40	1.321	1.321	lin-40	WBGene00003025	sad-1_FT,13918,1.321,0.275;sad-1_FT_tech2,13337,1.527,0.247;sad-1_FT_tech2,13362,2.036,0.279;sad-1_FT,13902,0.939,0.913;sad-1_FT,13903,1.283,0.913;sad-1_FT,13919,1.321,0.275;sad-1_FT,13929,1.321,0.275;sad-1_FT_tech2,13361,1.302,0.818;sad-1_FT_tech2,13363,2.036,0.279;sad-1_FT,13922,1.321,0.275;sad-1_FT,13918,1.321,0.275;sad-1_FT_tech2,13337,1.527,0.247;sad-1_FT_tech2,13362,2.036,0.279;sad-1_FT,139…
DGAQSPT(79.9663)TILNPVEMVSAAIGGASHQHPDLQCAPELK	4	2	1.568	1.32098	T23G5.2	WBGene00011962	sad-1_2_tech2,24479,1.568,0.193;sad-1_2_tech2,24478,0.879,0.711;
KAPES(79.9663)GSPDFPVPDAPLTVR	3	1	1.095	1.32087	Y54E10A.6	WBGene00021828	sad-1_6_tech2,18684,1.095,0.448;
KTS(79.9663)GSWEIK	2	14	0.868	1.32082	tps-1	WBGene00006602	sad-1_6,11380,0.929,0.046;sad-1_6,11371,0.883,0.046;sad-1_6_tech2,11865,0.795,0.028;sad-1_6_tech2,11870,0.835,0.028;sad-1_6_tech2,11850,0.868,0.028;sad-1_6_tech2,11853,0.795,0.028;sad-1_6,11366,0.883,0.046;sad-1_6,11380,0.929,0.046;sad-1_6,11371,0.883,0.046;sad-1_6_tech2,11865,0.795,0.028;sad-1_6_tech2,11870,0.835,0.028;sad-1_6_tech2,11850,0.868,0.028;sad-1_6_tech2,11853,0.795,0.028;sad-1_6,11366…
SPSEHDISEQYAPES(79.9663)PVEQDPYVVEK	3	13	0.808	1.3208	unc-44	WBGene00006780	sad-1_2_tech2,17099,0.763,0.144;sad-1_2,17976,0.902,1;sad-1_2_tech2,17105,0.805,0.144;sad-1_1,17307,2.703,1;sad-1_2_tech2,17106,0.811,0.144;sad-1_2_tech2,17120,0.763,0.144;sad-1_2,17970,0.851,0.244;sad-1_2,17967,0.851,0.244;sad-1_2,17951,0.699,0.298;sad-1_2_tech2,17132,0.811,0.144;sad-1_2_tech2,17110,0.805,0.144;sad-1_2,17961,0.851,0.244;sad-1_2,17990,0.892,0.548;
YVS(79.9663)DSDGAPS(79.9663)DEDDVDFGK	2	41	1.767	1.32066	attf-2	WBGene00017317	sad-1_FT_tech2,20620,1.68,0.045;sad-1_FT,21897,0.731,0.9;sad-1_FT,21887,1.806,1;sad-1_FT,21600,1.588,0.078;sad-1_FT,21312,2.633,0.874;sad-1_FT_tech2,21493,1.601,1;sad-1_FT,22150,1.176,0.73;sad-1_FT,21900,1.793,0.192;sad-1_FT,21613,1.54,0.064;sad-1_FT,21309,3.4,1;sad-1_FT_tech2,20903,1.912,0.088;sad-1_FT,27985,1,024,1;sad-1_FT_tech2,20598,2.971,0.38;sad-1_FT,21633,1.489,0.086;sad-1_FT_tech2,21191,…
GPNQAASHLPQSASGS(79.9663)NIHPR	3	8	1.369	1.32062	plk-1	WBGene00004042	sad-1_12_tech2,11203,0.747,1;sad-1_12_tech2,11204,0.869,1;sad-1_12,10767,1.864,0.557;sad-1_12,10748,1.369,0.074;sad-1_12_tech2,11203,0.747,1;sad-1_12_tech2,11204,0.869,1;sad-1_12,10767,1.864,0.557;sad-1_12,10748,1.369,0.074;
GHS(79.9663)EEGDKSTTTLSTIAVK	2	2	1.1205	1.32059	F21C10.7	WBGene00017657	sad-1_8,13580,1.097,0.153;sad-1_8,13573,1.144,0.16;
AGVLPIPGAAGGPKS(79.9663)ESKK	3	7	0.206	1.32051	F21H7.5	WBGene00009031	sad-1_11,13914,0.298,1;sad-1_11_tech2,14553,0.209,0.216;sad-1_11_tech2,14544,0.399,1;sad-1_11_tech2,14546,0.417,1;sad-1_11_tech2,14603,0.203,0.208;sad-1_11,13919,0.298,1;sad-1_11,13904,0.394,1;
S(79.9663)ISEGLQHGVR	2	10	3.264	1.32039	slc-36.5	WBGene00016628	sad-1_5_tech2,12124,3.011,0.643;sad-1_5_tech2,12094,4.415,1;sad-1_5,11272,3.331,0.413;sad-1_5,11283,3.248,0.466;sad-1_5_tech2,12111,2.865,0.612;sad-1_5,11302,3.248,0.539;sad-1_5,11267,3.248,0.403;sad-1_5_tech2,12130,2.865,0.612;sad-1_5,11257,3.28,0.492;sad-1_5_tech2,12131,2.72,0.581;
SLQES(79.9663)DDEDEDDNDQQVVK	2	28	1.02	1.31972	F38A1.8	WBGene00009521	sad-1_FT_tech2,16085,1.264,0.065;sad-1_FT_tech2,15658,0.681,0.042;sad-1_FT_tech2,15646,0.688,0.043;sad-1_FT,16345,0.748,0.063;sad-1_FT,16796,1.394,0.22;sad-1_FT_tech2,16074,1.02,0.078;sad-1_FT,16362,0.772,0.045;sad-1_FT_tech2,29257,0.001,1;sad-1_8_tech2_141022045723,12517,1.112,0.734;sad-1_FT_tech2,15636,1.903,0.262;sad-1_FT,16784,1.288,0.203;sad-1_FT,16793,1.468,0.096;sad-1_FT,16354,0.84,0.045;s…
NDQEDS(79.9663)EDEDHFLESLR	2	9	1.147	1.31933	Y54G2A.41	WBGene00044485	sad-1_3,25451,1.147,0.173;sad-1_3_tech2,24816,0.767,0.181;sad-1_3,25425,0.569,0.713;sad-1_3_tech2,24827,1.285,0.283;sad-1_3,25476,1.147,0.173;sad-1_3_tech2,24833,1.285,0.283;sad-1_3,25459,1.147,0.173;sad-1_3_tech2,24799,1.193,0.248;sad-1_3,25432,1.147,0.173;
SAISIAT(79.9663)SIHQLAEEVEECK	3	2	0.624	1.31924	pgp-2	WBGene00003996	sad-1_8_tech2_141022045723,23269,1.108,0.715;sad-1_8_tech2_141022045723,23263,0.624,0.332;
VT(79.9663)PTLTKEES(79.9663)KEETDDDKFEENDER	4	3	0.49	1.31898	ifg-1	WBGene00002066	sad-1_1,13795,0.49,0.215;sad-1_1,13795,0.49,0.215;sad-1_1,13795,0.49,0.215;
KKPTAPNTPT(79.9663)SPQAGEK	2	24	0.69	1.31859	spk-1	WBGene00004980	sad-1_3_tech2,8046,0.406,0.146;sad-1_2,8164,0.69,0.136;sad-1_2_tech2,8059,1.24,1;sad-1_2,8114,1.448,1;sad-1_2_tech2,8060,1.215,1;sad-1_3,7638,0.975,0.15;sad-1_2,8200,1.041,0.272;sad-1_3_tech2,7985,0.483,0.146;sad-1_3_tech2,7974,0.483,0.146;sad-1_2,8100,1.456,1;sad-1_3,7700,0.697,0.154;sad-1_2_tech2,8097,0.001,1;sad-1_3_tech2,8046,0.406,0.146;sad-1_2,8164,0.69,0.136;sad-1_2_tech2,8059,1.24,1;sad-1…
QDEVECT(79.9663)EEKNVAR	2	1	1.3	1.31846	Y106G6G.2	WBGene00013711	sad-1_FT_tech2,7956,1.3,0.162;
QQHFTQAAT(79.9663)PPPTNHES(79.9663)PLYLQNGLSK	3	15	1.681	1.31811	W05B5.1	WBGene00012274	sad-1_7_tech2,19701,0.789,1;sad-1_12,16300,1.1,0.089;sad-1_7,19359,0.761,1;sad-1_6_tech2,16422,1.244,1;sad-1_7_tech2,19189,1.391,0.911;sad-1_7_tech2,19213,2.262,0.499;sad-1_6,16183,0.825,0.963;sad-1_7_tech2,19189,1.391,0.911;sad-1_7_tech2,19701,0.789,1;sad-1_12,16300,1.1,0.089;sad-1_7,19359,0.761,1;sad-1_6_tech2,16422,1.244,1;sad-1_7_tech2,19189,1.391,0.911;sad-1_7_tech2,19213,2.262,0.499;sad-1_6…
RTS(79.9663)FFTPDGAVFAK	2	34	1.121	1.31777	let-767	WBGene00002891	sad-1_9,17775,1.417,0.084;sad-1_9,17777,1.417,0.084;sad-1_9_tech2,20280,1.125,0.114;sad-1_10_tech2,20024,0.686,0.08;sad-1_10_tech2,20014,0.686,0.08;sad-1_9,17801,1.101,0.065;sad-1_10,20234,0.203,0.262;sad-1_10_tech2,20021,0.686,0.08;sad-1_9_tech2,20292,1.125,0.114;sad-1_9_tech2,20267,1.121,0.106;sad-1_10_tech2,20019,0.686,0.08;sad-1_9,17774,1.417,0.084;sad-1_9,17773,0.434,0.084;sad-1_9,17783,1.19…
EDS(79.9663)FEEPTPEPSKEEEEK	3	5	1.058	1.31756	B0303.14	WBGene00015132	sad-1_FT_tech2,16289,1.058,0.211;sad-1_FT_tech2,16274,1.113,0.982;sad-1_FT,17004,1.057,0.574;sad-1_FT_tech2,16275,1.113,0.982;sad-1_FT_tech2,16291,0.651,0.99;
VDDQTEEQKS(79.9663)PPASPDLTANLNVFDLESR	3	2	1.317	1.317	cfi-1	WBGene00000476	sad-1_11_tech2,23067,1.317,0.297;sad-1_11,22451,1,024,1;
RGS(79.9663)LNS(79.9663)AGPSGSYDVLLHR	3	5	3.221	1.31684	magi-1	WBGene00010444	sad-1_1,18110,3.221,0.453;sad-1_1,18110,3.221,0.453;sad-1_1,18110,3.221,0.453;sad-1_1,18110,3.221,0.453;sad-1_1,18110,3.221,0.453;
ISRDSTT(79.9663)GTDGGAFGDR	3	12	1.056	1.31671	lfi-1	WBGene00022500	sad-1_2,12505,0.954,0.159;sad-1_2_tech2,11935,1.118,0.365;sad-1_2_tech2,11934,1.118,0.365;sad-1_2,12470,0.994,0.176;sad-1_2_tech2,11933,1.118,0.365;sad-1_2,12468,0.994,0.176;sad-1_2,12505,0.954,0.159;sad-1_2_tech2,11935,1.118,0.365;sad-1_2_tech2,11934,1.118,0.365;sad-1_2,12470,0.994,0.176;sad-1_2_tech2,11933,1.118,0.365;sad-1_2,12468,0.994,0.176;
SAQAQTELDES(79.9663)HRDIMTAVPVAK	3	1	0.822	1.3166	Y18D10A.11	WBGene00012481	sad-1_9,14996,0.822,0.144;
LSPVESVGEKS(79.9663)PTPATVYDLFK	3	6	0.388	1.31615	cpb-3	WBGene00000772	sad-1_2,22909,0.388,0.268;sad-1_2,22897,0.388,0.268;sad-1_2_tech2,21987,0.449,0.091;sad-1_2_tech2,21997,0.385,0.602;sad-1_2_tech2,21986,0.449,0.091;sad-1_2,22907,0.388,0.268;
GSPT(79.9663)PS(79.9663)SVTVDNAPSLPDR	2	1	0.454	1.31594	C24G6.8	WBGene00016062	sad-1_3_tech2,22215,0.454,0.493;
LADVS(79.9663)LQQFLANVDEIR	2	10	0.456	1.31568	syx-4	WBGene00006374	sad-1_12_tech2,25481,0.456,0.085;sad-1_12_tech2,25472,0.456,0.085;sad-1_12_tech2,25480,0.456,0.085;sad-1_12,24829,0.525,0.029;sad-1_12,24827,0.525,0.029;sad-1_12,24832,0.525,0.029;sad-1_12,24826,0.177,0.084;sad-1_12_tech2,25478,0.456,0.085;sad-1_12,24833,0.525,0.029;sad-1_12_tech2,25471,0.447,0.085;
WS(79.9663)DDLLPIGR	2	18	2.119	1.3153	ttn-1	WBGene00006436	sad-1_10,22802,1.982,0.281;sad-1_10,22793,1.883,0.247;sad-1_10,22781,2.063,0.272;sad-1_10_tech2,22494,2.289,0.398;sad-1_10_tech2,22516,2.175,0.378;sad-1_10_tech2,22498,2.175,0.378;sad-1_10,22802,1.982,0.281;sad-1_10,22793,1.883,0.247;sad-1_10,22781,2.063,0.272;sad-1_10_tech2,22494,2.289,0.398;sad-1_10_tech2,22516,2.175,0.378;sad-1_10_tech2,22498,2.175,0.378;sad-1_10,22802,1.982,0.281;sad-1_10,227…
FDIS(79.9663)ITELPEK	2	1	2.292	1.31497	hel-1	WBGene00001840	sad-1_9,19267,2.292,0.313;
Y(79.9663)RSLPDLTVLAAETEVER	3	1	1.123	1.31451	lpin-1	WBGene00010425	sad-1_12,21867,1.123,0.044;
DLANQTGEEMS(79.9663)DAFESVK	2	12	1.4365	1.31288	lea-1	WBGene00002263	sad-1_2,21328,0.773,0.164;sad-1_2,21337,1.486,0.166;sad-1_2,21330,1.783,0.199;sad-1_2_tech2,20305,1.415,0.132;sad-1_2_tech2,20332,1.458,0.136;sad-1_2,21346,1.258,0.116;sad-1_2,21328,0.773,0.164;sad-1_2,21337,1.486,0.166;sad-1_2,21330,1.783,0.199;sad-1_2_tech2,20305,1.415,0.132;sad-1_2_tech2,20332,1.458,0.136;sad-1_2,21346,1.258,0.116;
GLCAVAQCES(79.9663)LR	2	1	1.037	1.31266	rps-3	WBGene00004472	sad-1_7,16903,1.037,0.124;
NRS(79.9663)PVHSAST(79.9663)PTGPDLLTK	3	5	2.258	1.31251	tbc-11	WBGene00018075	sad-1_4,11993,2.258,0.383;sad-1_4_tech2,12517,1.483,1;sad-1_4,12003,1.998,1;sad-1_4,12031,1.355,0.832;sad-1_4_tech2,12510,0.001,1;
NVGGSLLPMASNS(79.9663)VQK	2	4	0.284	1.31226	tofu-6	WBGene00017132	sad-1_6_tech2,17885,0.289,0.727;sad-1_6,17805,0.265,0.145;sad-1_6_tech2,17880,0.284,0.166;sad-1_6,17776,0.303,0.139;
[truncated: 6,550 more rows]
[truncated: 1 more columns]

## Sheet: Rep 2
Sequence	Charge	Spectral count	wildtype N15 / sad-1del N14	(wildtype N15 / sad-1del N14) / (wildtype N15 / wildtype N14)	Protein	Wormbase ID	file,scan,ratio,sigma;
[truncated: 2,170 more rows]

[truncated: 1 more sheets: Rep 3]
